# Supplementary material for: Time-resolved interactome profiling deconvolutes secretory protein quality control dynamics
Source: Mol Syst Biol. 2024 Aug 5;20(9):1049–75. doi: 10.1038/s44320-024-00058-1 (PMC11369088; doi:10.1038/s44320-024-00058-1)
Supplement: Supplementary file 3 — Dataset EV1 [file 44320_2024_58_MOESM3_ESM.xlsx]

## Sheet: Table of Contents
Table of Contents
	All sheets contain summaries of proteomics data across experimental replicates.
	Mass spectrometry spectrum and result files are available via ProteomeXchange under identifier PXD035681.
	Sheet 1	WT
	Sheet 2	A2234D
	Sheet 3	C1264R
	Sheet 4	C1264R with ML-240 Treatment

## Sheet: WT
Accession	Description	Gene Symbol	Exp. q-value: Combined	Sum PEP Score	Coverage [%]	# Peptides	# PSMs	# Unique Peptides	Abundance: F2: 130N, Sample, A, (-)BiotinPD	Abundance: F2: 129C, Sample, A, (-)Hpg	Abundance: F2: 126, Sample, A, 0_0Hr	Abundance: F2: 127N, Sample, A, 0_5Hr	Abundance: F2: 127C, Sample, A, 1_0Hr	Abundance: F2: 128N, Sample, A, 1_5Hr	Abundance: F2: 128C, Sample, A, 2_0Hr	Abundance: F2: 129N, Sample, A, 3_0Hr	Abundance: F2: 134N, Sample, B, (-)BiotinPD	Abundance: F2: 133C, Sample, B, (-)Hpg	Abundance: F2: 130C, Sample, B, 0_0Hr	Abundance: F2: 131N, Sample, B, 0_5Hr	Abundance: F2: 131C, Sample, B, 1_0Hr	Abundance: F2: 132N, Sample, B, 1_5Hr	Abundance: F2: 132C, Sample, B, 2_0Hr	Abundance: F2: 133N, Sample, B, 3_0Hr	Abundance: F1: 126, Sample, C, (-)BiotinPD	Abundance: F1: 130N, Sample, C, (-)Hpg	Abundance: F1: 129C, Sample, C, 0_0Hr	Abundance: F1: 129N, Sample, C, 0_5Hr	Abundance: F1: 128C, Sample, C, 1_0Hr	Abundance: F1: 128N, Sample, C, 1_5Hr	Abundance: F1: 127C, Sample, C, 2_0Hr	Abundance: F1: 127N, Sample, C, 3_0Hr	Abundance: F1: 130C, Sample, D, (-)BiotinPD	Abundance: F1: 134N, Sample, D, (-)Hpg	Abundance: F1: 133C, Sample, D, 0_0Hr	Abundance: F1: 133N, Sample, D, 0_5Hr	Abundance: F1: 132C, Sample, D, 1_0Hr	Abundance: F1: 132N, Sample, D, 1_5Hr	Abundance: F1: 131C, Sample, D, 2_0Hr	Abundance: F1: 131N, Sample, D, 3_0Hr	Abundance: F8: 126, Sample, E, (-)BiotinPD	Abundance: F8: 133C, Sample, E, (-)Hpg	Abundance: F8: 127C, Sample, E, 0_0Hr	Abundance: F8: 128C, Sample, E, 0_5Hr	Abundance: F8: 129C, Sample, E, 1_0Hr	Abundance: F8: 130C, Sample, E, 1_5Hr	Abundance: F8: 131C, Sample, E, 2_0Hr	Abundance: F8: 132C, Sample, E, 3_0Hr	Abundance: F8: 127N, Sample, F, (-)BiotinPD
P01266	Thyroglobulin OS	TG	0	976.829	43	88	1235	88	38326.2	729.3	2839.5	3507.4	5156.1	3235.6	2107	1211	86634.9	354.4	2551.7	498.3	2398.9	2366.6	2295.3	290.6	96959.1	2455.9	9438.9	12127.5	18066.6	22251.4	7581.1	12300.2	78640.5	1513.7	6373.8	15455.8	17239.7	15368.5	12345.5	7573.8	61325.1	4224	7564.9	5292.3	3121.8	5362.7	3627.9	2999.8	128077
F1LMV6	Protein Dsp OS	DSP	0	401.578	28	74	212	74	1035.6	3525.6	1768.3	2015.3	1113.9	2863.2	555.3	2752.1	2786.3	1866.4	1025.6	976.9	835.2	933.6	2051.8	914.7	955.1	596.8	220.3	323.8	738.8	122.2	359.7	2894.9	522.2	249.6	314.6	503.2	419.4	333.8	346.1	1059.2	2664.1	17806.3	64273.3	3797.1	2718.3	11118.7	5314.9	1824.8	10256.7
P06761	78 kDa glucose-regulated protein OS	HSPA5	0	316.769	56	32	616	29	16112	301.5	1214.4	1137.6	1183.9	812.7	628.8	594.2	37431.6	179.8	1194.2	293.2	683.3	601.4	714.5	172.7	28204.4	554.4	4386.4	3288.4	4111.2	4731.1	1617.1	3459.6	24452.6	349.4	2517.8	4491.3	4372.9	3371.6	2897.7	2023.3	36073.7	3636.4	4905.7	3941.7	2002.2	3445.8	2351.7	2055	68996.8
Q66HD0	Endoplasmin OS	HSP90B1	0	305.855	49	38	540	37	21376.7	340.9	1718.6	1264.8	1393.9	869.8	675.3	487.2	44080.2	175	1308.9	438	619.8	662.4	790.6	301.7	34481.7	695.4	4187.4	3548.5	5079.7	5170	1492.1	4015.5	25917.8	432.3	2710.4	5360	4366.8	4012.6	3095.7	2062	31723.3	2496.6	3747.9	2466.9	1188.1	2078.7	1499	1233.4	61613.1
G3V6T7	Protein disulfide isomerase associated 4 OS	PDIA4	0	297.794	54	30	196	30	4076.6	70	425.9	302.3	343.1	165.7	132.1	80.4	7634.2	37.3	278.5	83.4	142.5	138.3	141.9	26.8	10992.6	198.4	1637.3	1455.5	2143.1	2244.6	932.5	1528.9	9369.5	152.5	1112.9	2306.9	2037.1	1744.9	1479.3	826.8	21474.5	2055.4	4394.5	2502.7	1206.8	2100.7	1500.1	1196	48533
Q6P0K8	Junction plakoglobin OS	JUP	0	204.454	44	25	81	20	163	616.5	310.5	352.7	193.1	389.4	112.7	414.3	390.4	332.1	160.1	209	194	196.9	315.1	169.7	291.7	191.3	60.7	114.1	240.4	62.3	106.5	495.6	167.3	72.1	99.8	143.5	111.5	73.8	88.1	377.7	2300.4	5660.5	22470.4	2673.6	1294.6	4957	2080.9	769.4	9090.4
F1LN18	Hypoxia up-regulated protein 1 OS	HYOU1	0	190.366	38	32	108	32	4687.7	88.8	267.2	262.7	259.1	181.4	130.5	74.9	11816.5	45.3	307.1	32	158.9	146.3	158.2	7	5060.5	60.2	417.8	390.1	526.5	562	154.6	415.4	4270.9	41.1	262.8	543.1	496.4	417.1	315.8	214.7	7589.8	1278	1380.3	634.7	355.9	647.9	435.7	345.8	16211.1
P11598	Protein disulfide-isomerase A3 OS	PDIA3	0	151.112	45	21	237	21	9181.5	395.5	1059.1	861.9	787.6	574.8	368.7	416.8	23875.5	220.2	996.2	240.5	459.1	449.8	458	133.6	13191.6	230.7	2194.1	1864.7	1966.3	2201.5	624.4	1507.1	10772.4	179.1	1398.5	2431.3	1967.2	1660.6	1364.7	921.5	13626.7	1153.7	2371.2	1202.2	580.3	1035.7	855.3	612	27989.3
Q63081	Protein disulfide-isomerase A6 OS	PDIA6	0	150.967	47	16	118	16	1780.2	29.2	111.8	104	100.9	73.1	50.5	34.7	3778.2	19.8	100.2	38.9	60.5	53.3	53.3	9.8	10872.9	138	1349.2	1113	1578.8	1673	458.3	1286.7	7976.8	74.5	772.6	1653.8	1456.1	1263.3	991	624.5	10570.6	1094.2	1368	1356	722.7	1321.6	1154.2	711.7	19825.2
P34058	Heat shock protein HSP 90-beta OS	HSP90AB1	0	143.185	37	22	82	12	1241.5	190.3	64.8	88.9	57.8	38	29.1	54.1	3550.2	20.8	63.8	21.3	28.5	50.2	59	29.4	2931.9	82.6	68.7	87.2	130.4	88.7	4.3	241	2276.9	48.9	68	109.3	109	93.4	35.2	100.9	7110.1	3196.7	1026.5	759.1	422.5	674.4	494.8	323.7	16846.8
P60711	Actin, cytoplasmic 1 OS	ACTB	0	137.895	41	11	95	5	2903.6	168.4	164.5	191.1	196.2	148.2	113.4	160.1	6276.7	66.8	171.8	23.9	100.8	101.1	571.5	14.5	4679.4	96.7	127.5	182.6	205.5	222.1	53.6	518.8	4110.2	85.6	115.4	238.2	198.9	184.9	76.1	185.4	6994.9	3721.5	1510.1	636.5	339.1	578.1	536.6	312.3	12862.1
Q9JLA3	UDP-glucose:glycoprotein glucosyltransferase 1 OS	UGGT1	0	137.666	26	30	63	30	1024.4	96.5	95.3	134.5	120.1	129.5	41	91.5	2410.4	60.7	87.3	54.6	66.3	61.7	84.1	27.2	2069.8	461.3	343.5	339.1	602.9	389.5	193.4	687.8	1444.7	144.1	252.6	591.1	529.2	340	297.4	555.6	3400.4	391.3	600.1	360.2	204.6	322.1	271.7	205.4	7686.3
M0R979	Protein Thbs1 (Fragment) OS	THBS1	0	134.054	31	19	73	19	1073.8	37.7	94.9	80.2	87.8	55	27.1	42.4	2306.5	18.5	65.2	43.7	51.5	32.4	48.2	4.1	4542.2	59.4	79	125.4	112.4	108.9	17	127.9	3661.6	76.8	75.4	129.2	114.7	111.3	32.1	78.1	8300.5	500.1	707	535.2	244.4	431.1	266.9	168.3	22582.2
P04785	Protein disulfide-isomerase OS	P4HB	0	130.364	46	19	108	19	3554.2	109	339.8	285.9	314.7	195.3	126	138.7	11039	55.3	354.3	98.9	190.1	153.6	186.2	26.7	7662.2	66.1	1018.9	935	1260.9	1182.6	447.3	1063.3	5885.5	35.2	597.4	1326.1	1172.7	950.5	876	386.2	6082.6	983.6	755.4	475.8	285.3	452	347.9	301.6	10627.2
P63039	60 kDa heat shock protein, mitochondrial OS	HSPD1	0	124.928	44	21	68	21	2334.1	98	97.2	86.6	110.9	64.5	54.7	54	4185.8	12.9	80.1	4	48	46	61.9	6.3	1109.5	105.3	99.9	109.5	164.3	154.9	106.5	489.7	869.4	45.4	103.1	144.7	131.2	122.6	98.1	132.4	4949.2	1516.3	538.6	502.5	278	425.2	341.2	274	7529.4
P11980-2	Isoform M2 of Pyruvate kinase PKM OS	PKM	0	123.432	47	21	96	16	1667.2	134	99.9	128.1	91.5	83.7	48.8	100.5	4963.7	58.3	100.2	11.8	84.2	83.3	122.3	6.1	6387	167.2	140.9	190.5	238.1	249.1	7.3	470.7	5004.1	131.4	150.3	234.1	232.2	229.2	59.1	215.1	7912.3	1789	1101.3	549.6	309.3	664.7	426.5	344.7	16902.9
P18418	Calreticulin OS	CALR	0	121.749	53	19	154	19	7521.3	116.6	568.6	381.8	416.8	234.4	175.4	130.1	20131.1	45.1	658.2	71.4	220.4	193.4	231.2	44.8	8935.2	160.8	1111.3	914.5	1107.2	1038.7	304.3	809.2	6947.8	101.1	706.2	1192.2	1023.1	817.5	621.3	425.4	13344.4	776.7	712.9	632.7	328.6	519.9	329	277.1	25876.4
P63018	Heat shock cognate 71 kDa protein OS	HSPA8	0	121.251	41	25	85	10	1007	97.3	55.8	62.2	66.1	57.2	43.8	71	2258.7	27.2	45.9	12.6	53.8	52.7	69.6	10.4	2638	204.8	151.9	211	230.2	228.3	97.6	497.3	2150.4	130.8	135.5	296.3	240.4	239.6	136.1	223.7	4097	3612.2	1939	1058.9	632.8	1062.5	835.3	497.6	8231.9
P15999	ATP synthase subunit alpha, mitochondrial OS	ATP5A1	0	115.091	51	22	68	22	4169	156.7	161	200.1	211.7	163	111.7	154.4	7344.1	79.2	158.7	40.3	120.4	124	169.1	39.4	1813.9	52.2	75.4	105.2	140.6	140.5	51	177.7	1488.1	33.9	65	127.9	128.9	117.3	80.8	97.1	2610	1873.3	561.9	525.9	278.3	410.9	352.2	294.5	5944.2
Q9QZK5	Serine protease HTRA1 OS	HTRA1	0	115.062	52	18	52	18	329.2	19.1	17.9	19.3	14.5	5.8	14.1	16.4	946.8	10.5	21.1	9.9	9.8	16.3	16.4	3.2	5213.4	25.9	19.7	90.6	75	63.4	NA	67.9	3930.2	38.4	42.3	82.8	50.9	69	3.2	31.4	4459.4	557.7	823.9	560.9	316.6	465.6	328.7	230.8	14332
P10719	ATP synthase subunit beta, mitochondrial OS	ATP5B	0	114.362	43	15	62	15	1094.8	37.6	45.9	46.3	42	30.1	29.4	41.3	2715.4	26.8	38.6	2	33.5	31.3	35	9.5	74.4	2.3	1.4	3.4	5.3	4.3	2.8	2.7	62.7	2.5	NA	3.8	4.9	3.2	2.7	2.3	1995.6	2441.1	544.4	560.2	328.4	471.7	415.6	364.9	3738.7
D3ZCG9	Integrin alpha 3 variant A OS	ITGA3	0	101.49	22	15	55	15	3581	130.9	112.4	128.1	105.1	128.7	68.3	112.1	11301.2	46.4	99.3	25.2	84	68.8	112.6	7.6	1841.9	13.7	51.3	69.7	90.8	116.5	12.4	75.9	1491.3	13.3	48.4	89.8	83.1	57.9	26.8	46.4	2876.6	356.4	320.7	364.4	159.5	260.9	218.5	161.1	7901.9
Q498R3	DnaJ homolog subfamily C member 10 OS	DNAJC10	0	95.997	26	17	48	17	2337.3	42.6	210.5	180.8	169	109.6	89.3	55.2	4970.4	27.8	186.7	20.4	106	81.9	82.3	39.1	3015.9	100.3	423.4	415.7	474.5	512.6	168.3	395.3	2349.3	81.3	297.9	517.7	427.8	397.2	289	262	2139.8	244.7	596.4	344.5	179.5	287.8	220.3	167.2	6329.4
Q07936	Annexin A2 OS	ANXA2	0	95.664	47	16	65	16	2144.1	782.4	406.2	516.2	306.2	403.9	175.4	417.8	4326.5	337.2	289.1	219.9	263.3	322.3	359	146.5	222.3	36.2	36.4	40.8	57.8	47.9	32.5	87.6	202.2	26.6	35	48.6	53	44.2	35.8	51.2	2117.2	6049.1	4188	1072.9	696.8	1467.4	745.3	380.2	4365.2
Q6TUG0	DnaJ homolog subfamily B member 11 OS	DNAJB11	0	95.122	41	13	67	13	2736.6	98.7	193.8	244.4	227.2	145.9	110.8	160.4	6631.6	84.4	185.7	56.2	144.6	127.2	152.5	45.2	3964.8	131	624.3	488.2	581.6	604.7	176.4	520.2	3756.1	80.1	319.1	617.1	618.3	493.3	423	246.2	4302.8	368	379.9	312.5	171.3	306.8	253.9	218.8	6915
P05197	Elongation factor 2 OS	EEF2	0	92.599	31	21	58	21	199.7	40.6	16.4	18.7	16.9	15.8	11	24.1	553.8	19.3	15.8	8.3	15.3	10	17.6	3.2	1766.8	42.4	31.2	36.8	58.5	46.1	4.4	182.3	1383.5	23.3	21.4	45.4	43.1	49.2	16.1	41.2	5579	1393.1	1276.5	564.1	349.6	600.3	500	284.9	12681.9
P04797	Glyceraldehyde-3-phosphate dehydrogenase OS	GAPDH	0	88.518	42	13	156	2	289.4	3.8	6.3	5.8	11.5	7.4	3.4	5.9	861.5	2.6	8.2	NA	5.2	5.8	6.9	0.6	7572.6	216	90.2	189.2	209.1	164.3	50.6	520.5	6160.4	127.7	129.2	265.4	218	190.7	94.4	291.3	8893.5	4256.1	2751	1595.2	954.9	1761.1	1137.4	824.9	18533.6
Q64428	Trifunctional enzyme subunit alpha, mitochondrial OS	HADHA	0	85.012	29	16	46	16	168.6	7.4	12.8	12.9	11.1	8.8	5.2	8.1	354.2	3.3	14.5	NA	11.2	8	7.9	NA	262.1	81.9	54.2	66.9	59.4	64.8	64.2	106.7	219	43.7	38.1	79.6	92.1	87.6	69.4	69.2	4203.3	858.7	584.7	456	241.1	409.8	318.9	240.8	9613.3
G3V836	Clusterin OS	CLU	0	82.758	21	9	131	9	869.2	21.9	12	10.9	21.6	7.8	3.1	31	2917.8	4.9	13.4	3.5	7.5	8.5	9.9	NA	30974.1	418.6	344.7	508.8	559.3	596.6	142.7	645.3	23365.6	405.1	435.9	563	540.3	583.8	290.7	456.4	18742.5	965	2085.1	1034.8	608.5	989.7	779.4	563.5	41960.2
P82995	Heat shock protein HSP 90-alpha OS	HSP90AA1	0	82.305	25	17	43	8	446.4	108.2	36.8	36.9	25.6	28.2	20.2	29.8	1256.7	15.4	26.6	4.1	17	20.8	29.2	19.4	1065.4	20.4	35.8	32.8	54.3	52.6	NA	58.4	872.8	14.1	25	44.8	40.9	42.1	5.8	17	733.1	251.6	125.4	76.4	51.1	61.9	44.8	41.3	1787.3
P11442	Clathrin heavy chain 1 OS	CLTC	0	81.082	14	17	28	17	102.1	13.8	6.3	11.4	10.2	7.8	3.4	7.6	242	4.2	8.4	4.2	9.7	7.5	4.9	2.7	222.7	8.5	6.3	7.1	9.6	11.8	1.2	26.4	167.5	5.2	7.5	7.9	11.7	10.9	6.6	10.1	2023.2	966.6	392	416	214.3	356.6	240.1	161.6	5129.8
D3ZZC1	Protein Txndc5 OS	TXNDC5	0	76.191	45	12	30	12	386.8	3.8	26	33.7	29.9	20.9	13.2	14.6	1045.4	1.4	30.1	9.5	16.9	9.5	13.7	4.8	902.4	27.4	155.1	138	183.2	176.5	65.8	115.9	739.6	12.5	77.8	166.8	149.9	132.2	125.4	53.3	1541.6	160.2	137.9	167.6	76.8	120.5	97.3	86.5	2516
P46462	Transitional endoplasmic reticulum ATPase OS	VCP	0	69.935	27	16	37	16	127.4	15	11.7	11.5	11.1	5.4	6.4	9.7	239.9	4.4	15.8	NA	4.5	7.3	10.2	6.9	41.5	7.9	7.4	10.9	9.4	7.6	3.9	16.6	32.7	9	10.2	7.8	8.9	7.6	10.3	6.9	2557.5	2206.6	669.9	390.2	187.2	349.8	241.6	143.6	6425
P07153	Dolichyl-diphosphooligosaccharide--protein glycosyltransferase subunit 1 OS	RPN1	0	69.744	28	16	36	16	2155.2	44.3	71.8	89.6	90.5	62	42.3	53.5	4765.8	28.8	108.6	7.9	79.4	60.1	71.4	28.4	680.8	29.3	45	51.8	73.5	68.1	25.6	69.3	509.2	19.9	30.2	64	71.6	59.5	51.7	34.6	1201.2	322.7	339.9	173.7	85.7	168.6	135.7	84.2	2673
G3V6P7	Myosin, heavy polypeptide 9, non-muscle OS	LOC100911597	0	69.314	12	19	27	16	44.9	46.5	11.9	23	15	16.3	6.7	17.4	99.4	16.6	10.7	8.8	9.6	10	10.1	8.6	528.9	71.1	35.8	33.8	68.3	28.6	1.6	86.2	403	28.1	26.7	56.7	69.5	26.1	19.7	54.4	3816.2	7137.5	1398.2	480.3	330.3	507.3	385.2	206.5	8552.2
P06685	Sodium/potassium-transporting ATPase subunit alpha-1 OS	ATP1A1	0	67.336	22	17	29	17	1272.5	85.4	49.3	90	83.6	99	46.1	54.6	2286.5	34.1	24.3	20.5	37.6	42.6	62.9	22.9	NA	NA	NA	NA	NA	NA	NA	NA	NA	NA	NA	NA	NA	NA	NA	NA	968.5	725.3	141.1	134.2	98.8	134.3	117.1	101.5	1597.5
P68370	Tubulin alpha-1A chain OS	TUBA1A	0	66.878	35	11	44	4	872.6	212.4	54.2	64.6	53	34.8	38.2	50	2833.2	23.4	55.1	15.2	29.2	35.1	58.9	0.7	3074.7	46.1	29.9	67	79.4	68.1	3.5	262.8	2540.6	46.1	46	81.5	74.2	88.7	7.8	64.8	2059.8	1815.9	465.7	168.6	106.4	171.9	143.5	114.9	4978.9
P49134	Integrin beta-1 OS	ITGB1	0	66.445	19	13	34	13	2949.2	77.1	96.7	103.2	132.7	91.8	52.6	75.9	10190.3	50.6	148.4	33.5	92.6	48.6	98.4	28.7	6038.7	14.7	29.8	118.7	150.7	210	107.2	208.2	5976.7	26.9	57	151.4	204.5	169.2	117.9	132.6	4559.5	88.2	58	71.7	49.4	83.5	61.8	61.4	5416
P63102	14-3-3 protein zeta/delta OS	YWHAZ	0	66.202	47	10	24	6	256.9	32.5	20	25.4	24.8	14.7	5.4	35.1	619.4	11	20.3	1.5	11.3	12.5	14.7	2.7	74.7	13.1	15.6	14.9	11.3	NA	12.2	196.4	62.5	10.7	11.1	17.9	19	14.4	20	14.7	1253.8	3221.4	465.5	200.3	108.7	207.8	156.4	106	1674.3
Q5RJR9	Serine (Or cysteine) proteinase inhibitor, clade H, member 1, isoform CRA_b OS	SERPINH1	0	65.592	35	13	40	13	1538.5	159.9	175.3	215.1	181.1	178.7	103.9	124.4	4110.8	81.1	135.4	66.3	110.5	108.3	132.9	23.8	1922.5	28.4	234.5	207.7	307.7	260.5	70.7	243.1	1387	26.3	104.6	252.6	241.8	206	168.9	98.5	5230.3	383.3	743.3	424.4	222.5	377.1	296.8	207.5	9020.7
P52555	Endoplasmic reticulum resident protein 29 OS	ERP29	0	65.333	54	10	52	10	1371.1	32.7	70.8	92.9	106.1	47	40.1	97.3	3764.7	19	138.4	13.2	57.4	45.3	57.7	27.1	4370.5	29	740.3	532.7	638.6	679.2	112	451.3	3678.1	16.6	485	759.7	611.3	486.9	348	277.3	7569.2	265	786	422	199.8	369.7	280.1	201.8	9750.5
P69897	Tubulin beta-5 chain OS	TUBB5	0	64.974	33	10	29	3	206.1	39	7.1	10.6	6.8	5.7	4.5	7.5	588	3.5	7.2	NA	4.3	6.1	13	0.3	1705	34.6	30.1	44.8	37.9	48.8	62.5	156.9	1517.1	27.1	29.7	55.5	50.3	51.4	46.6	49.8	2240.2	1337.2	220.7	181.4	100.5	167.1	123.8	111.4	5246.2
P63269	Actin, gamma-enteric smooth muscle OS	ACTG2	0	62.806	22	8	50	2	26.3	14.2	15.8	24.5	19.4	10.5	27.4	15.3	76.7	NA	17.1	9.2	NA	NA	1938.8	7.6	NA	NA	NA	NA	NA	NA	NA	NA	NA	NA	NA	NA	NA	NA	NA	NA	145.9	119.1	55.5	51.2	33.9	40.5	41.9	32.5	294.2
B2GUV7	Eukaryotic translation initiation factor 5B OS	EIF5B	0	61.851	17	17	23	17	194.2	4.4	11.4	4.7	20.9	9.2	10.6	9	776.4	4.7	24.9	0.5	7.6	5.6	10.5	1.4	513.4	46.6	34.5	48.7	65.7	69.1	24.5	82.7	499.7	31	43.1	62.8	75.9	69.3	50.8	50.8	1155.5	344	156.5	148.9	118.6	132.4	123.5	90.8	2351.5
D3ZH41	Cytoskeleton-associated protein 4 (Predicted) OS	CKAP4	0	60.787	60	17	33	17	840.7	30.8	60.6	54	56.7	37.8	33.1	30.2	2655.1	18.8	62.6	14.4	51.2	34.1	55.6	17	997.5	83.3	128.2	152	190.4	177.1	88.8	177	877.1	61.7	95.3	193.9	196.3	179.8	117.1	100.9	1940.8	466.3	579.2	152.8	100.9	152.7	94	97.5	3413.2
Q6AXW2	Protein Tmod3 OS	TMOD3	0	60.761	48	13	23	13	60.9	5.7	4.6	4.1	5.6	7	4.6	8.7	168.4	3.5	4.2	4.2	5.4	4.1	10.3	6.7	514.3	46.6	53	52.5	63.8	62.3	29.5	87.7	483.1	39.1	39.9	56.7	65.4	67.3	46	59.5	2885.1	207.3	234.7	128.6	85.7	130.5	108.9	87.3	2351.8
P14659	Heat shock-related 70 kDa protein 2 OS	HSPA2	0	60.612	19	13	51	1	NA	NA	NA	NA	NA	NA	NA	NA	NA	NA	NA	NA	NA	NA	NA	NA	NA	NA	NA	NA	NA	NA	NA	NA	NA	NA	NA	NA	NA	NA	NA	NA	92.4	133.3	259.3	28.3	33	82.6	35.7	27.6	249.9
F1LRH4	Protein Lamc2 OS	LAMC2	0	58.615	16	16	22	16	865.4	50.3	72.3	81.9	108.7	66.1	39.1	40.3	1840.8	24.6	89.3	15.5	45.5	48.2	54	10.5	473.2	21.4	69.9	80.6	87.2	104	29.3	61.6	328.6	9.4	42.8	87.7	70.6	64.1	53.8	42.2	406.7	240.4	192.7	238.6	76.4	169.2	142.9	123.7	1093.4
P48721	Stress-70 protein, mitochondrial OS	HSPA9	0	57.615	25	14	25	13	1386.7	50.4	51.8	50.4	51	37	40.2	33.5	2728.3	8.8	36.7	NA	35.4	31.3	38.1	5.1	446.7	17.5	32.4	32.2	36.5	44.8	2.4	67.6	359.1	7.7	20.1	38.4	26.2	32.5	21.3	26.4	917.6	417.4	102.3	157.6	83.4	116.8	81.8	68.4	1537.1
P62260	14-3-3 protein epsilon OS	YWHAE	0	56.625	53	12	29	9	364.2	53.7	47.8	33	22.3	23.3	13.9	33.1	864.8	17.6	20.8	3	19	21.4	33.6	25	1036.7	NA	5.9	15	20	18	NA	94.6	830.3	7.4	10.6	19.8	13.3	17.3	0.9	8	2678.8	3112.8	548.1	244.7	124.7	200.2	194.5	81.4	3824.5
P25235	Dolichyl-diphosphooligosaccharide--protein glycosyltransferase subunit 2 OS	RPN2	0	56.095	24	11	25	11	1014	29.6	36.4	37.9	34.4	33.9	16.7	21.6	2480.3	10	50.7	4.6	17.1	14.1	34.4	1.8	292.6	4.7	17	19.7	27.3	28.6	NA	21.8	232.1	4.9	13.4	29.3	21.3	20.7	12.5	11.6	663.8	85.6	19.9	59.6	27.3	42.4	31.8	53	1286.6
P28480	T-complex protein 1 subunit alpha OS	TCP1	0	55.682	31	14	23	14	118.8	32.7	17.1	14.5	13.5	9.6	8	11.7	397	10.3	12.1	3.2	12.3	7.4	15.9	NA	1570.4	108	75.6	77.8	110.9	85.6	13.2	180.7	1315	89.8	74	112.4	145.9	120.4	73.9	83.3	1884.9	445.3	248.2	215.4	136.2	184.5	145.5	120.3	4569.6
Q5U3Z7	Serine hydroxymethyltransferase OS	SHMT2	0	55.601	27	9	17	9	386.8	149.9	63.6	99.5	67.7	101.9	29.1	85	727.5	76.1	52.2	50.6	51.7	105.4	81	34.6	117.8	3.1	8.3	10.1	14.6	15.3	10.5	11.9	78.9	3.5	5.4	12.2	11.4	11	10.7	9.1	1437.8	286.4	286.2	188.7	108.2	173.2	114.5	97.2	2879.5
P24368	Peptidyl-prolyl cis-trans isomerase B OS	PPIB	0	55.349	38	8	42	8	2814	78.8	276.9	253.2	300.2	179	110	195.2	6399.8	95	273.4	49.3	163.8	136	225.6	54.2	6049.9	64.1	778.8	637.6	764.9	832.4	154.1	557.5	4279.2	53.1	479.1	897.4	765	588.3	410.1	318.1	4866.1	274.7	449.2	258.2	147.4	234.3	274.8	167.4	9066.1
P84082	ADP-ribosylation factor 2 OS	ARF2	0	55.033	54	7	20	4	386.2	44.7	32.5	53.5	79.3	28.7	16.6	37.8	1057.4	26.2	39.5	16.5	36.9	35.4	34	7	484.8	17.4	5.9	17.8	26.1	15.3	NA	41.2	508.9	7	13.4	18.3	21.6	18.6	NA	14.9	1282.1	647.4	101.2	129.7	60.9	94.6	89.3	84.4	4351.1
P11884	Aldehyde dehydrogenase, mitochondrial OS	ALDH2	0	54.677	28	13	33	13	3196.5	84.6	102.6	137.2	155.5	120.3	63.3	86.4	5704.1	35.8	122.1	13.1	82.2	76.3	142.6	17.6	462.8	19.6	30.9	40.5	49.8	46.1	12.2	45.7	367.8	17.3	22.7	46.1	43.3	47.2	28.3	34.5	2062.8	853	417.1	330.4	196.8	265.6	263.7	135.5	4964.8
Q3ZAV2	Uncharacterized protein OS	YBX1	0	52.88	37	8	16	8	246.8	3.9	3.2	2.1	2.3	4.5	4.3	4.2	404.5	2.9	3.2	1.1	7.8	2.2	2.7	NA	NA	NA	NA	NA	NA	NA	NA	NA	NA	NA	NA	NA	NA	NA	NA	NA	808.9	178.8	91.6	89.3	53.4	85.6	48.7	31	1465.7
Q5XIM9	T-complex protein 1 subunit beta OS	CCT2	0	52.19	24	9	24	9	168.9	27.9	4.1	10.7	13.2	6.4	7.2	12.9	540.7	5.4	9.6	2.2	7	8.4	10.5	NA	179.5	4.7	3.9	1.6	4.4	6.3	4.2	7.9	152.6	NA	NA	5.8	9.5	5.4	3.7	6.7	934.7	192.7	380.1	147.6	68.6	145.6	94	54.6	2072.2
Q5XIB4	Ufm1-specific protease 2 OS	UFSP2	0	51.873	30	9	13	9	172.5	41.8	30.3	35.9	33.3	19.5	13.6	24.2	513	19.5	30.5	12.2	25	19.2	19.8	8.8	315.6	21.1	23.7	17.7	30.5	32.2	15.7	42.7	265.5	11.8	15.2	31.5	32.6	28.7	22	26.5	339.9	133.9	223	108.5	60.4	108.9	36.6	53.7	873.8
P04636	Malate dehydrogenase, mitochondrial OS	MDH2	0	51.298	36	9	27	9	589.1	29.8	42.4	42.2	46.3	32.3	14.8	41.5	1069.7	17.6	31.4	19.6	21.2	18.2	32.3	5.4	927.9	97	94.5	88	114.1	148.6	147.2	191.7	716.4	66.6	97.5	153.4	129.8	138.6	124.1	132.6	1780.4	873.2	105.9	172.1	78.7	129.6	99.5	67	2455.3
M0R9D5	Uncharacterized protein OS	AHNAK	0	50.838	16	12	22	12	211.3	57	34.4	54.3	24.3	32.7	16.6	32.3	376.8	26	29.8	16.6	22.4	33.6	32.1	11.1	153.3	NA	7.9	10.7	13.1	8.7	NA	34.8	115	NA	4.5	10.8	10	5.9	4.7	8.5	1193.9	1964	634.3	349.1	184.7	300.8	741.3	129.5	2428.2
D4AC23	Protein Cct7 OS	CCT7	0	50.702	31	12	19	12	156.4	41.3	16	19.2	12.5	12.2	10.1	11.5	517.6	13.6	17.4	4.1	17	20.1	18.6	1.7	NA	NA	NA	NA	NA	NA	NA	NA	NA	NA	NA	NA	NA	NA	NA	NA	2111.7	361	286.1	126.8	75.1	148.9	129	74.7	4073.3
P54001	Prolyl 4-hydroxylase subunit alpha-1 OS	P4HA1	0	49.438	31	13	37	13	1028.4	48.8	100.8	99.3	103.2	85.8	44.5	93.6	3738	42.8	114.9	44.7	75.6	56.1	78.2	14	784.7	20	112.1	96	114.9	114.1	25.8	94.2	624.9	11.7	33.9	101	95.1	85.6	59.6	39.2	382.2	115.9	71.4	56.5	35.8	48.9	45.1	39.2	632.6
P35565	Calnexin OS	CANX	0	49.065	17	11	30	11	2258.9	26.7	120.2	114.8	108.6	82.4	61.1	37	5731	9.9	97.6	10.5	64.6	51.3	59.8	0.8	1676.9	26.5	184.4	143.7	191.9	181.5	37.4	173.1	1348.5	14.7	114.4	207.4	200.9	142.5	114	67.8	1399.5	141.3	73.8	89.6	41.3	69.7	59.1	44.5	2159.1
P38650	Cytoplasmic dynein 1 heavy chain 1 OS	DYNC1H1	0	48.68	4	13	22	13	NA	NA	NA	NA	NA	NA	NA	NA	NA	NA	NA	NA	NA	NA	NA	NA	174.8	19.9	16	11.2	13.2	13.3	4.9	27.8	147.3	16.8	13.4	19.2	19	18.1	9.4	16.7	661	343.1	226.2	165.1	109.8	152	120.6	109	1727.1
G3V7C6	RCG45400 OS	TUBB4B	0	48.448	25	8	26	1	NA	NA	NA	NA	NA	NA	NA	NA	NA	NA	NA	NA	NA	NA	NA	NA	88	3.5	1.8	3.3	4.4	1.8	1.7	20.9	63.4	NA	2.6	5.2	5.5	2.3	2.6	4.2	1355.3	2127.4	69.3	109.3	53.4	99.6	62.7	75.3	2418.4
G3V6S3	Calumenin OS	CALU	0	48.063	37	10	31	10	591.6	53.8	54.3	72.2	69	44.6	40.2	39.5	1569.6	33.2	58.1	38.2	33.3	28.3	54	9.9	844.9	27.2	118	116.3	169.6	146.6	54.4	129.5	388.7	18.4	78	136.2	139	119.7	116.9	66.8	342.5	34.3	54.1	33.9	21.4	39.9	24.2	25.7	715.4
Q9WU82	Catenin beta-1 OS	CTNNB1	0	47.97	10	6	16	1	70.5	71.4	32.4	54.4	38.2	58.4	10.4	45.5	122.8	44.3	29.8	23.6	18.4	23.1	43.7	19.4	NA	NA	NA	NA	NA	NA	NA	NA	NA	NA	NA	NA	NA	NA	NA	NA	NA	NA	NA	NA	NA	NA	NA	NA	NA
Q09073	ADP/ATP translocase 2 OS	SLC25A5	0	46.961	34	11	30	11	2025.1	70.5	80.1	82.4	68.1	59.8	38.1	21.3	4062.5	16.1	64.2	1.4	43.5	38.9	58	3.5	4407.6	77.5	289.2	314.7	375.7	374	5.5	572.5	3312	49	214.4	354.3	302	261.9	147	189	1537.8	3206.5	325.5	202.3	116	177.7	153	97.3	3083.4
P50399	Rab GDP dissociation inhibitor beta OS	GDI2	0	46.385	27	9	26	9	NA	NA	NA	NA	NA	NA	NA	NA	NA	NA	NA	NA	NA	NA	NA	NA	536.5	NA	0.3	3.5	6	7.1	NA	4.5	453.3	2.8	4.3	7.8	6.4	7.6	NA	3.3	2018.1	374.1	312.4	139.4	86.4	154.3	91.5	63.3	5039.7
D3ZUB0	Protein Rcn1 OS	RCN1	0	46.001	34	9	28	9	1022.3	13.4	95.3	82.9	115.1	53.1	30.7	33	2431.7	3.9	83.7	5.9	47	34	35.4	1.2	723.6	37	142.8	92.2	111.7	112	57.1	115.7	394.7	16.5	58.8	99.3	105.4	85.5	71.4	42.6	5578	279.1	251.7	330.4	167.4	283.9	230.3	167.6	3234.2
D3ZAN3	Alpha glucosidase 2 alpha neutral subunit (Predicted) OS	GANAB	0	45.843	12	9	21	9	620.2	16	37.6	39.8	49.2	25.3	19.2	30.7	1478.8	6	52.4	0.9	17.5	17.8	25.1	0.4	364.8	7.5	32.9	35.9	39.1	39.5	5.8	28.7	299.6	7.9	21.1	45.4	39.4	38.1	23.9	15.9	1123.2	141	97	104.9	70.9	83.6	72.8	66.7	2555.6
E9PTN6	Glyceraldehyde-3-phosphate dehydrogenase OS	RGD1564688	0	45.323	35	11	39	1	NA	NA	NA	NA	NA	NA	NA	NA	NA	NA	NA	NA	NA	NA	NA	NA	NA	NA	NA	NA	NA	NA	NA	NA	NA	NA	NA	NA	NA	NA	NA	NA	NA	NA	NA	NA	NA	NA	NA	NA	NA
P67779	Prohibitin OS	PHB	0	44.999	37	9	21	9	398.1	7.9	10.3	13.9	6.1	5.6	3.4	5.3	795.5	4.1	8.9	NA	6.1	4.1	6.5	NA	1214.5	8.9	28.9	37.8	58.4	66.7	NA	63.2	1006.9	17.5	35.1	60.1	47.5	44.9	9.7	30.8	648	463.5	86	42.8	31.1	105.8	33.1	74.9	1145
D3ZV63	Protein RGD1307830 OS	RGD1307830	0	44.785	27	11	29	11	1062.3	13.2	30.2	18.8	27.8	26.9	12.3	7.4	2548	3.7	22.9	2.6	17.1	16.9	20.5	NA	2210.7	55	73.1	82.8	124	139.3	13.9	189.2	1912.5	38.1	75.8	115.2	117.3	116.6	79.9	98	1174	234.1	97	97.1	67.3	81.7	77.6	61.3	2838.5
P09527	Ras-related protein Rab-7a OS	RAB7A	0	44.751	42	7	18	7	24.8	12.4	7.3	12.1	5.7	12.1	3.8	11.7	49.5	6.7	11.3	5	8.8	7.5	13.4	3.3	696.6	4.7	28.5	26.6	44.7	38.7	NA	53.1	529.4	6.3	21.9	40.8	31.1	30	4.4	20.9	1974.2	686.4	446.4	321	132.6	280.4	169.8	139.9	5257.8
P84083	ADP-ribosylation factor 5 OS	ARF5	0	43.892	47	6	16	2	NA	NA	NA	NA	NA	NA	NA	NA	NA	NA	NA	NA	NA	NA	NA	NA	189.8	NA	1.7	4.6	5.2	9.4	11.8	21.3	160.1	NA	3.9	5.3	7.4	6.6	8.5	4.1	343.6	175.5	94	28	13.5	27	20	14.6	990.3
P19945	60S acidic ribosomal protein P0 OS	RPLP0	0	43.683	23	5	24	5	NA	NA	NA	NA	NA	NA	NA	NA	NA	NA	NA	NA	NA	NA	NA	NA	404.3	52.7	28.3	34	32.3	28.6	30.9	75.2	355.1	30.3	25.3	45.5	55.2	54.9	30.7	39	1199.2	301	300.3	132.4	87.2	149.7	100.3	67	2547.5
D4ACB8	Chaperonin subunit 8 (Theta) (Predicted), isoform CRA_a OS	CCT8	0	43.453	28	13	19	13	54	12.2	NA	NA	2	1.8	3.1	1.8	195.5	1.1	1.5	NA	2.2	3.5	5.6	NA	429.5	17.3	10.8	22	20.5	24.1	13	24.5	345.4	14.4	13.9	23	19.4	24.7	12.2	19.4	1932.2	234.8	200.3	171.8	104.3	128.6	121.2	72.2	4429.8
Q62703	Reticulocalbin-2 OS	RCN2	0	43.315	26	6	20	6	92.9	2.1	7.3	8.6	7.6	3.8	2.1	6.1	228.2	1.4	9.5	6	4	3.6	4.6	NA	275.2	11.9	52.4	42	49.2	46.3	20.9	38.2	202.3	7.2	21	49.6	48.8	37.5	42.5	23.2	553.2	83.7	85.3	72.1	33.3	61.6	47	37.1	1325.5
D4ACN7	Protein Myof OS	MYOF	0	42.733	12	22	23	22	632.5	38	34.5	41.7	33.3	30.3	25.4	24.2	957.4	19	19.9	0.7	31	25.3	34.6	6.7	177.9	7.7	15.2	16.3	15.4	17.3	NA	26.9	147.3	4.3	6.4	20	18.4	16.7	10.5	15.3	396.8	79.1	81.1	93.5	27.5	53.6	44.4	45.9	888
F1M0B2	Protein LOC683295 (Fragment) OS	LOC683295	0	42.682	12	7	220	1	NA	NA	NA	NA	NA	NA	NA	NA	NA	NA	NA	NA	NA	NA	NA	NA	137.4	8	9	6.9	11.9	24.1	24.5	1171.4	124	4.9	3.2	10	10.4	11.4	5.4	13.9	90.8	115.1	168.8	28.2	19.7	163.2	14.4	19.7	382.1
P68255	14-3-3 protein theta OS	YWHAQ	0	42.081	42	9	17	4	43.5	7.2	3.6	4.2	5.1	NA	NA	3.6	99.2	2.8	2.3	1.5	7.4	3.4	NA	1.4	NA	NA	NA	NA	NA	NA	NA	NA	NA	NA	NA	NA	NA	NA	NA	NA	958.4	1500.5	385.3	178.3	132	165.6	149.5	71.6	1319.9
Q9Z2L0	Voltage-dependent anion-selective channel protein 1 OS	VDAC1	0	41.885	32	7	18	2	2.3	13.5	6.7	17.1	12.7	9.4	7.6	21.4	12.2	6.8	13.5	8	13.7	10.6	20.5	8.2	496.1	24.4	25.9	39.1	38.2	46.1	23.6	77.5	575	15	29.1	51.8	43.2	45.3	24.5	40.5	762.9	1063.3	237.7	119.4	106.4	109.9	102.4	71	1470
Q5XIF6	Tubulin alpha-4A chain OS	TUBA4A	0	41.755	24	8	27	1	NA	NA	NA	NA	NA	NA	NA	NA	NA	NA	NA	NA	NA	NA	NA	NA	NA	NA	NA	NA	NA	NA	NA	NA	NA	NA	NA	NA	NA	NA	NA	NA	61.8	707.6	178.7	38.1	19.2	60.7	30.8	11	166.4
Q9ER34	Aconitate hydratase, mitochondrial OS	ACO2	0	41.513	19	12	19	12	1294.8	100.7	73.4	97.4	108.1	92.7	47.4	77.4	2164.5	46.7	52.8	20.6	70.1	65.7	80.1	25	NA	NA	NA	NA	NA	NA	NA	NA	NA	NA	NA	NA	NA	NA	NA	NA	245.4	142.8	73.5	47.8	26.3	44.9	35	34.3	672.9
Q6NYB7	Ras-related protein Rab-1A OS	RAB1A	0	41.45	53	10	28	4	2371.3	58.9	71.6	80.4	78.3	64.4	34.5	59.2	5615.9	15.9	51.2	1.8	52.1	41.8	62.8	NA	3425.4	47.5	109.8	116.6	145.2	154	15.4	257.1	2722.3	50.2	70.3	143.7	121.3	117.1	40.2	93.4	2786.6	758.5	234.1	211.8	117.2	183.8	127.1	103.2	5907
P61751	ADP-ribosylation factor 4 OS	ARF4	0	40.78	55	7	16	3	NA	NA	NA	NA	NA	NA	NA	NA	NA	NA	NA	NA	NA	NA	NA	NA	NA	NA	NA	NA	NA	NA	NA	NA	NA	NA	NA	NA	NA	NA	NA	NA	541.2	273.2	37.9	60.8	28.5	43.9	45.3	36.4	1421
P16617	Phosphoglycerate kinase 1 OS	PGK1	0	40.664	29	11	19	11	109.6	13.1	18	12.5	4.1	9.6	4	6	243.5	5.6	8.2	3	4.8	5.3	7.5	NA	2916.4	25.9	34.6	33.9	25.6	45	2.5	208.6	2272.1	31.8	29.8	48.8	47.9	39.7	11.1	40.1	1423.8	761.2	888.3	184.6	179.9	247.2	173.7	140.5	3175.6
Q6P3V8	Eukaryotic translation initiation factor 4A1 OS	EIF4A1	0	40.66	28	9	20	9	235.4	50.2	33.6	36.7	29.1	18.5	10.6	44.2	617.1	22.9	31.7	10	25.7	26.8	29.2	10.2	157.9	NA	0.8	3.8	4.4	1.3	NA	15.8	126.9	2.5	NA	3.6	6.4	5.6	NA	3.4	2951.6	3237.3	696	255.8	163.7	321.4	209.2	120.9	6135.3
Q06000	Lipoprotein lipase OS	LPL	0	39.982	13	4	18	4	NA	NA	NA	NA	NA	NA	NA	NA	NA	NA	NA	NA	NA	NA	NA	NA	223.8	3.8	9.3	3.4	8.6	2.6	3.1	4.8	195.4	1.7	3.6	7.1	3.9	6.2	6.6	8	2441.1	446	442.6	375.2	153.8	285.8	303	225.6	3730.9
E9PSX6	Sarcoplasmic/endoplasmic reticulum calcium ATPase 2 OS	ATP2A2	0	39.813	15	12	17	12	576	25.8	33.1	35.8	36.9	20.8	18.6	16.3	1215.9	11.1	51.8	NA	18.7	19.4	67.1	NA	191.5	16.6	15.6	20	30.6	24.7	8.4	35.8	155.1	3.3	14.5	24.5	28.2	18.9	17.2	13.6	479.8	266.5	89.4	156.2	62.6	123.7	127.9	120	967.5
P00507	Aspartate aminotransferase, mitochondrial OS	GOT2	0	39.352	27	9	14	9	406.9	57.1	34.9	47.1	33.8	45.3	17.4	43.1	679.3	32.1	27.1	14.3	17.4	21.4	24.2	34.1	154.6	7.8	5.5	6.1	12.1	14.8	0.6	12.4	113.6	2.2	5.7	11.6	13.2	10.9	6.7	6.4	1046.5	578.7	312.6	114.2	61.5	125.3	62.7	48.1	1770.1
D3ZSA9	Protein Nomo1 OS	NOMO1	0	38.905	9	7	16	7	310.1	8.1	16.9	19.3	19.2	12.5	9.4	13.6	798.6	5.6	19.4	2	18.5	15.7	12.5	NA	NA	NA	NA	NA	NA	NA	NA	NA	NA	NA	NA	NA	NA	NA	NA	NA	184.3	24	8	9.9	3.3	7.7	7.6	5.1	456.9
Q62636	Ras-related protein Rap-1b OS	RAP1B	0	38.309	58	9	24	2	1175.7	18.7	32.1	35.3	39.7	28.8	13.1	14.8	2551.7	5.3	31.7	0.7	22.5	12.3	16.4	0.1	615.3	13.1	24.9	22.6	28	36.1	10.4	39.2	465.6	2	19	24.2	27.3	25.6	12.2	19.4	1656.2	189.7	162.4	125.7	63.5	93.7	75.4	50.7	3930.6
F1LM84	Nidogen-1 OS	NID1	0	38.19	8	8	16	8	NA	NA	NA	NA	NA	NA	NA	NA	NA	NA	NA	NA	NA	NA	NA	NA	830.3	64.1	52.6	50.1	58.4	43.9	30.3	69.4	662.6	55.1	52.3	58.7	66	51.1	57	50	969.7	127.6	153	138.9	73.5	120.8	81.9	85	2960.5
Q3MHS9	Chaperonin containing Tcp1, subunit 6A (Zeta 1) OS	CCT6A	0	37.842	22	10	24	10	NA	NA	NA	NA	NA	NA	NA	NA	NA	NA	NA	NA	NA	NA	NA	NA	402.9	9	13	15.1	16.4	15.6	18.9	29.5	321.5	7.9	13.9	17.2	25.9	16.9	11.7	12.3	1600	564.6	650.1	193.8	151.8	226.9	158.9	138	3843.6
B1WC34	Protein Prkcsh OS	PRKCSH	0	37.834	20	11	21	11	2031.9	20.5	136.2	140.9	160.1	69.4	49.9	19.4	5736.7	12.8	149.5	7.8	78.3	62.2	70	3.7	689.7	34.3	80.2	75.1	99.1	96.6	21.4	80.9	518.3	24.5	43.9	96.3	90.3	75.8	56.5	43.6	4278.4	89.4	166.5	162.9	76.3	131	85.1	66.7	4307.7
P55063	Heat shock 70 kDa protein 1-like OS	HSPA1L	0	37.655	13	7	34	1	NA	NA	NA	NA	NA	NA	NA	NA	NA	NA	NA	NA	NA	NA	NA	NA	NA	NA	NA	NA	NA	NA	NA	NA	NA	NA	NA	NA	NA	NA	NA	NA	45.5	902.2	87.4	45.6	28.8	36.3	44.2	5.2	111.6
Q920A6	Retinoid-inducible serine carboxypeptidase OS	SCPEP1	0	37.593	13	5	25	5	NA	NA	NA	NA	NA	NA	NA	NA	NA	NA	NA	NA	NA	NA	NA	NA	1077.4	39.6	13.1	31.8	27.4	31.7	36.3	48.6	817.9	27.4	16.4	41.8	35	49.6	35.6	33	2997.3	197.9	129.1	171.9	108.3	150.8	114.2	99.3	5658.2
P04937	Fibronectin OS	FN1	0	37.374	7	12	18	12	NA	NA	NA	NA	NA	NA	NA	NA	NA	NA	NA	NA	NA	NA	NA	NA	557.5	116.2	95.7	85.5	122.6	92.8	43.7	129.3	390.1	34.2	66.1	115.5	95	67	55.9	105.1	726.2	112.9	191.6	147.8	63.6	111	95.7	80.2	2240.2
O35509	Ras-related protein Rab-11B OS	RAB11B	0	37.353	46	10	24	9	1540.3	25.7	30.7	31.7	24.9	24.1	20.7	23.9	4376.4	10.4	11.1	6.9	25.1	12	28.6	NA	NA	NA	NA	NA	NA	NA	NA	NA	NA	NA	NA	NA	NA	NA	NA	NA	4148.2	988.4	761.3	256.5	207.2	296.4	182.5	139.8	7247.3
Q9R0T3	DnaJ homolog subfamily C member 3 OS	DNAJC3	0	36.963	24	8	13	8	667.3	35.4	68.8	68	78.1	60.4	21.5	37.9	1412.5	26.7	76.2	18.3	39.4	34.7	47.3	27.5	60.1	NA	14.2	8	5.9	10	2.7	5.5	52.3	NA	4.6	10.7	8.3	6.3	6	4.8	250.7	51.1	50.8	59	27.3	43.3	36.6	35.3	453.2
P05065	Fructose-bisphosphate aldolase A OS	ALDOA	0	36.428	25	9	15	3	407	93.3	38.9	65.3	29.3	33	26.3	32.9	998.5	30.8	33.6	8.4	32.5	45.1	77.5	6.1	740.2	38	48.6	41.9	75	39.5	32	248.2	640.9	20.4	33.3	62.2	74.2	63.4	40	40.4	1303.5	2673.1	412.1	217.6	123.1	219.6	137.1	54.6	2355.2
G3V8L3	Lamin A, isoform CRA_b OS	LMNA	0	36.384	15	10	12	10	NA	NA	NA	NA	NA	NA	NA	NA	NA	NA	NA	NA	NA	NA	NA	NA	NA	NA	NA	NA	NA	NA	NA	NA	NA	NA	NA	NA	NA	NA	NA	NA	360.7	7511.7	1054.4	308.2	210.2	318.8	325.1	112.3	1008.4
P62909	40S ribosomal protein S3 OS	RPS3	0	36.358	39	9	22	9	228.6	33.4	19.8	29.4	28.9	21.3	6.9	25.8	564.3	16.7	21.9	11.4	19.3	25.9	24.6	7	1635.3	3.8	9.7	27.4	35.9	40.1	NA	112.6	1390	19.6	12.9	36.4	36.5	39.6	3.2	15.2	2660.3	1083.2	381.8	208.7	119.7	198.8	155.4	114.2	6807.4
G3V6H0	Protein LOC100363782 OS	LOC100363782	0	35.788	50	9	27	3	224.2	8.4	8.7	9	14.4	8.9	5.8	4.7	538.8	4.6	10.9	0.4	5.8	9.1	6.3	NA	244.5	NA	8.4	6.9	8.6	12.3	NA	10.8	192.5	NA	7.4	8.8	8.7	11	2.1	4.9	39.9	10.8	11.8	7.1	3.4	9.9	4.1	3.1	92.3
Q80ZA3	Alpha-2 antiplasmin OS	SERPINF1	0	35.395	19	7	26	7	NA	NA	NA	NA	NA	NA	NA	NA	NA	NA	NA	NA	NA	NA	NA	NA	1481.9	51.3	97.1	29.6	40.2	43.7	13.2	42.4	1067.5	36.5	27.7	35.8	41.1	39.7	7	44.7	2726.5	339.3	426.8	276.1	163.9	249.7	200.6	157.4	5357.1
P15650	Long-chain specific acyl-CoA dehydrogenase, mitochondrial OS	ACADL	0	35.327	26	9	15	9	655.1	36.4	29.2	44.6	46.8	36.7	20.9	35.4	1063.8	20.9	18.8	51.1	21.1	20.5	29.7	7.7	NA	NA	NA	NA	NA	NA	NA	NA	NA	NA	NA	NA	NA	NA	NA	NA	363.4	124.9	82.5	55	24.1	41.7	29.1	33.8	894.2
Q641Y0	Dolichyl-diphosphooligosaccharide--protein glycosyltransferase 48 kDa subunit OS	DDOST	0	35.12	25	9	18	9	305.4	11	8.1	12.5	12.9	11.3	10.3	13.1	609.5	5.4	5.8	NA	6.2	4	9.5	22.1	736.7	3	29.3	49.1	53	56.8	0.7	80.6	581.2	4.9	25.9	54	52.9	34.9	19.9	30.7	553.9	200.3	117	108.6	50.4	75.7	58	56.9	1798.1
G3V9A3	Protein LOC679816 OS	SFN	0	34.707	29	7	12	4	52.9	32.2	14	42.4	5.8	5.2	4.5	7.3	110	10.9	6.9	1.6	15.4	10.2	4.8	8.3	157.5	4	37.8	5.4	5.9	NA	NA	217.7	61.1	NA	2.2	4.6	4.2	4.2	NA	4.9	144.9	2020	135.7	81.8	32	75.7	62.5	17	162.3
F7F9U6	Plectin OS	PLEC	0	34.424	2	8	12	8	NA	NA	NA	NA	NA	NA	NA	NA	NA	NA	NA	NA	NA	NA	NA	NA	147.6	8.1	8.7	6.7	7.5	7.5	NA	8.8	128	4.9	3.7	8.8	7.9	10.1	4.3	3.9	676.3	1030.6	379.3	162.9	122.8	184.4	103.2	54.2	1318.9
Q6P9V6	Proteasome subunit alpha type OS	PSMA5	0	34.297	22	4	14	4	129.2	22.2	9	20.5	8.8	11.7	8.1	14.5	336.4	9.9	8.4	3.3	8	14.7	9.7	5.9	730.4	24.1	12	16.4	20	16.8	0.2	39.9	512.7	10.4	13.4	23.2	22.7	22.1	6.8	19.6	391	148.8	149	60.6	38.7	58.7	43.5	28.5	866.7
Q6IE67	Proteasome subunit alpha type OS	PSMA3	0	34.213	33	8	10	8	140.5	31.6	11.8	16.6	10.2	5.7	3.2	15.7	423.2	9.9	8.4	NA	12.1	14.5	13	NA	145.7	12.6	5.4	9.4	12.3	9.7	4.9	12.8	92.1	5.4	2.6	8.4	10	5.8	9.7	12.4	1032	585.9	270	163.6	93.4	145.9	98.7	83.4	2703.7
P38983	40S ribosomal protein SA OS	RPSA	0	33.93	23	6	11	6	251.4	54.4	51.9	60.4	61.3	48.9	34.8	71.1	578.5	43.9	47.3	25.3	40.6	39.5	56.2	15.2	NA	NA	NA	NA	NA	NA	NA	NA	NA	NA	NA	NA	NA	NA	NA	NA	1124.5	199.2	144.9	126.9	59.2	106.3	89.5	53.4	1583
Q7TPB1	T-complex protein 1 subunit delta OS	CCT4	0	33.678	19	8	13	8	33.8	8.8	4.8	3.1	3.7	2	1.9	1.2	104.7	1.9	4.3	1.5	4.2	3.8	4.5	2.4	603.6	23.2	17.4	24.7	22.3	19.1	7	41.4	469.2	18.4	18.7	25.5	22.6	26.1	13.1	16	1072.3	554.6	481.7	347.6	209.8	332.2	245.2	181.9	2583.5
P07150	Annexin A1 OS	ANXA1	0	33.448	23	7	20	7	628.5	43.7	98.9	45.6	50.3	25.4	20.8	23.6	1598.2	11	53.7	12.4	35.1	38.4	32.7	6.9	92.7	24.2	16.8	23.4	12.6	NA	19.3	617.9	76.2	14.2	10.7	29.3	17.9	23.8	22.3	25.9	955.4	433.5	353.7	96.9	90.9	114.1	234.7	65.7	1195.8
Q6P6T6	Cathepsin D OS	CTSD	0	32.584	22	6	13	6	95.3	4.2	NA	9.8	2.7	3.3	NA	4.8	258.4	2.3	3.2	2.2	2	2.8	5.6	1	NA	NA	NA	NA	NA	NA	NA	NA	NA	NA	NA	NA	NA	NA	NA	NA	577	816.5	160.6	176.5	84.7	132.8	82.5	81.5	1238.9
D3ZY51	Plakophilin 1 (Predicted) OS	PKP1	0	32.321	20	9	15	9	70.1	98.8	68.4	71.9	37.6	65.7	18.6	62.1	175.4	49.6	69.6	27.3	24.8	35.9	53.6	35.6	NA	NA	NA	NA	NA	NA	NA	NA	NA	NA	NA	NA	NA	NA	NA	NA	445.6	842	1618.7	297.8	150.5	618.7	340.2	118.4	1386.1
F1LPI5	Laminin, beta 3, isoform CRA_a OS	LAMB3	0	31.862	13	9	11	9	190	25	18.1	29.3	25.5	16.9	8.1	20.5	463.6	7.9	26	8.3	31.9	17.9	18.5	3.2	NA	NA	NA	NA	NA	NA	NA	NA	NA	NA	NA	NA	NA	NA	NA	NA	426.7	77.7	138.2	101.8	39.2	75.5	37.1	38.9	826.6
B5DFL7	Protein Sema3c OS	SEMA3C	0	31.525	13	8	15	8	NA	NA	NA	NA	NA	NA	NA	NA	NA	NA	NA	NA	NA	NA	NA	NA	3500.7	30.7	36.2	60.9	68.9	56.6	8.4	62	2986.1	18.2	41.9	68.6	71.9	60.4	11.3	31.4	925.6	164.1	153	73.1	44.4	60.2	51.3	53.7	2944.5
P10760	Adenosylhomocysteinase OS	AHCY	0	31.413	18	7	11	7	25.5	11.1	8.3	6.8	6.4	6.4	3.6	4.8	65.8	6	4.5	2.8	7.7	2.8	4.5	NA	308.6	18	6.1	9	18	9.6	NA	36.6	281.2	13.4	15.3	20.5	17.2	17.7	7.2	19.1	1112.5	851.9	510.2	202.4	120.2	255.1	133.2	85.7	2911.7
Q6P7A9	Lysosomal alpha-glucosidase OS	GAA	0	31.403	8	5	11	5	NA	NA	NA	NA	NA	NA	NA	NA	NA	NA	NA	NA	NA	NA	NA	NA	1691.3	34.7	11.1	30.6	39.1	26	8.1	36.3	1364.4	26	22.7	34.2	30.3	27.3	7.3	17.2	484.1	53.7	40.3	48.8	22.6	31.4	18.7	17.2	1843.7
Q5XIH7	Prohibitin-2 OS	PHB2	0	31.238	29	7	20	7	150.5	4.7	6.9	3.7	9.6	4.6	3.5	7.3	296.5	6.4	5.7	NA	NA	4.2	4.9	NA	NA	NA	NA	NA	NA	NA	NA	NA	NA	NA	NA	NA	NA	NA	NA	NA	1138.8	1230.9	213.7	122	70.9	135.3	88.7	38.3	2781.5
D4A817	Histone H2B OS	HIST1H2BH	0	31.137	44	6	19	6	NA	NA	NA	NA	NA	NA	NA	NA	NA	NA	NA	NA	NA	NA	NA	NA	1101.8	24.1	33.4	42.6	64.2	50.1	3.5	170.7	1104.4	22.7	31.2	63.4	54.6	39.3	4.6	31.6	1293.1	205.1	138.4	87.8	45.9	71.6	79.7	43.8	2297.7
P63245	Guanine nucleotide-binding protein subunit beta-2-like 1 OS	GNB2L1	0	30.923	36	9	19	9	NA	NA	NA	NA	NA	NA	NA	NA	NA	NA	NA	NA	NA	NA	NA	NA	1359.9	42.1	33	37.7	36.3	34	30.4	117.5	1058.8	32.6	28	50.8	54.7	47.5	29.8	32.6	1968.9	983.7	154.3	139.6	74.1	136.3	101.1	58	6440.6
P62836	Ras-related protein Rap-1A OS	RAP1A	0	30.613	51	8	22	1	67.1	13.8	4.7	10	6.7	9.6	5.2	8.6	162	4.3	7.8	2.3	8.5	8.1	4.3	5.6	NA	NA	NA	NA	NA	NA	NA	NA	NA	NA	NA	NA	NA	NA	NA	NA	NA	NA	NA	NA	NA	NA	NA	NA	NA
Q68FQ0	T-complex protein 1 subunit epsilon OS	CCT5	0	30.532	19	9	16	9	168.6	27.1	11	12.8	16.5	6	6.5	11.2	519.5	6.9	10	0.9	8.6	7.5	11.7	NA	517.7	4.7	1.2	4.4	3.8	9.2	0.5	10.3	413.6	NA	3.5	8.8	12.5	8	1.1	5.3	1629.1	221.3	259	132.4	86.5	111.5	95.8	71.8	3920
M0RBW0	Protein RGD1566121 OS	RGD1566121	0	30.3	7	1	15	1	46.9	58.7	35	52.4	23.6	25.7	16.6	41.9	105.9	30.6	25.6	25.1	39.5	47	41	20.9	NA	NA	NA	NA	NA	NA	NA	NA	NA	NA	NA	NA	NA	NA	NA	NA	243.5	208	606.1	363	294.5	271.6	180.9	119.8	833.8
Q07439	Heat shock 70 kDa protein 1A/1B OS	HSPA1A	0	30.236	14	7	34	1	NA	NA	NA	NA	NA	NA	NA	NA	NA	NA	NA	NA	NA	NA	NA	NA	NA	NA	NA	NA	NA	NA	NA	NA	NA	NA	NA	NA	NA	NA	NA	NA	NA	NA	NA	NA	NA	NA	NA	NA	NA
P17220	Proteasome subunit alpha type-2 OS	PSMA2	0	30.187	40	7	16	7	247.9	29.8	15	27.6	13	9	9.8	15.5	683.9	15.9	11.1	3.4	11.3	13.6	17.4	NA	85.9	6	2.6	NA	3.3	2.6	1.2	9.7	72.2	3.9	2.6	4.6	2.7	2.5	6.1	2.6	232.9	216.5	106.8	50.9	32.3	57.8	36.6	31.6	711.3
Q5RKJ9	RAB10, member RAS oncogene family OS	RAB10	0	30.088	41	8	19	2	266.9	14.2	12.3	16.1	14.5	8.7	8	14	605.2	11.4	14.6	12.6	4.8	6.4	13.6	NA	1322.4	NA	47.6	53.5	81.9	84.7	NA	189.3	1021.4	2.2	32.9	65.4	61	54.4	25.1	42.6	1210.3	487.8	212.2	116.8	68.5	115.7	85.7	52.3	2826
B1WC67	Protein Slc25a24 OS	SLC25A24	0	29.357	24	7	12	7	204.7	1.4	5.1	4.3	7.1	NA	3	2.4	421.5	0.3	NA	NA	3.5	1	5.4	NA	NA	NA	NA	NA	NA	NA	NA	NA	NA	NA	NA	NA	NA	NA	NA	NA	629.8	144.6	111.4	131.5	101.3	122.4	107.3	90.3	1079.6
P54313	Guanine nucleotide-binding protein G(I)/G(S)/G(T) subunit beta-2 OS	GNB2	0	29.216	29	8	19	4	689.4	20.4	30.8	43.7	46.3	33.2	19.2	37.5	1449.6	12.6	33.4	10.5	26	21.7	30.5	6	762	22	47.4	61.6	71.4	84.6	18.3	89.8	653	15.8	34.1	64.6	69	55.5	56	42.5	1562.1	349.3	301.5	316.7	173.9	266.3	200.1	164	2950.6
Q4QQV0	Protein Tubb6 OS	TUBB6	0	29.2	15	5	14	1	NA	NA	NA	NA	NA	NA	NA	NA	NA	NA	NA	NA	NA	NA	NA	NA	NA	NA	NA	NA	NA	NA	NA	NA	NA	NA	NA	NA	NA	NA	NA	NA	153.2	117.6	10.9	7.1	3.9	11.4	7	4.5	138.3
G3V8A5	Vacuolar protein sorting-associated protein 35 OS	VPS35	0	29.185	13	8	15	8	68.3	18.4	9.4	9.4	6.5	9.4	4.4	4.8	154.6	3.8	6.4	3.2	5.8	8.2	10.1	4.9	649	NA	2.7	8.3	8.8	17.3	NA	32.9	508.8	6.6	6.4	9.7	10.8	11.6	NA	7.3	297.7	116.7	71.2	56.7	30.4	46.9	38.7	35.1	657.1
P62986	Ubiquitin-60S ribosomal protein L40 OS	UBA52	0	28.322	34	4	27	4	457.5	266.5	126.5	144.3	99.6	160.4	55.6	120.5	936.5	98.9	93	64	101.4	100.1	123.8	78.4	1413.1	165.2	153	161.2	217.7	197.7	151	678.2	1130.1	97.1	106	260.6	289.9	205	204.8	253.4	886.7	1824.7	1410.5	476.1	304.7	778.6	339.8	194.7	1967.5
Q6AY07	Fructose-bisphosphate aldolase OS	ALDOART2	0	28.285	16	7	12	1	NA	NA	NA	NA	NA	NA	NA	NA	NA	NA	NA	NA	NA	NA	NA	NA	NA	NA	NA	NA	NA	NA	NA	NA	NA	NA	NA	NA	NA	NA	NA	NA	NA	NA	NA	NA	NA	NA	NA	NA	NA
Q6AXT5	Ras-related protein Rab-21 OS	RAB21	0	28.256	24	4	6	4	617.1	25.4	35.3	28.2	34.2	29.3	20.1	19.2	1436.1	13.5	21.6	7	29	17.6	24.8	4.8	NA	NA	NA	NA	NA	NA	NA	NA	NA	NA	NA	NA	NA	NA	NA	NA	NA	NA	NA	NA	NA	NA	NA	NA	NA
D3ZRN3	Protein Actbl2 OS	ACTBL2	0	28.06	12	3	26	1	NA	NA	NA	NA	NA	NA	NA	NA	NA	NA	NA	NA	NA	NA	NA	NA	NA	NA	NA	NA	NA	NA	NA	NA	NA	NA	NA	NA	NA	NA	NA	NA	276.9	197.5	32.4	11.7	12.3	18.1	13.2	13.9	485.7
Q9WVB1	Ras-related protein Rab-6A OS	RAB6A	0	28.048	36	6	15	5	122.9	6.1	4.1	5.7	7.8	4.7	1.9	3.1	278.9	NA	NA	2.3	2.6	3.7	8.2	NA	NA	NA	NA	NA	NA	NA	NA	NA	NA	NA	NA	NA	NA	NA	NA	NA	1364	365.9	37.3	92	41.8	63	47.7	30.1	3016.7
P56574	Isocitrate dehydrogenase [NADP], mitochondrial OS	IDH2	0	27.978	15	6	18	5	585	36.4	31.5	40.5	34.4	43.2	19	33.7	950.2	18.7	26.4	8.8	15.8	19.5	30.5	8.1	300.1	12.3	15.6	17.4	17.5	19.9	NA	36.8	238.1	4.9	9.3	25.2	20.9	15.3	5.6	17.8	299.4	168.6	208.4	41.4	55.9	91.1	51.9	38.7	568.4
Q68FR6	Elongation factor 1-gamma OS	EEF1G	0	27.674	16	7	15	7	123	20.3	6	7.6	7.7	7.7	6.5	4	317.7	3.1	5.5	1.8	6.8	4.7	8.5	NA	171.8	NA	0.7	NA	2.8	3.1	NA	6.7	138.2	NA	NA	4.3	2.7	3.6	NA	NA	3106.5	483	400.8	245.7	177.7	213.7	211.2	152.8	7041.8
P61589	Transforming protein RhoA OS	RHOA	0	27.623	37	5	10	2	NA	NA	NA	NA	NA	NA	NA	NA	NA	NA	NA	NA	NA	NA	NA	NA	NA	NA	NA	NA	NA	NA	NA	NA	NA	NA	NA	NA	NA	NA	NA	NA	1053.8	303.4	145.5	110.6	67.9	94.3	77.3	64.1	1831.9
M0R757	Elongation factor 1-alpha OS	LOC100360413	0	27.585	13	7	25	7	NA	NA	NA	NA	NA	NA	NA	NA	NA	NA	NA	NA	NA	NA	NA	NA	1208.1	40.8	23.1	28.1	40.6	26.6	NA	99.2	1004.9	30	29.9	33.2	44.6	35.1	7.2	40.3	2956.5	1749.4	576.2	291.3	147.2	291.4	197.6	104.6	7404
G3V679	Transferrin receptor protein 1 OS	TFRC	0	27.557	13	11	13	11	973.2	35.2	34.2	37.3	56.1	46.4	28.3	35.1	2359.3	22.1	44.6	1.5	41.8	42.3	62.8	7.7	NA	NA	NA	NA	NA	NA	NA	NA	NA	NA	NA	NA	NA	NA	NA	NA	1650.7	161.8	72.5	116.9	84.1	121.2	84.3	89	3198
P21670	Proteasome subunit alpha type-4 OS	PSMA4	0	27.52	21	5	13	5	NA	NA	NA	NA	NA	NA	NA	NA	NA	NA	NA	NA	NA	NA	NA	NA	NA	NA	NA	NA	NA	NA	NA	NA	NA	NA	NA	NA	NA	NA	NA	NA	1011.7	887.5	329.7	140.4	134.9	195	101.1	58	3419.7
Q9Z1X1	Extended synaptotagmin-1 OS	ESYT1	0	27.42	13	9	11	9	191.1	33.7	27	35.7	22.7	30.3	19.2	32.6	409.7	23.9	32.1	12.8	27.7	26.8	23.9	11.3	NA	NA	NA	NA	NA	NA	NA	NA	NA	NA	NA	NA	NA	NA	NA	NA	NA	NA	NA	NA	NA	NA	NA	NA	NA
C0M4B0	Matrix metalloproteinase 19 OS	MMP19	0	27.409	12	4	9	4	NA	NA	NA	NA	NA	NA	NA	NA	NA	NA	NA	NA	NA	NA	NA	NA	632.6	18	10.6	12.7	16.7	10.1	14.8	17.9	508.3	9.8	7.5	14.3	18	20.6	11.2	17.7	386	142.9	140.9	113.4	74.9	103.7	91.5	71.8	909
P04762	Catalase OS	CAT	0	27.258	16	6	9	6	369.9	5.3	9.7	15.2	18.2	12.2	9.4	11.3	709.6	4.3	10.8	NA	11.1	11.2	9.3	4	NA	NA	NA	NA	NA	NA	NA	NA	NA	NA	NA	NA	NA	NA	NA	NA	53.2	54.6	114.4	48.2	33.6	62	41.4	30.9	109.1
P25304	Agrin OS	AGRN	0	26.885	6	8	11	8	185	39.2	39.3	44.9	41.4	21.6	15.9	38.1	716.6	19.2	53.9	15.8	32.4	37.1	34.7	4	244.3	14.7	59.4	47.2	49.4	62.7	23	45.6	205.3	12.2	24.9	54.8	44.6	44.9	31.1	26.9	NA	NA	NA	NA	NA	NA	NA	NA	NA
Q63716	Peroxiredoxin-1 OS	PRDX1	0	26.859	31	7	19	5	638.7	236.1	124.2	151.1	93.4	126.3	44.9	128.5	1989.5	96	79.8	59.3	86.7	79.7	116	42.6	1499.2	337.6	138.5	204.7	353	95.9	143.3	1760.4	1190.6	127.2	152.4	313.7	270.2	211.7	170	514.6	730	2766.7	2010.6	469.4	326.5	914.7	326.7	158.1	1776.7
P04906	Glutathione S-transferase P OS	GSTP1	0	26.604	23	4	14	4	NA	NA	NA	NA	NA	NA	NA	NA	NA	NA	NA	NA	NA	NA	NA	NA	NA	NA	NA	NA	NA	NA	NA	NA	NA	NA	NA	NA	NA	NA	NA	NA	2314.9	139.5	146	120	64.5	97.2	84.3	55.9	4904.8
G3V6T1	Protein Copa OS	COPA	0	26.573	9	10	10	10	377.3	18.3	13.3	25.7	19.9	13.6	11.8	15.7	683.5	2.4	15.2	0.8	10.7	12.4	11.4	2.3	NA	NA	NA	NA	NA	NA	NA	NA	NA	NA	NA	NA	NA	NA	NA	NA	608.1	374	220.3	150.6	62	137.9	90.6	84.7	1770.4
Q5RKH6	Protein OS-9 OS	OS9	0	26.516	16	7	11	7	36.5	7.4	2.3	6.7	7.2	5.8	2.4	5.1	113	2	7.4	1.2	3.4	3.2	6.7	3	286.9	2.7	35	31.2	47.9	55.1	28.2	61.2	257.9	1.9	19.3	41.7	48.5	48.5	48.8	22.5	74.9	6.6	13.6	16.6	3.3	5	5.1	3.6	139.9
F1LZW6	Protein Slc25a13 (Fragment) OS	SLC25A13	0	26.475	12	6	10	6	257.6	20.9	13.8	19.6	13.4	17.2	6.6	22.5	581.3	8.4	11.8	1.1	9.5	7.9	6.5	NA	64.2	3.4	5.1	6.2	3.4	6.2	5	9.8	52.2	2.6	4.5	8.5	3.9	4	2.5	3.4	47	23.6	30.3	11.8	8.3	9.8	6.1	8	126.5
Q6P502	T-complex protein 1 subunit gamma OS	CCT3	0	26.442	17	9	13	9	245	36	19	24.3	18.8	19.7	9.3	54.5	818.3	18.1	24.8	6.7	19	19.8	26.3	7.4	1341.5	11.5	13.9	25	21.7	30.6	NA	58.5	1057	14.3	17.2	32.6	26.4	24.6	4.8	14.8	1819.8	165	95.1	116.9	67.1	98	93.6	61.5	4013
Q5U367	Procollagen-lysine,2-oxoglutarate 5-dioxygenase 3 OS	PLOD3	0	26.328	13	8	14	8	279.6	21.2	30.7	22.7	32	24.9	20.6	18.2	786.4	12.7	36.3	9.2	23.2	17	25	10.2	197.4	5.3	6.3	17	13.3	19.2	NA	19.1	166	2.4	3.8	14.1	9.7	15.2	5.7	9	455.4	40.1	54.6	105.7	40.2	72.4	51.6	40.8	1326.8
Q99068	Alpha-2-macroglobulin receptor-associated protein OS	LRPAP1	0	26.299	26	9	13	9	486.5	19.1	43.3	45.9	38.3	27.8	26.8	16.1	1165.1	5	51.4	8.1	22.3	29	28.3	0.6	464	31.5	83.6	85.5	107	98.9	46.3	115.4	382.8	31.1	50.3	120.9	94.5	89.4	72.7	53.8	1608.6	92.9	180.1	116.3	70.4	108.1	88.2	63.2	1969.4
P45592	Cofilin-1 OS	CFL1	0	25.843	41	6	17	4	587.8	50	49.7	53	38.5	40.3	17.8	28.1	1328.8	18.4	22.3	14.8	21.9	26.4	32.1	8.4	245.4	22.3	8.1	11.7	11.2	10.9	20.1	74.9	173.7	3.8	7.2	19.1	15.5	7.1	9.8	9.6	2568.8	2024.9	332.9	499.3	256.1	390.2	215.8	205	3863.1
P26772	10 kDa heat shock protein, mitochondrial OS	HSPE1	0	25.278	75	9	13	9	372.7	10.8	18.2	8.9	14.4	15.2	5	11.8	871.7	10	12.8	NA	5.6	8.5	9.6	NA	NA	NA	NA	NA	NA	NA	NA	NA	NA	NA	NA	NA	NA	NA	NA	NA	6920.2	1895.4	194.4	302.7	185.8	286	248	144.6	4606.3
Q63610	Tropomyosin alpha-3 chain OS	TPM3	0	25.172	28	8	13	3	NA	NA	NA	NA	NA	NA	NA	NA	NA	NA	NA	NA	NA	NA	NA	NA	140.9	8.6	5	11.5	12.6	9.2	3	63.5	137.9	2.7	7.4	15.3	11.2	12.5	9.1	18.4	1992.7	4038.1	1199.6	437.6	282.8	535.3	368.1	140.3	2837.4
P17077	60S ribosomal protein L9 OS	RPL9	0	25.086	43	6	9	5	50.8	5.3	2.4	3.6	4.9	NA	2.2	3.1	117.7	NA	4.4	4	NA	4	NA	NA	818.9	29.7	13.6	21.3	36.4	38.8	16.3	191.9	674.3	12.2	18.6	41.6	29.9	28	14.7	22.6	898	270	29.3	48	29.8	45.4	35.9	27.5	2384.3
G3V8U9	Proteasome subunit beta type OS	PSMB4	0	24.93	25	4	9	4	224.2	23.2	21.2	16.9	11.7	13.3	6.9	17.5	707.7	9.3	7.4	2.4	13	14.3	12.4	2.2	NA	NA	NA	NA	NA	NA	NA	NA	NA	NA	NA	NA	NA	NA	NA	NA	610.4	520	192.1	72.6	64.3	73.8	70.4	28.2	1884.1
Q9Z1P2	Alpha-actinin-1 OS	ACTN1	0	24.9	8	5	9	1	NA	NA	NA	NA	NA	NA	NA	NA	NA	NA	NA	NA	NA	NA	NA	NA	NA	NA	NA	NA	NA	NA	NA	NA	NA	NA	NA	NA	NA	NA	NA	NA	NA	NA	NA	NA	NA	NA	NA	NA	NA
F1LLV6	Protein Ces1f OS	CES1F	0	24.898	14	6	13	3	232.5	8.8	13.8	13.6	20	15.6	5.8	29.4	513.5	9.5	15.1	0.9	13.3	10.9	17.3	1.4	NA	NA	NA	NA	NA	NA	NA	NA	NA	NA	NA	NA	NA	NA	NA	NA	412.4	56.1	113.2	56.6	36.4	67	37.5	26.8	707.7
Q66H11	Protein RGD1306195 OS	RGD1306195	0	24.835	21	4	11	4	NA	NA	NA	NA	NA	NA	NA	NA	NA	NA	NA	NA	NA	NA	NA	NA	719.5	16.1	13.2	16.5	26.1	21.9	NA	47.7	581.9	12.9	9.8	23.9	25.3	21.6	1.8	17.8	1621	1764.4	420.5	780.7	247.4	666.5	769.8	576.9	4358.1
Q6IMY8	Heterogeneous nuclear ribonucleoprotein U OS	HNRNPU	0	24.762	16	10	17	10	148.4	12.8	8.6	14.1	11.6	13.2	8	9.6	203.4	2.2	7.9	5.4	8.3	5.8	7.8	2.3	1094.3	6.6	32.1	37	38.2	58.5	1.8	48.8	847.4	3.7	23	49.7	33.8	29.7	11.4	30.1	959.9	288.4	117.7	87.3	55.6	65	54	80.8	2000.3
P54311	Guanine nucleotide-binding protein G(I)/G(S)/G(T) subunit beta-1 OS	GNB1	0	24.579	21	6	19	2	NA	NA	NA	NA	NA	NA	NA	NA	NA	NA	NA	NA	NA	NA	NA	NA	NA	NA	NA	NA	NA	NA	NA	NA	NA	NA	NA	NA	NA	NA	NA	NA	298.3	70.2	55.5	63.4	45	38.2	42.7	35.2	593.9
G3V7A5	Low density lipoprotein receptor, isoform CRA_a OS	LDLR	0	24.427	10	9	18	9	553.3	26.2	30.9	36.3	47.4	30	44.7	36	1405.7	18.1	35.3	7.8	26.4	34.1	56.7	7.8	363.5	12.3	17	28.9	44.5	72	49.9	59.1	372.7	8.1	14.6	36.8	53.6	69	92.1	29.5	1207.2	85.4	43.5	89.5	50.6	61.4	56.2	53.9	1506.3
G3V7Q6	Proteasome subunit beta type OS	PSMB5	0	24.023	31	6	10	6	60.1	2.6	NA	4	NA	4.4	NA	1.9	173.1	4.8	3.1	0.3	2.4	NA	NA	NA	792.3	8.5	4.4	12.5	6.1	6.7	8.9	22.3	682.8	2.2	4	12.1	10.7	11.2	4.1	5.5	1139.8	757.7	406.3	156.3	149.1	187	101.7	45.7	4392.9
P61621	Protein transport protein Sec61 subunit alpha isoform 1 OS	SEC61A1	0	23.969	16	6	11	6	146.7	2.2	5.5	6.8	6.8	4.4	3.3	0.6	228.8	1.6	4.8	NA	5.5	2.4	2.8	NA	161.5	43.4	50.2	46.7	56.6	67.2	36	55.9	148.5	47	45	60.7	44.8	51.1	60.2	39.8	142.5	42.9	23.1	18.9	7.6	20.6	15.1	11.2	299.7
P04256	Heterogeneous nuclear ribonucleoprotein A1 OS	HNRNPA1	0	23.716	19	5	11	4	187.6	19.8	25.7	17.8	18	10	10.9	13.7	381.7	7.1	23.3	3.5	16.3	12.1	18.8	2.9	NA	NA	NA	NA	NA	NA	NA	NA	NA	NA	NA	NA	NA	NA	NA	NA	235.3	176.4	30.7	29.2	21	23.2	28.3	15.6	600.8
Q5U2R7	LDLR chaperone MESD OS	MESDC2	0	23.641	30	6	17	6	1020.8	21.6	119.1	66.2	89	41.5	37.6	11.6	2597.9	7.9	112.6	11.9	46.7	30.9	38.7	NA	1275.3	30.2	182.7	138.8	218	208.5	40.4	147.5	915.9	13.6	101.7	211	182.7	168.5	134.7	86.4	1030.8	65.3	71.2	53.5	27.6	45.7	37.9	33.3	1572.9
F1M798	Bone morphogenetic protein 1, isoform CRA_b OS	BMP1	0	23.346	10	8	12	8	NA	NA	NA	NA	NA	NA	NA	NA	NA	NA	NA	NA	NA	NA	NA	NA	622	5.6	2	12.3	10	9.6	NA	11.8	526.2	3.5	7.2	10.4	11.7	4.3	2.6	7.2	605.1	210.1	254.4	161.7	88.4	155.9	84	95.5	1760.1
P35213	14-3-3 protein beta/alpha OS	YWHAB	0	23.276	23	6	13	1	48.1	6.9	3.2	6	2.4	3.7	NA	1.6	135.8	NA	4	NA	4.5	1.9	2.9	NA	NA	NA	NA	NA	NA	NA	NA	NA	NA	NA	NA	NA	NA	NA	NA	NA	140.2	260.7	30.2	24.7	14.8	16.9	12.1	6.4	157.7
P62804	Histone H4 OS	HIST1H4B	0	23.219	39	4	25	4	3300.5	67.5	55.1	72.3	32.8	45.2	23.7	15.1	7125.6	31.7	23.3	3.1	24.4	28.2	45.9	6.5	308.5	NA	NA	4	NA	1.7	NA	32.1	344.5	5.6	NA	2.4	5	4.2	NA	1.3	4198.3	682.2	85.4	91.6	51.6	74.1	36.1	40.9	4126.9
F1LSQ6	Proteasome subunit alpha type OS	PSMA7	0	23.201	22	5	15	5	269.4	38.9	27.2	27.7	21.9	16.1	11.5	25.2	748.2	14.9	25.8	5	16.8	18.2	21.3	7.7	1276.9	56.3	29.1	71	72.3	68.2	15.6	160.9	1066.3	45.8	38.7	87.1	73.2	65	49.3	76.9	811.2	503.6	231	142.7	117.8	129.3	94.9	59.9	2149.9
O08628	Procollagen C-endopeptidase enhancer 1 OS	PCOLCE	0	23.128	15	5	11	5	NA	NA	NA	NA	NA	NA	NA	NA	NA	NA	NA	NA	NA	NA	NA	NA	884.6	13.7	7.8	16.1	9.2	13.5	1.2	19.3	685.4	4.2	10.3	11.9	9.5	11.5	10.3	15.9	476.3	82.3	107.8	33.9	23.5	38.8	34.7	23	1014.7
Q6PDW4	Proteasome subunit beta type OS	PSMB1	0	22.703	25	4	11	4	229.9	45.3	20.8	24.5	15.1	19.4	11.2	25.2	598.2	16.4	14.8	8	13.2	20.7	22.1	5.8	NA	NA	NA	NA	NA	NA	NA	NA	NA	NA	NA	NA	NA	NA	NA	NA	NA	NA	NA	NA	NA	NA	NA	NA	NA
F1LRA1	Protein ERGIC-53 OS	LMAN1	0	22.611	15	6	10	6	351.7	84.8	54	84.7	66	71	28.5	58.2	1202.6	46.4	51.5	47.9	62.3	41.9	69.8	21.6	74.2	7.6	6.7	14.8	13.5	12.1	5.9	14.9	75.8	7.1	6.5	16.7	14.3	15	7	6.4	NA	NA	NA	NA	NA	NA	NA	NA	NA
Q4KMA8	Endoplasmic reticulum aminopeptidase 1 OS	ERAP1	0	22.61	11	8	13	8	169.4	4.6	13.6	8.8	13.3	6.5	4.9	5.7	431.7	0.8	13.1	0.5	5.5	5.8	6.2	NA	NA	NA	NA	NA	NA	NA	NA	NA	NA	NA	NA	NA	NA	NA	NA	NA	152.8	27.4	51.2	34.9	13.6	20.4	21.3	17	479.1
Q5XHZ0	Heat shock protein 75 kDa, mitochondrial OS	TRAP1	0	22.597	8	4	6	3	NA	NA	NA	NA	NA	NA	NA	NA	NA	NA	NA	NA	NA	NA	NA	NA	NA	NA	NA	NA	NA	NA	NA	NA	NA	NA	NA	NA	NA	NA	NA	NA	163.7	50.9	50.9	42.7	29.9	29.5	23.4	24.4	499.7
P81155	Voltage-dependent anion-selective channel protein 2 OS	VDAC2	0	22.532	26	6	11	5	NA	NA	NA	NA	NA	NA	NA	NA	NA	NA	NA	NA	NA	NA	NA	NA	35.1	6.9	6.6	6.5	7	6.5	5.2	18.9	46.7	4.5	9.6	11.2	11.1	8.2	7	8.4	346.8	942.4	246.4	158.6	107.8	145.4	108.3	111.6	758.9
F1LR13	Atlastin-3 OS	ATL3	0	22.383	19	7	7	7	NA	NA	NA	NA	NA	NA	NA	NA	NA	NA	NA	NA	NA	NA	NA	NA	NA	NA	NA	NA	NA	NA	NA	NA	NA	NA	NA	NA	NA	NA	NA	NA	663.4	103.9	179.4	28.7	32.4	47	30	27	1022.4
P49242	40S ribosomal protein S3a OS	RPS3A	0	22.379	27	7	11	7	46.6	13.1	7.4	11.2	11.1	4.7	2.8	10.3	109.6	4.7	4.8	5.8	7.7	5.9	9.4	0.3	506.8	19.1	11.6	16.4	32.1	23.7	NA	62.5	421.4	20.6	16.2	29.3	25.7	32.7	9.2	22.8	949.8	285.6	95.3	130.4	77.8	99.4	80.6	63.7	2187.1
D3ZWE3	Premature ovarian failure 1B (Predicted) OS	POF1B	0	22.261	11	7	10	7	31.8	113.1	50	44	22.6	48.9	12.3	71.9	81.8	31.4	54.8	27.4	16.1	34.9	39.9	20.6	20.9	15.6	6.6	10.2	15.6	2.4	7.6	20.5	8.7	6.2	5.7	10.8	10	9.2	9.2	29.8	182.9	3155.4	1910.1	501.4	236.5	610.1	325	163.7	546.5
Q794E4	Heterogeneous nuclear ribonucleoprotein F OS	HNRNPF	0	22.24	12	3	7	2	NA	NA	NA	NA	NA	NA	NA	NA	NA	NA	NA	NA	NA	NA	NA	NA	NA	NA	NA	NA	NA	NA	NA	NA	NA	NA	NA	NA	NA	NA	NA	NA	254.4	170.9	118.8	35.6	21.5	33.9	28.3	16.4	579.7
Q794F9	4F2 cell-surface antigen heavy chain OS	SLC3A2	0	22.212	21	7	10	7	92.5	4.8	5.9	2.8	9.9	9.1	6.6	6.7	208.8	1.7	8.3	1.5	5.9	7.2	7.5	3	NA	NA	NA	NA	NA	NA	NA	NA	NA	NA	NA	NA	NA	NA	NA	NA	NA	NA	NA	NA	NA	NA	NA	NA	NA
F2Z3T7	Isochorismatase domain-containing protein 1 OS	ISOC1	0	22.094	25	5	8	5	NA	NA	NA	NA	NA	NA	NA	NA	NA	NA	NA	NA	NA	NA	NA	NA	109.6	3.7	2.3	2.2	2.2	3	NA	NA	75.2	NA	2.9	4	2.6	NA	NA	3.1	509.4	160.9	219.4	118.8	67.2	102.2	69.9	41.9	1680.3
F1LQC3	Collagen alpha-1(XII) chain (Fragment) OS	COL12A1	0	22.079	7	8	10	5	148.1	4.3	9.7	11.8	14.7	7.4	2.3	4.5	395.1	2.1	8.4	0.3	15.2	7	8.5	1.5	NA	NA	NA	NA	NA	NA	NA	NA	NA	NA	NA	NA	NA	NA	NA	NA	16.1	18.9	13	19.3	16.6	15.7	12.9	16.7	65.4
F1LP60	Moesin (Fragment) OS	MSN	0	22.024	15	6	9	4	333.7	38.2	24.6	40.1	31.7	33.6	22.6	28.7	608	19.2	29.6	4.5	21.2	24.2	29	10.2	190	6.9	9.9	10.1	5.5	13.4	NA	41.2	158.6	4.8	7.3	13	12.3	11.9	2.1	6.4	545.1	604.1	53.2	28.2	21.9	42.9	31.5	2.9	1702.8
P04897	Guanine nucleotide-binding protein G(i) subunit alpha-2 OS	GNAI2	0	21.9	21	5	6	4	70.2	NA	NA	NA	6.8	NA	NA	3.3	139.5	1.4	3.4	NA	2.1	1.6	2.5	3.1	NA	NA	NA	NA	NA	NA	NA	NA	NA	NA	NA	NA	NA	NA	NA	NA	37	10	11.6	13	5.6	11.9	11.2	4.6	68
P35281	Ras-related protein Rab-10 OS	RAB10	0	21.654	35	7	12	1	NA	NA	NA	NA	NA	NA	NA	NA	NA	NA	NA	NA	NA	NA	NA	NA	NA	NA	NA	NA	NA	NA	NA	NA	NA	NA	NA	NA	NA	NA	NA	NA	113.9	41.7	44.7	34.2	25.2	26.1	25.4	18.9	241.5
D4A9Y0	Protein Sdf2l1 OS	SDF2L1	0	21.649	25	4	11	4	201.6	NA	8.3	4.9	6.5	2.7	1.8	NA	630.4	0.8	6.3	NA	2.2	0.9	3	NA	NA	NA	NA	NA	NA	NA	NA	NA	NA	NA	NA	NA	NA	NA	NA	NA	397.5	25.9	46.2	29.9	17.1	23.5	20.3	16.8	744.9
P52873	Pyruvate carboxylase, mitochondrial OS	PC	0	21.626	6	5	6	5	NA	NA	NA	NA	NA	NA	NA	NA	NA	NA	NA	NA	NA	NA	NA	NA	NA	NA	NA	NA	NA	NA	NA	NA	NA	NA	NA	NA	NA	NA	NA	NA	95.3	111.1	97.3	99	55.9	65.4	47.3	56.4	200.4
P62243	40S ribosomal protein S8 OS	RPS8	0	21.285	26	5	8	5	37.1	10.6	3.1	4.9	5.1	6.1	4	3.6	71.8	3	2.1	3.5	NA	3.1	5.1	1.2	413.2	26.9	26.5	31.5	34.6	33.5	8.7	101	343.4	20.4	18.8	39.4	27.8	38.2	11	32.1	106.2	54.3	22.5	21.3	16.5	24	17.8	35.7	329.5
Q66X93	Staphylococcal nuclease domain-containing protein 1 OS	SND1	0	21.13	9	7	9	7	294.7	52.2	29.8	47.8	36.6	30.5	19.3	70	648.2	26.8	21.5	23.1	26	28	33.1	7.4	111.7	6.9	8.9	10.8	8.2	4.5	1.4	16.7	88.2	3.1	3.5	9.8	11	8.7	9.7	7.6	284.3	75.8	68.8	22.5	22.1	28.9	20.2	12.9	619.5
P04182	Ornithine aminotransferase, mitochondrial OS	OAT	0	21.087	28	6	6	6	217.8	12.1	11.4	18.9	11.8	11.9	9.4	10.2	405.4	8.5	11	0.9	10.8	9.8	16	6.2	NA	NA	NA	NA	NA	NA	NA	NA	NA	NA	NA	NA	NA	NA	NA	NA	237.3	25.8	58.5	28.2	11.8	22.3	15.8	14.1	384.9
Q5VLR5	BWK4 OS	ERP44	0	21.078	15	5	9	5	288.7	12.4	26.1	32	23	24	13.3	9.6	788.3	4.2	24.9	3.5	16.7	20.6	16.6	2.1	57.7	3.2	10.2	7	11	15.5	8.2	10.9	44	2.4	7.1	20.1	11.1	12	10.1	5.7	NA	NA	NA	NA	NA	NA	NA	NA	NA
G3V9D8	Protein LOC100910040 OS	CES2C	0	20.894	11	5	12	5	796.8	36	59	49	61.6	45.2	27.5	20.7	2327.2	14.3	62.5	19.7	35.6	32	43.2	2.4	NA	NA	NA	NA	NA	NA	NA	NA	NA	NA	NA	NA	NA	NA	NA	NA	NA	NA	NA	NA	NA	NA	NA	NA	NA
P10111	Peptidyl-prolyl cis-trans isomerase A OS	PPIA	0	20.721	43	7	12	7	110.7	6.5	9.5	4.2	3.4	NA	4.2	7.8	235.3	5.3	10.2	2.3	6.7	3.7	3.3	1.1	2672.7	7.8	41.4	64.8	58.6	14.2	NA	743.4	2041.4	21.1	34.5	78.9	73.1	54.7	5.6	60.5	743.3	397.8	115.6	181.2	92.4	160	108.4	111	1250.2
G3V7Q7	IQ motif containing GTPase activating protein 1 (Predicted), isoform CRA_b OS	IQGAP1	0	20.698	4	5	7	5	NA	NA	NA	NA	NA	NA	NA	NA	NA	NA	NA	NA	NA	NA	NA	NA	NA	NA	NA	NA	NA	NA	NA	NA	NA	NA	NA	NA	NA	NA	NA	NA	260.4	220.6	75.3	128.3	59.9	93.3	68.3	67.7	587.9
Q9QXQ0	Alpha-actinin-4 OS	ACTN4	0	20.664	8	6	10	2	NA	NA	NA	NA	NA	NA	NA	NA	NA	NA	NA	NA	NA	NA	NA	NA	NA	NA	NA	NA	NA	NA	NA	NA	NA	NA	NA	NA	NA	NA	NA	NA	141.6	989.6	127.6	32.4	21.8	42.6	24.8	14.4	386.8
G3V6Y6	Phosphorylase OS	PYGB	0	20.627	13	9	10	9	NA	NA	NA	NA	NA	NA	NA	NA	NA	NA	NA	NA	NA	NA	NA	NA	NA	NA	NA	NA	NA	NA	NA	NA	NA	NA	NA	NA	NA	NA	NA	NA	655.6	343.3	113.7	78.3	53.6	87.3	73.4	54	1841.2
Q60587	Trifunctional enzyme subunit beta, mitochondrial OS	HADHB	0	20.467	19	7	13	7	412.5	14.3	16	19.4	17.7	23	12.5	15.8	655.4	9.3	14.9	0.2	10.5	11.5	18.6	2.4	NA	NA	NA	NA	NA	NA	NA	NA	NA	NA	NA	NA	NA	NA	NA	NA	946.7	484.4	339.1	159	83.4	173.6	90.7	57.8	2050.9
G3V6C4	UDP-glucose 6-dehydrogenase OS	UGDH	0	20.42	20	7	10	7	NA	NA	NA	NA	NA	NA	NA	NA	NA	NA	NA	NA	NA	NA	NA	NA	266.7	14.3	9.7	14.1	12.3	16	3.6	20.9	199.4	8.7	11.4	16.7	18.9	15.4	6.4	15.7	898.3	104	1024.6	140.1	104.1	289.7	149	63	2496.9
P68511	14-3-3 protein eta OS	YWHAH	0	20.224	24	6	11	2	NA	NA	NA	NA	NA	NA	NA	NA	NA	NA	NA	NA	NA	NA	NA	NA	NA	NA	NA	NA	NA	NA	NA	NA	NA	NA	NA	NA	NA	NA	NA	NA	481.1	236.9	48.1	35.7	27.7	33.3	27.7	15	670.6
P23928	Alpha-crystallin B chain OS	CRYAB	0	20.174	32	4	6	4	169.7	14.2	7.5	9.1	13.8	6.3	13.1	10.4	612.8	3	19.1	2.9	11.4	6.5	10.1	0.8	127.6	7.1	9.1	8.9	21.3	8.4	5.6	36.9	109.1	1.5	4.5	16	8.1	9.7	7.9	13.7	342.8	107.3	127.8	33.4	18.7	38.6	21.4	10.1	472.3
P60901	Proteasome subunit alpha type-6 OS	PSMA6	0	20.12	20	5	8	5	NA	NA	NA	NA	NA	NA	NA	NA	NA	NA	NA	NA	NA	NA	NA	NA	327.7	15.2	9.4	16.1	19.2	13.6	NA	28.2	275.5	9.8	5.9	24.4	25.5	14.6	NA	21.2	734.9	585.2	392.2	140.2	102.4	160.4	92.9	61.6	2227.6
M0R7B4	Protein LOC684828 OS	LOC684828	0	20.106	21	5	12	5	NA	NA	NA	NA	NA	NA	NA	NA	NA	NA	NA	NA	NA	NA	NA	NA	373.5	18.7	12.6	22.3	18.8	16.2	NA	37.1	341.5	3.5	15.9	15.9	14.6	13.1	3	22.1	1937.8	288.4	396.9	324.5	185.8	257.6	153.8	144.6	6344.9
G3V928	Protein Lrp1 OS	LRP1	0	19.819	1	5	8	5	54.4	12.2	6.3	16.5	10	8.4	6.1	12.3	133.9	8.9	7.5	6.2	10.6	9.5	11.7	2.9	151.2	16.3	13.9	17.7	18.7	21	13	19.3	127.1	14.9	11.4	19.6	18.3	23.1	16.8	16.9	61.4	38.4	53.1	34.2	19.6	34.6	21.6	18.4	189
Q80U96	Exportin-1 OS	XPO1	0	19.697	5	4	6	4	NA	NA	NA	NA	NA	NA	NA	NA	NA	NA	NA	NA	NA	NA	NA	NA	NA	NA	NA	NA	NA	NA	NA	NA	NA	NA	NA	NA	NA	NA	NA	NA	512.5	136.6	29.1	28.2	18.2	27.9	21.2	23.7	1137.6
Q63584	Transmembrane emp24 domain-containing protein 10 OS	TMED10	0	19.444	29	5	12	5	1306.6	34.8	43.5	50.4	35.2	31.3	20.1	22.2	2868.6	13.7	38.5	NA	21.8	21.5	26.8	NA	NA	NA	NA	NA	NA	NA	NA	NA	NA	NA	NA	NA	NA	NA	NA	NA	51	45.6	26.2	16.8	15.1	16.1	24	13.1	150.9
B0BNK1	Protein Rab5c OS	RAB5C	0	19.443	25	4	6	2	90.6	6.6	6.8	4.8	4.6	5.4	3.3	5.3	237.2	6.2	7.6	25.6	6.3	NA	5.9	NA	1114.5	20	28.4	39.4	33.3	41.3	NA	97.2	807.6	8.7	21.1	40.3	34.8	36.9	4.8	31.9	845	171.9	76	44.8	38	42.1	39.9	26.4	1496.6
P62963	Profilin-1 OS	PFN1	0	19.414	42	4	7	4	NA	NA	NA	NA	NA	NA	NA	NA	NA	NA	NA	NA	NA	NA	NA	NA	189.7	10.1	6.6	6.5	10.5	10.1	12.7	13.4	197.3	7.3	7.3	15	14.6	11.4	11.6	9.9	1052.3	122.3	148	130.9	84.4	116.3	83.2	84.8	2567
G3V741	Phosphate carrier protein, mitochondrial OS	SLC25A3	0	19.143	16	6	14	6	989.7	0.6	25	24.1	24.7	18.1	17.1	1.6	1654.9	NA	3.6	NA	18.2	5	NA	NA	125.6	5.5	4.9	7.3	9.4	13.9	NA	11.7	88.4	4.6	5.5	12.3	7.9	9.7	5.1	6.7	3394.9	833.1	242.6	294	112.9	168.4	144.5	89.7	8770.4
P40112	Proteasome subunit beta type-3 OS	PSMB3	0	19.109	24	4	13	4	NA	NA	NA	NA	NA	NA	NA	NA	NA	NA	NA	NA	NA	NA	NA	NA	261.4	10.1	9.3	7.6	6.6	4.9	2	16.1	185.4	1.9	6.9	11.3	8.2	8.5	6.5	9.7	467.1	263.9	326.5	111.8	72.4	129.7	72.9	52.7	1385.6
A7VJC2	Heterogeneous nuclear ribonucleoproteins A2/B1 OS	HNRNPA2B1	0	19.081	15	5	8	4	241.9	19.7	19.3	26.7	17.2	13	8.9	33.2	519.6	12.5	8.9	NA	11.5	7.2	13.5	12.6	240.4	13.6	12.8	12.2	21.7	34.6	7.9	45.1	218.2	3.1	8.1	25.4	21.7	24.3	11.9	18.6	256.2	337.7	36.9	43.7	22.1	32.9	20.9	14.8	541.6
P05712	Ras-related protein Rab-2A OS	RAB2A	0	18.925	24	4	7	4	439.2	18.5	20.3	19.8	22.3	18.7	10.8	27	1117.7	21.3	32.2	NA	16.9	18.2	30.3	3.2	244.2	32.9	31.6	42	35.5	35.6	25.1	64.3	205	31.1	36.8	35.7	27.5	33.6	24.7	38.3	382.6	163.3	105.9	55.2	41.3	61	53.8	47.1	906.2
P61983	14-3-3 protein gamma OS	YWHAG	0	18.912	20	6	11	2	136.6	37.8	10.9	17.1	14.6	11.5	4.4	13.7	359.2	10.9	7.5	4.8	9.7	15.6	12.6	5.2	NA	NA	NA	NA	NA	NA	NA	NA	NA	NA	NA	NA	NA	NA	NA	NA	162.9	317.5	52.9	38.6	27.3	37.4	27.2	18.2	266.6
Q3MIE4	Synaptic vesicle membrane protein VAT-1 homolog OS	VAT1	0	18.888	17	5	7	5	120.4	17.9	12.9	12.8	15.6	10.7	4.7	11.7	262.1	11	8.6	3.2	8.8	11.5	10.1	9.4	225.5	4.5	7.5	10.3	11.2	16.6	1.8	20.8	207.1	4.7	6.3	18.1	12	15.1	6.3	7.1	321.8	31.7	32	28.3	10.5	24.7	17.6	27.4	484.6
Q64654	Lanosterol 14-alpha demethylase OS	CYP51A1	0	18.621	12	4	9	4	NA	NA	NA	NA	NA	NA	NA	NA	NA	NA	NA	NA	NA	NA	NA	NA	229.6	27.9	26.3	27	26.4	30.4	25.1	29.8	168.1	20.5	16.3	29.3	37.7	33.7	30	21.6	417.6	45.4	38.7	55.8	28	35.4	29.9	33.3	698.4
F1M2D3	Uncharacterized protein OS	VDAC1	0	18.557	24	6	11	1	78.1	3.2	2.5	4.9	7.5	1.3	1.7	5.1	173.3	2.1	2.9	NA	3.7	3	4.3	0.3	NA	NA	NA	NA	NA	NA	NA	NA	NA	NA	NA	NA	NA	NA	NA	NA	NA	NA	NA	NA	NA	NA	NA	NA	NA
Q5U2S7	Proteasome (Prosome, macropain) 26S subunit, non-ATPase, 3 OS	PSMD3	0	18.142	12	6	8	6	NA	NA	NA	NA	NA	NA	NA	NA	NA	NA	NA	NA	NA	NA	NA	NA	336.2	6.2	5.3	11.1	10.2	13.9	NA	27.2	275.9	3.2	7.7	15.7	11.1	13.9	1.8	9	493.9	490.3	72.1	56.7	32.2	50.1	36.8	21.8	1166
Q5XI32	F-actin-capping protein subunit beta OS	CAPZB	0	18.108	24	6	6	6	NA	NA	NA	NA	NA	NA	NA	NA	NA	NA	NA	NA	NA	NA	NA	NA	NA	NA	NA	NA	NA	NA	NA	NA	NA	NA	NA	NA	NA	NA	NA	NA	300.7	780	443.3	75.9	66.4	126.7	64.2	23.9	886.4
P18420	Proteasome subunit alpha type-1 OS	PSMA1	0	18.095	22	6	8	6	401.2	68.8	138.1	86.7	158.3	29.8	87.7	93.1	1175.6	52.6	342.7	31	28.7	31.3	42.6	10.6	NA	NA	NA	NA	NA	NA	NA	NA	NA	NA	NA	NA	NA	NA	NA	NA	768.3	553.4	176.9	88.5	71.1	97.6	55.3	29.9	2225.6
A1L1J8	Protein Rab5b OS	RAB5B	0	18.071	19	3	5	1	NA	NA	NA	NA	NA	NA	NA	NA	NA	NA	NA	NA	NA	NA	NA	NA	NA	NA	NA	NA	NA	NA	NA	NA	NA	NA	NA	NA	NA	NA	NA	NA	NA	NA	NA	NA	NA	NA	NA	NA	NA
P14668	Annexin A5 OS	ANXA5	0	18.061	20	5	6	5	NA	NA	NA	NA	NA	NA	NA	NA	NA	NA	NA	NA	NA	NA	NA	NA	NA	NA	NA	NA	NA	NA	NA	NA	NA	NA	NA	NA	NA	NA	NA	NA	NA	NA	NA	NA	NA	NA	NA	NA	NA
P02770	Serum albumin OS	ALB	0	18.004	3	2	100	2	161.9	114.3	1200.3	237.8	910.7	15	12.3	52	224.3	70.6	1660.8	95.4	40.9	47.7	44.4	28	8137.2	7613.8	6163.9	6161	6394.7	6853.5	1937.3	7745.5	8549.5	7561.4	6973.3	6578.4	5336.5	7116.8	6471.9	7454	NA	NA	NA	NA	NA	NA	NA	NA	NA
Q920L2	Succinate dehydrogenase [ubiquinone] flavoprotein subunit, mitochondrial OS	SDHA	0	17.928	10	5	8	5	NA	NA	NA	NA	NA	NA	NA	NA	NA	NA	NA	NA	NA	NA	NA	NA	NA	NA	NA	NA	NA	NA	NA	NA	NA	NA	NA	NA	NA	NA	NA	NA	NA	NA	NA	NA	NA	NA	NA	NA	NA
Q63009	Protein arginine N-methyltransferase 1 OS	PRMT1	0	17.78	21	6	6	6	NA	NA	NA	NA	NA	NA	NA	NA	NA	NA	NA	NA	NA	NA	NA	NA	110.3	NA	0.7	3.1	7.1	2.9	NA	10.3	102.4	2.4	5.4	3.5	5.1	6.7	NA	4.2	179.5	175.6	175.7	83.7	51.2	82.3	58.6	31.9	609.2
Q63083	Nucleobindin-1 OS	NUCB1	0	17.627	19	7	12	7	43.2	4.1	15.2	9.9	20.4	5	3	3.4	118.8	NA	48.8	5.5	9	2.7	3.8	1.9	64.4	NA	9.7	11.7	12.9	12.5	2.6	8.7	61	NA	5.1	14.5	12.5	9.8	5.5	11.1	NA	NA	NA	NA	NA	NA	NA	NA	NA
P04692	Tropomyosin alpha-1 chain OS	TPM1	0	17.487	19	6	11	3	59.6	11.9	10.5	16.1	13.6	11.2	4.7	20.5	171.4	5	22.9	5.6	17.5	7.4	15.1	8.7	NA	NA	NA	NA	NA	NA	NA	NA	NA	NA	NA	NA	NA	NA	NA	NA	128.5	247.1	118.2	38.5	22.5	36.4	27.8	11.3	237.4
P29314	40S ribosomal protein S9 OS	RPS9	0	17.262	24	6	15	6	157.9	33.4	7.7	8.9	6.8	5.4	3.7	8.3	448.8	0.6	11.9	0.6	4	5.5	5.7	NA	909.3	20.3	27.1	36.4	40.3	33.1	10.4	117.3	721.2	32.6	30.5	44.3	37.6	38.9	16.1	25.6	2779	908.8	172.3	133.2	74.4	125.5	83.4	191.4	6114
F1M9K9	6-phosphogluconate dehydrogenase, decarboxylating OS	KIF1B	0	17.23	3	3	9	3	NA	NA	NA	NA	NA	NA	NA	NA	NA	NA	NA	NA	NA	NA	NA	NA	NA	NA	NA	NA	NA	NA	NA	NA	NA	NA	NA	NA	NA	NA	NA	NA	371.7	103.9	80.8	33.8	22.5	49.9	26.1	19.5	784.4
P62138	Serine/threonine-protein phosphatase PP1-alpha catalytic subunit OS	PPP1CA	0	17.169	16	4	4	4	102.2	13.2	7.4	11.3	8.5	6.6	1.7	4.4	231.8	4.4	6.9	NA	7.7	6	5.2	0.5	NA	NA	NA	NA	NA	NA	NA	NA	NA	NA	NA	NA	NA	NA	NA	NA	422.8	199.7	255.1	39.5	28.9	62.2	31.6	19	1025.8
D3ZCD6	RCG21069 OS	RCG_21069	0	17.053	26	2	138	2	NA	NA	NA	NA	NA	NA	NA	NA	NA	NA	NA	NA	NA	NA	NA	NA	14422.5	490.4	302.4	813.2	698	266.7	28.6	673.2	9676.2	251.5	197.3	312.9	233.2	218.8	13.9	66.2	2662.1	736.5	1564.5	1254	437.2	589.7	447.2	296.8	35077.9
P00388	NADPH--cytochrome P450 reductase OS	POR	0	16.902	13	7	8	7	473.1	4.6	10.3	16.8	21.7	20.8	13.9	13.5	897.7	2.1	17.7	14.5	5.5	6.1	9	NA	535.7	4.2	28	32.1	48.7	50.2	0.2	47.3	435	12.2	24.2	35.1	36.5	40	13	19.8	585.9	34.6	53.2	41.4	29.2	41.6	35.2	30.2	771
B2RYP0	Protein Rhoc OS	RHOC	0	16.647	25	4	6	1	NA	NA	NA	NA	NA	NA	NA	NA	NA	NA	NA	NA	NA	NA	NA	NA	NA	NA	NA	NA	NA	NA	NA	NA	NA	NA	NA	NA	NA	NA	NA	NA	81	18.3	15.4	13.1	12.9	9.7	11.2	12.3	188.6
Q5BJZ3	Nicotinamide nucleotide transhydrogenase OS	NNT	0	16.6	5	6	10	6	184.7	3	7.9	7.7	9.9	2.4	2.9	3.8	298.7	NA	4.8	0.7	2.2	6.7	4	1.5	NA	NA	NA	NA	NA	NA	NA	NA	NA	NA	NA	NA	NA	NA	NA	NA	490.7	186.1	91.7	82.6	54.4	68.9	68.7	56.5	1097.4
P61107	Ras-related protein Rab-14 OS	RAB14	0	16.573	26	5	7	4	582.2	16.3	23.9	21.5	26.1	17.6	10.6	11.8	1459.9	1.9	29	2.1	13.6	11.3	12.2	NA	NA	NA	NA	NA	NA	NA	NA	NA	NA	NA	NA	NA	NA	NA	NA	NA	546.5	161.7	167	88.5	63.1	72.9	65.5	44	1002.6
Q8VHF5	Citrate synthase, mitochondrial OS	CS	0	16.369	14	6	8	6	326.3	98.5	48.8	64.9	39.1	49.3	16.2	62.6	613.1	49.4	54.7	17.3	26.1	28	48.9	25.1	61.6	5.1	5	4.7	5.2	7.3	3.2	11.1	45	4.4	4.5	8.5	5	7.1	4.8	4.7	712	170.8	301.3	140	83	174.9	106.6	64.5	1075.5
G3V9Q3	Heterogeneous nuclear ribonucleoprotein H OS	HNRNPH1	0	16.365	14	4	9	3	NA	NA	NA	NA	NA	NA	NA	NA	NA	NA	NA	NA	NA	NA	NA	NA	68.3	14	10.7	10.4	11.4	13.7	10.1	13.2	62.2	9.1	7.4	8.5	7.5	14.6	8.7	11.2	146.6	215.6	121.2	45.7	30.6	55.8	42.6	29.1	379.5
D3ZZR9	Peptidyl-prolyl cis-trans isomerase OS	FKBP2	0	16.334	29	2	5	2	60.9	6.5	5.8	7.4	7.4	4.3	3	3.9	153.3	NA	8.3	0.5	3.9	1.9	3.6	3.8	74	4.1	9.7	12.4	10.3	12.7	11.7	6.3	59.9	NA	9.6	10.6	10.9	12	7	4.6	NA	NA	NA	NA	NA	NA	NA	NA	NA
G3V826	Transketolase OS	TKT	0	16.264	8	4	7	4	NA	NA	NA	NA	NA	NA	NA	NA	NA	NA	NA	NA	NA	NA	NA	NA	NA	NA	NA	NA	NA	NA	NA	NA	NA	NA	NA	NA	NA	NA	NA	NA	153.4	459.2	230.2	56.8	39.3	103.6	49.6	22.1	374.4
F1M853	Protein Rrbp1 OS	RRBP1	0	16.256	10	7	8	7	236.1	22.5	8.7	16	14.3	14.5	7.3	8.4	538.9	10.5	12.5	1.2	13.8	11.5	15.6	1.4	NA	NA	NA	NA	NA	NA	NA	NA	NA	NA	NA	NA	NA	NA	NA	NA	340.8	12.2	18.6	30.7	9.6	31.8	10.7	9.7	616.5
F1LM33	Leucine-rich PPR motif-containing protein, mitochondrial OS	LRPPRC	0	16.237	7	8	9	8	187.9	16.1	7.6	14.5	10.5	10.9	7.7	12.2	249.9	8.8	9.5	NA	10.2	4.4	5.2	7.7	NA	NA	NA	NA	NA	NA	NA	NA	NA	NA	NA	NA	NA	NA	NA	NA	326	50.6	92.3	53.9	30.8	39.6	41.5	31.1	706.7
O55159	Epithelial cell adhesion molecule OS	EPCAM	0	16.21	15	3	4	3	96.2	7.1	7.6	9.1	9	10.1	7.3	13.9	244.5	1.9	8.1	24.7	7.3	4.9	6.7	1.5	122.1	2.5	5.4	7.7	12	17.2	11.2	19.2	92.9	3.1	5.7	13.4	9	14	9.1	9.5	NA	NA	NA	NA	NA	NA	NA	NA	NA
Q5XI73	Rho GDP-dissociation inhibitor 1 OS	ARHGDIA	0	16.159	26	4	7	4	NA	NA	NA	NA	NA	NA	NA	NA	NA	NA	NA	NA	NA	NA	NA	NA	109.4	5.5	6.8	5.9	8.1	8	NA	8.3	74.8	NA	2.8	7.1	5.5	4.8	2.9	4.3	790.5	484.5	434	142.8	25.5	122.9	103.9	19.7	3052.6
P85834	Elongation factor Tu, mitochondrial OS	TUFM	0	16.067	12	5	7	5	495	58.8	55.6	63.9	53.9	52.3	13.8	40.6	892.9	28.3	51.8	14.4	30.6	25.5	36.2	8.1	NA	NA	NA	NA	NA	NA	NA	NA	NA	NA	NA	NA	NA	NA	NA	NA	NA	NA	NA	NA	NA	NA	NA	NA	NA
D3ZQN7	Protein Lamb1 OS	LAMB1	0	16.025	3	4	7	4	NA	NA	NA	NA	NA	NA	NA	NA	NA	NA	NA	NA	NA	NA	NA	NA	NA	NA	NA	NA	NA	NA	NA	NA	NA	NA	NA	NA	NA	NA	NA	NA	103.3	99.6	58.7	43	27.4	42.6	35.2	25.9	339.5
B2GUZ3	Mthfd1l protein OS	MTHFD1L	0	16.02	8	6	10	6	209	11.4	9.3	14.3	13.9	11.7	7.8	5.5	336.1	0.9	9.8	1.2	12.2	6.5	7.9	2.5	NA	NA	NA	NA	NA	NA	NA	NA	NA	NA	NA	NA	NA	NA	NA	NA	29.8	22.6	32.9	21.8	9.3	17.1	12.2	11.6	95.7
Q3KR86	Mitochondrial inner membrane protein (Fragment) OS	IMMT	0	15.937	6	3	3	3	NA	NA	NA	NA	NA	NA	NA	NA	NA	NA	NA	NA	NA	NA	NA	NA	96.2	13.2	11.6	16.7	12.4	15.8	11.1	21.6	99.9	6.8	8.5	18.4	17.6	11.6	13.7	17.5	NA	NA	NA	NA	NA	NA	NA	NA	NA
P12785	Fatty acid synthase OS	FASN	0	15.907	2	4	7	4	NA	NA	NA	NA	NA	NA	NA	NA	NA	NA	NA	NA	NA	NA	NA	NA	NA	NA	NA	NA	NA	NA	NA	NA	NA	NA	NA	NA	NA	NA	NA	NA	234.4	23.7	28.8	21.2	4.5	18.2	6.7	6.1	595.7
P48500	Triosephosphate isomerase OS	TPI1	0	15.876	20	5	6	5	128.1	56.5	32.1	43.4	25.7	20.4	12.9	43.8	358	21.8	33.1	18.2	17.1	34.8	52.9	13.5	NA	NA	NA	NA	NA	NA	NA	NA	NA	NA	NA	NA	NA	NA	NA	NA	1346.9	1397.2	604.8	178.9	124	195	211.7	68.2	2193.7
D3Z8E2	Protein Sema3e OS	SEMA3E	0	15.863	4	3	4	3	NA	NA	NA	NA	NA	NA	NA	NA	NA	NA	NA	NA	NA	NA	NA	NA	1669.7	22.5	10.3	23.5	22.4	19.7	NA	23.6	1358.4	14.7	13.4	27.9	25.1	25.5	NA	16.4	758.7	56.1	17.9	43.7	27.9	43	46.2	38.1	1245.8
P07943	Aldose reductase OS	AKR1B1	0	15.769	17	5	6	4	233.7	21.5	14.3	17.3	13.1	11.3	8.4	23.9	608.5	5.1	14.3	NA	9.8	16.2	14.3	7.7	NA	NA	NA	NA	NA	NA	NA	NA	NA	NA	NA	NA	NA	NA	NA	NA	1581.4	171.9	128.7	64	33.5	63.4	42.6	46.4	2749.1
P04642	L-lactate dehydrogenase A chain OS	LDHA	0	15.696	16	5	7	5	381.5	27.5	21.8	25.6	24.2	20.2	13	22.7	748.8	8.8	21.2	3.3	14.2	17.3	21.8	5	NA	NA	NA	NA	NA	NA	NA	NA	NA	NA	NA	NA	NA	NA	NA	NA	122.5	316.3	161.1	29.7	20.1	27.6	31.9	19.5	257.6
F1LMZ8	26S proteasome non-ATPase regulatory subunit 11 OS	PSMD11	0	15.65	14	5	7	5	NA	NA	NA	NA	NA	NA	NA	NA	NA	NA	NA	NA	NA	NA	NA	NA	NA	NA	NA	NA	NA	NA	NA	NA	NA	NA	NA	NA	NA	NA	NA	NA	440.2	186.4	133	90.6	61.2	89.9	66.1	63.6	929.1
Q68FR9	Elongation factor 1-delta OS	EEF1D	0	15.624	18	4	5	4	124.6	9.3	7.2	9.9	13.3	5	4.4	11.6	331	5.6	5.6	1.7	4.5	6	11.7	9.2	NA	NA	NA	NA	NA	NA	NA	NA	NA	NA	NA	NA	NA	NA	NA	NA	196.1	22.3	8.7	23.1	14.1	25.8	13.9	14.8	277.9
P23606	Protein-glutamine gamma-glutamyltransferase K OS	TGM1	0	15.584	5	5	7	5	219.1	595.3	280.4	373.7	157.7	265.8	98.2	293.8	480.3	274.2	103.8	174.8	155.6	204.8	242.4	147.3	NA	NA	NA	NA	NA	NA	NA	NA	NA	NA	NA	NA	NA	NA	NA	NA	267.3	1164.8	607.2	270.2	143.4	241.9	109	24.5	724.1
Q9ES21	Phosphatidylinositide phosphatase SAC1 OS	SACM1L	0	15.458	11	6	8	6	738.5	15.1	31.4	33.7	43	32	21.5	28.4	1418.1	13.4	36.7	3.6	29.2	23.3	33.5	6.4	NA	NA	NA	NA	NA	NA	NA	NA	NA	NA	NA	NA	NA	NA	NA	NA	NA	NA	NA	NA	NA	NA	NA	NA	NA
Q9JHW0	Proteasome subunit beta type-7 OS	PSMB7	0	15.364	18	4	6	4	96.1	24.5	22	22	29.5	19.2	14.1	23.2	232.1	19.7	27.8	11.6	20.4	25.6	19.7	15.1	NA	NA	NA	NA	NA	NA	NA	NA	NA	NA	NA	NA	NA	NA	NA	NA	260.7	229.3	104.4	129.3	82.7	129.9	29	50.6	783.9
P62250	40S ribosomal protein S16 OS	RPS16	0	15.354	36	6	15	6	731.3	95	34.5	47.5	41.5	38.4	16.5	44.5	1688.2	23.1	39.2	5.7	30.7	35.1	45	6.5	1456.1	10.1	20.1	42.4	60.2	61.3	NA	139	1268.1	21	27.9	63.3	54.1	58.6	8.5	31.5	1497.4	408.1	319.2	197.6	133.6	145.3	153	95.2	2818.5
B2GV06	Succinyl-CoA:3-ketoacid coenzyme A transferase 1, mitochondrial OS	OXCT1	0	15.271	15	4	5	4	218.9	3.9	4.4	10.4	8	5.3	2.7	2.1	425.2	3.4	5.5	NA	4.7	2.1	6.9	NA	NA	NA	NA	NA	NA	NA	NA	NA	NA	NA	NA	NA	NA	NA	NA	NA	NA	NA	NA	NA	NA	NA	NA	NA	NA
P13084	Nucleophosmin OS	NPM1	0	15.262	14	3	6	3	69.1	16.5	6.5	12.5	13.4	8	7.1	12	133.3	9.2	10.7	5.2	11.4	10.1	11.7	13	348.6	16.2	9.9	13.7	25.1	14.5	NA	81	258.2	4.6	8.7	22.9	23.8	12.9	6.1	21.1	718.3	438.7	183.7	186.1	126	150.9	123.1	86.9	999.3
O35142	Coatomer subunit beta' OS	COPB2	0	15.259	7	6	9	6	557.1	89.9	58.9	66.2	45.7	56.8	22.2	96.1	1103.7	53.9	27.8	14.4	34.1	63.2	55.5	18.4	1138.9	29.3	22.9	44.1	54.4	50.9	NA	107.8	979.9	18.9	27.2	51.1	48.1	42.4	6.4	38.6	658.8	220.3	212.2	81.6	43.8	83.6	62.4	44.1	1902.3
P09495	Tropomyosin alpha-4 chain OS	TPM4	0	15.255	28	7	11	3	49.9	1.9	3.7	3.7	3.1	2.7	NA	3.1	143.8	NA	NA	NA	2.6	2.2	NA	NA	NA	NA	NA	NA	NA	NA	NA	NA	NA	NA	NA	NA	NA	NA	NA	NA	159	236.6	8.4	4.4	4.3	9.4	6.2	NA	316
Q9JLJ3	4-trimethylaminobutyraldehyde dehydrogenase OS	ALDH9A1	0	15.195	14	6	6	6	295.8	27.5	67	29.8	87.7	22	12	14.9	545.2	14.4	152	7.9	16.1	15.2	24.6	4.7	NA	NA	NA	NA	NA	NA	NA	NA	NA	NA	NA	NA	NA	NA	NA	NA	86.7	58.2	59.8	10.1	10.4	26.1	16.9	16.3	144.9
P00762	Anionic trypsin-1 OS	PRSS1	0	15.154	8	1	8	1	NA	NA	NA	NA	NA	NA	NA	NA	NA	NA	NA	NA	NA	NA	NA	NA	NA	NA	NA	NA	NA	NA	NA	NA	NA	NA	NA	NA	NA	NA	NA	NA	601.6	389.5	519.3	388.1	250.4	377.9	356.5	367.2	916.5
F7FLF2	Protein LOC100360057 (Fragment) OS	LOC100363800	0	15.05	31	3	7	3	413.3	180.7	58.8	111	56.4	112.5	25.4	114.6	949	71.9	22.9	56.6	35	60.1	76	21.8	NA	NA	NA	NA	NA	NA	NA	NA	NA	NA	NA	NA	NA	NA	NA	NA	817.7	714.3	262.2	249.2	146.3	218.7	140.6	108.1	2285.4
Q3KRC3	Protein Srpr OS	SRPR	0	15.024	10	4	4	4	344.7	29.6	24.3	34.8	28.6	26	17.2	19.7	713.4	15.8	21.7	4.6	17.2	22	22.3	NA	NA	NA	NA	NA	NA	NA	NA	NA	NA	NA	NA	NA	NA	NA	NA	NA	NA	NA	NA	NA	NA	NA	NA	NA	NA
P08753	Guanine nucleotide-binding protein G(k) subunit alpha OS	GNAI3	0	14.971	12	3	4	2	47.8	12.6	5.1	8.3	8.7	7.9	4.2	13.5	104.5	5.9	6.7	4.9	5.9	7.9	6.8	1.5	NA	NA	NA	NA	NA	NA	NA	NA	NA	NA	NA	NA	NA	NA	NA	NA	NA	NA	NA	NA	NA	NA	NA	NA	NA
Q3B7U9	Peptidyl-prolyl cis-trans isomerase FKBP8 OS	FKBP8	0	14.951	11	2	4	2	NA	NA	NA	NA	NA	NA	NA	NA	NA	NA	NA	NA	NA	NA	NA	NA	NA	NA	NA	NA	NA	NA	NA	NA	NA	NA	NA	NA	NA	NA	NA	NA	NA	NA	NA	NA	NA	NA	NA	NA	NA
M0RC65	Cofilin 2, muscle (Predicted), isoform CRA_b OS	CFL2	0	14.949	23	3	7	1	NA	NA	NA	NA	NA	NA	NA	NA	NA	NA	NA	NA	NA	NA	NA	NA	NA	NA	NA	NA	NA	NA	NA	NA	NA	NA	NA	NA	NA	NA	NA	NA	NA	NA	NA	NA	NA	NA	NA	NA	NA
Q5D059	Hnrpk protein OS	HNRNPK	0	14.937	9	3	5	3	NA	NA	NA	NA	NA	NA	NA	NA	NA	NA	NA	NA	NA	NA	NA	NA	NA	NA	NA	NA	NA	NA	NA	NA	NA	NA	NA	NA	NA	NA	NA	NA	811	496.7	363.2	115.2	56.2	125.1	50.1	32.2	1051.4
F1LNY3	Neural cell adhesion molecule 1 (Fragment) OS	NCAM1	0	14.798	8	4	6	4	NA	NA	NA	NA	NA	NA	NA	NA	NA	NA	NA	NA	NA	NA	NA	NA	NA	NA	NA	NA	NA	NA	NA	NA	NA	NA	NA	NA	NA	NA	NA	NA	112	21.8	30.6	15.5	6.2	14.8	12.2	10.4	236.1
P50475	Alanine--tRNA ligase, cytoplasmic OS	AARS	0	14.769	8	5	7	5	NA	NA	NA	NA	NA	NA	NA	NA	NA	NA	NA	NA	NA	NA	NA	NA	473	16	14.5	13.9	23.5	14.8	NA	78.8	395.1	10.6	12.5	24.9	24.6	19.8	3.5	13	105.1	19.2	21.3	18.8	8.6	12	9.2	3.7	384.5
Q4QQW8	Putative phospholipase B-like 2 OS	PLBD2	0	14.763	4	2	4	2	175.2	59.2	32.1	42.5	24.2	15.1	11.1	31.8	470.9	31.2	15.4	11.1	27.9	20.4	25.2	8.8	NA	NA	NA	NA	NA	NA	NA	NA	NA	NA	NA	NA	NA	NA	NA	NA	NA	NA	NA	NA	NA	NA	NA	NA	NA
D3Z9F8	Collagen alpha-1(XII) chain OS	COL12A1	0	14.404	4	7	7	4	236.7	14	16.6	20.2	23.3	11.7	7.8	19.9	443.1	12.1	14.2	1.3	13.5	12.3	9.9	3.7	NA	NA	NA	NA	NA	NA	NA	NA	NA	NA	NA	NA	NA	NA	NA	NA	220.2	73.4	69.2	60.3	37.3	39.3	47	41.9	570
D3ZM39	Protein Dsg1 OS	DSG1	0	14.404	4	5	8	5	62	354.9	161.3	226.2	116.3	255.3	62.8	171	182.9	167.2	84.4	105.1	115.5	146.7	134.9	93.1	47.1	36.9	38.8	25.9	55.8	28.8	26.7	65.8	31.8	18.9	24.7	51.5	46.9	28.2	23.1	25.7	78.1	386.3	1904.7	146	124	348.1	177.6	62.2	289.2
F1LPV8	Protein Suclg2 OS	SUCLG2	0	14.404	11	4	6	4	292.4	3.5	6.9	4	9.1	10.1	7.9	5.1	510.1	1.1	4.6	NA	2.5	3.1	4.4	NA	211.3	4.4	7.9	9.2	11.1	12.6	NA	24.6	161.4	2.3	5.3	15.7	16.7	12.5	0.4	6.9	403.6	9.8	5.3	17.9	7.5	20.4	10.7	10.8	494.7
P85515	Alpha-centractin OS	ACTR1A	0	14.388	13	3	3	3	NA	NA	NA	NA	NA	NA	NA	NA	NA	NA	NA	NA	NA	NA	NA	NA	NA	NA	NA	NA	NA	NA	NA	NA	NA	NA	NA	NA	NA	NA	NA	NA	330	135.1	85.7	52.3	28.5	52.4	34	39.5	707
B2RZ72	Actin related protein 2/3 complex, subunit 4 (Predicted), isoform CRA_a OS	ARPC4	0	14.326	27	5	10	5	603.1	95	35.5	68.1	38.6	68.5	22.4	50.3	1332	33.2	38.6	4.9	20.5	22.9	41.9	9.8	759	13.6	15.4	25.5	26.3	28.1	13.9	104.4	635.7	8.9	9.4	33.6	27	19.8	7.2	17.9	640.9	493.2	166.6	58.8	25.2	53.4	33.5	30.9	1261.3
Q4KM74	Vesicle-trafficking protein SEC22b OS	SEC22B	0	14.326	17	3	5	3	55.4	7.6	2.7	3.5	4	NA	2.7	10.5	117.3	5.4	4.7	2.4	5.8	3.7	6.2	9.9	79.5	8.7	5.8	11.7	13.8	12.9	2.4	15.3	61.5	2.4	8.3	14.9	7.9	10.4	3.7	16.3	NA	NA	NA	NA	NA	NA	NA	NA	NA
Q5RKI5	Flightless I homolog (Drosophila) OS	FLII	0	14.31	5	4	5	4	60.2	NA	NA	3.2	2.9	2.5	NA	NA	175.8	NA	2.7	NA	NA	NA	3.1	NA	209.3	4.9	6.7	13.1	18.5	21.1	5	34.9	197.9	NA	9.1	17.5	14.4	17.3	17	8.4	NA	NA	NA	NA	NA	NA	NA	NA	NA
D3ZQ74	Procollagen-lysine, 2-oxoglutarate 5-dioxygenase 1 OS	PLOD1	0	14.226	6	4	9	4	NA	NA	NA	NA	NA	NA	NA	NA	NA	NA	NA	NA	NA	NA	NA	NA	159.9	6.6	13.7	10.7	12.4	12.4	NA	11.4	133.3	4.4	11	17	16	8.3	8.1	9.1	216.9	70.9	88	85.6	44.5	76.6	51.8	42.1	558.3
Q5EAJ6-2	Isoform 2 of Inhibitor of nuclear factor kappa-B kinase-interacting protein OS	IKBIP	0	14.221	14	3	3	2	NA	NA	NA	NA	NA	NA	NA	NA	NA	NA	NA	NA	NA	NA	NA	NA	NA	NA	NA	NA	NA	NA	NA	NA	NA	NA	NA	NA	NA	NA	NA	NA	56.9	139.7	33.5	32.8	15.6	24.4	19.4	12.3	115.6
P16638	ATP-citrate synthase OS	ACLY	0	14.213	6	5	6	5	NA	NA	NA	NA	NA	NA	NA	NA	NA	NA	NA	NA	NA	NA	NA	NA	NA	NA	NA	NA	NA	NA	NA	NA	NA	NA	NA	NA	NA	NA	NA	NA	529.6	185	149.2	142.3	74.4	118	97.8	68.9	1125.2
H7C5Y5	60S ribosomal protein L6 OS	RPL6	0	13.907	17	5	9	5	NA	NA	NA	NA	NA	NA	NA	NA	NA	NA	NA	NA	NA	NA	NA	NA	151.4	8.9	6.9	8.8	16.8	20.8	2.9	18.8	132.1	2.4	9.4	16	10.9	13.5	9.3	9.9	640.1	531	225.4	107.2	72.9	88.8	87.8	72.8	1983.9
Q1JU68	Eukaryotic translation initiation factor 3 subunit A OS	EIF3A	0	13.899	4	4	7	4	NA	NA	NA	NA	NA	NA	NA	NA	NA	NA	NA	NA	NA	NA	NA	NA	NA	NA	NA	NA	NA	NA	NA	NA	NA	NA	NA	NA	NA	NA	NA	NA	237.9	48	77	77.5	47.1	42.5	32.1	23.2	1432.9
Q9Z1K9	Disintegrin and metalloproteinase domain-containing protein 17 OS	ADAM17	0	13.873	4	3	4	3	NA	NA	NA	NA	NA	NA	NA	NA	NA	NA	NA	NA	NA	NA	NA	NA	250.5	15.8	12.5	10	12	8.7	NA	14	195.5	8.3	7.9	14.1	14.3	13.5	1.8	3.9	791.4	112.7	94.9	69.8	51.9	57.4	63.2	47.1	1377.3
B0BNG3	Lman2 protein OS	LMAN2	0	13.864	20	6	8	6	592.7	21.9	24.5	22.8	32.1	21.4	12	17.9	1420.2	11.9	28.5	1.3	17.7	14.2	23.1	NA	NA	NA	NA	NA	NA	NA	NA	NA	NA	NA	NA	NA	NA	NA	NA	NA	195.5	100.8	118.4	44.3	27.6	39	25	35.3	776.5
Q5XHY5	Threonine--tRNA ligase, cytoplasmic OS	TARS	0	13.842	6	4	6	4	NA	NA	NA	NA	NA	NA	NA	NA	NA	NA	NA	NA	NA	NA	NA	NA	NA	NA	NA	NA	NA	NA	NA	NA	NA	NA	NA	NA	NA	NA	NA	NA	375.4	94.7	82.3	46.4	28.7	54.3	32.4	30.1	1046.5
Q3T1J1	Eukaryotic translation initiation factor 5A-1 OS	EIF5A	0	13.786	25	3	4	3	NA	NA	NA	NA	NA	NA	NA	NA	NA	NA	NA	NA	NA	NA	NA	NA	86.3	3.3	6	6.2	8.5	6	4.7	7.1	70.4	2.6	5.1	6	7.4	4.9	0.6	2.7	161.3	294	406.4	132.4	58.8	139.9	91.1	45.4	462.8
B2RZD6	Ndufa4 protein OS	NDUFA4	0	13.772	35	3	6	3	628.2	10.3	22.6	18.2	32.8	14.1	11.8	15.6	1817.6	1.3	27.9	NA	16.1	11	13.6	0.1	NA	NA	NA	NA	NA	NA	NA	NA	NA	NA	NA	NA	NA	NA	NA	NA	1442.1	79.4	37.2	58.1	29	43.4	37.4	28.4	2377.2
F1LNF0	Protein Myh14 OS	MYH14	0	13.746	3	4	5	2	NA	NA	NA	NA	NA	NA	NA	NA	NA	NA	NA	NA	NA	NA	NA	NA	340	10.7	7.1	9.3	11.9	8.3	NA	25.1	260	5.9	4.7	15.5	12.2	11.3	NA	10.9	199.6	237.4	85.5	25.7	15.4	28.4	22.8	17.4	498
P62703	40S ribosomal protein S4, X isoform OS	RPS4X	0	13.744	21	5	8	5	NA	NA	NA	NA	NA	NA	NA	NA	NA	NA	NA	NA	NA	NA	NA	NA	96	8.1	7	6.3	8.9	7.7	9.3	17.4	82.4	5.4	4.2	10.7	8.4	6.7	7.3	4.8	1214.6	255.9	72.6	52.3	32.8	48.5	39.1	28.6	2970.6
Q9R1Z0	Voltage-dependent anion-selective channel protein 3 OS	VDAC3	0	13.684	20	5	7	4	NA	NA	NA	NA	NA	NA	NA	NA	NA	NA	NA	NA	NA	NA	NA	NA	NA	NA	NA	NA	NA	NA	NA	NA	NA	NA	NA	NA	NA	NA	NA	NA	469.2	760	123	42	34.3	43	39	0.5	937.6
P41123	60S ribosomal protein L13 OS	RPL13	0	13.615	26	6	9	6	248.6	19.9	7.8	4.6	12.8	6.5	6.6	7.9	448.1	0.8	7.9	5.3	6.3	9.5	10.5	3.8	329.7	7	9.8	21	28	24.2	26.7	45.1	279.8	6.6	10.8	22.3	21.6	19.6	21.1	18.6	1519.8	145.2	13.4	66.1	32.7	44.7	43	32.1	3604.2
D3ZWC5	Protein Bmp8b OS	BMP8B	0	13.519	15	3	5	3	53.2	1.8	6.4	4.2	7.9	NA	2.2	1.4	101.6	2.3	9.6	NA	1.9	3	2.3	1.5	NA	NA	NA	NA	NA	NA	NA	NA	NA	NA	NA	NA	NA	NA	NA	NA	NA	NA	NA	NA	NA	NA	NA	NA	NA
C0JPT7	Filamin alpha OS	FLNA	0	13.485	2	5	6	4	96.6	63.5	36.5	35.2	21.5	21.9	11.8	32.4	160.6	29.1	18.5	6.8	12	15.3	20.4	23	92.9	4.1	3.8	8.4	6.3	6.9	NA	11.9	63.7	6.1	3.9	6.4	5.7	4.1	5.4	3.6	668.6	638.2	146.7	54.4	24.6	69.5	43.4	7.9	1317.3
Q99NA5	Isocitrate dehydrogenase [NAD] subunit alpha, mitochondrial OS	IDH3A	0	13.42	13	4	8	4	244.3	10.7	9.1	10.7	11.5	11.7	4.1	3.2	482.6	5.7	8.5	NA	4.7	7.3	8.1	NA	NA	NA	NA	NA	NA	NA	NA	NA	NA	NA	NA	NA	NA	NA	NA	NA	1095.1	62	3.7	50.1	19.9	42.8	27.2	42.7	1637
Q66H12	Alpha-N-acetylgalactosaminidase OS	NAGA	0	13.353	9	3	7	3	NA	NA	NA	NA	NA	NA	NA	NA	NA	NA	NA	NA	NA	NA	NA	NA	321.1	13.2	7.7	8.6	10.2	11	NA	10.4	236.5	9.6	9.1	14	14.1	16.8	0.4	9.4	362.3	69.3	66.8	68.3	49.6	64.3	64.1	49.9	678.8
Q63524	Transmembrane emp24 domain-containing protein 2 OS	TMED2	0	13.323	6	1	2	1	NA	NA	NA	NA	NA	NA	NA	NA	NA	NA	NA	NA	NA	NA	NA	NA	NA	NA	NA	NA	NA	NA	NA	NA	NA	NA	NA	NA	NA	NA	NA	NA	684.2	667.6	67.5	71.7	39.3	49.9	39.4	38.1	1489.5
P97852	Peroxisomal multifunctional enzyme type 2 OS	HSD17B4	0	13.321	5	3	6	3	371.3	33.7	26.3	29.1	24.2	25.5	19.7	23.7	675	17.6	17.7	9.7	16.2	18.4	24	3.5	110.6	7.7	3.8	5.9	17.1	8.5	5.7	24.3	102.7	4.5	6.4	13.1	5.5	9.6	4.1	11.6	105.9	159	35.5	76.7	50.7	64.1	47.9	43.2	181.1
G3V828	Protein Cnpy3 OS	CNPY3	0	13.263	19	5	5	5	507	34.2	52.5	52	43.4	30	21.8	61.8	1411.2	20.9	58.9	22.1	26.4	29.3	38.1	8.1	169.9	14	28.2	25	34	39.1	24.1	26.6	149.9	3.8	16.7	38.1	25.1	30.8	26.6	19.8	NA	NA	NA	NA	NA	NA	NA	NA	NA
Q8CFN2	Cell division control protein 42 homolog OS	CDC42	0	13.209	20	3	8	3	546.8	12.6	20.3	20.3	30.8	16.6	13.8	10.8	1185.8	2.2	15.6	22.8	9.8	7.7	15.3	NA	95.9	17	11.4	13.3	14.6	16.7	18.1	20.6	93.5	6.5	8.3	15.3	15.6	15.5	12.6	8.6	421.5	115.5	1093.5	17.1	3.5	34.4	19.6	3	736.1
Q7M0E3	Destrin OS	DSTN	0	13.182	21	3	8	2	NA	NA	NA	NA	NA	NA	NA	NA	NA	NA	NA	NA	NA	NA	NA	NA	247.5	11.6	7	9	13.3	5.1	NA	50	210.4	7	7.6	14.4	11.2	10.8	3.4	6.7	439.7	360	43.9	36.7	16.9	25.5	24.5	12.7	736.5
M0R9Q9	Cytosol aminopeptidase (Fragment) OS	LAP3	0	13.048	8	3	3	3	NA	NA	NA	NA	NA	NA	NA	NA	NA	NA	NA	NA	NA	NA	NA	NA	NA	NA	NA	NA	NA	NA	NA	NA	NA	NA	NA	NA	NA	NA	NA	NA	126.3	101.3	19.9	20.6	14	20.7	12.6	15.1	324.7
Q5RJR8	Leucine-rich repeat-containing protein 59 OS	LRRC59	0	12.921	16	4	8	4	448.1	34.7	22.9	35	28.4	31.2	18.8	24	1079.7	19.7	38.5	11.5	26.9	19.4	34.3	10.8	NA	NA	NA	NA	NA	NA	NA	NA	NA	NA	NA	NA	NA	NA	NA	NA	389.5	75.6	84.7	50.3	24.1	49.8	29.7	27.9	705.7
Q641X3	Beta-hexosaminidase subunit alpha OS	HEXA	0	12.9	12	5	7	5	119.5	5.3	6.5	8.6	8.3	4.1	1.7	2.8	298.5	5.5	5	1.2	4.6	15.8	5.4	NA	NA	NA	NA	NA	NA	NA	NA	NA	NA	NA	NA	NA	NA	NA	NA	NA	429.1	374.8	175.2	437.3	325.4	391.1	326.7	252.1	1181
A0JPQ9	Chitinase domain-containing protein 1 OS	CHID1	0	12.813	9	3	5	3	273.9	18.1	28.4	37.8	34.1	19.5	15.7	24.8	712.8	18	41.8	13.6	20.2	17.5	27.7	15.6	229.3	6.9	12.8	20.1	19.2	16	5.6	16.9	184.6	3.1	10.1	27.7	26.7	20.4	11.1	5.9	117.9	59.4	35.4	29.4	21.3	20.9	24	15.6	286.1
Q63769	Sushi repeat-containing protein SRPX OS	SRPX	0	12.786	8	3	5	3	NA	NA	NA	NA	NA	NA	NA	NA	NA	NA	NA	NA	NA	NA	NA	NA	NA	NA	NA	NA	NA	NA	NA	NA	NA	NA	NA	NA	NA	NA	NA	NA	148.1	14	11.7	14.7	5.1	13.4	9.8	9.5	372.7
P21775	3-ketoacyl-CoA thiolase A, peroxisomal OS	ACAA1A	0	12.755	11	3	4	3	127.6	5.9	4.6	5.7	7.9	4.3	3.1	11	235.3	4.2	4.7	NA	4.2	3.5	8	NA	NA	NA	NA	NA	NA	NA	NA	NA	NA	NA	NA	NA	NA	NA	NA	NA	NA	NA	NA	NA	NA	NA	NA	NA	NA
P15651	Short-chain specific acyl-CoA dehydrogenase, mitochondrial OS	ACADS	0	12.645	14	4	4	4	119.3	3.1	5.4	7.2	11.5	9.7	4	7.4	212.7	3.3	5.6	2.5	8.1	23.5	6	2	NA	NA	NA	NA	NA	NA	NA	NA	NA	NA	NA	NA	NA	NA	NA	NA	227	19.7	26.8	30.8	20.7	17.9	18.1	12.4	839
Q06647	ATP synthase subunit O, mitochondrial OS	ATP5O	0	12.537	8	1	2	1	NA	NA	NA	NA	NA	NA	NA	NA	NA	NA	NA	NA	NA	NA	NA	NA	NA	NA	NA	NA	NA	NA	NA	NA	NA	NA	NA	NA	NA	NA	NA	NA	NA	NA	NA	NA	NA	NA	NA	NA	NA
Q6IN22	Cathepsin B OS	CTSB	0	12.537	15	4	8	4	NA	NA	NA	NA	NA	NA	NA	NA	NA	NA	NA	NA	NA	NA	NA	NA	NA	NA	NA	NA	NA	NA	NA	NA	NA	NA	NA	NA	NA	NA	NA	NA	86.8	5.7	8.8	10.4	7.4	7.5	7.2	8.6	168.4
Q5U302	Catenin (Cadherin associated protein), alpha 1 OS	CTNNA1	0	12.501	9	7	7	7	25.1	9.5	6.1	7.7	10.2	12.3	1.3	9.1	55.2	3.1	7.2	3.7	7.1	6.7	5.6	3.2	61.6	3.7	7.8	5	6.8	9.8	8	9.3	57.8	2.3	6	8.2	8	6.4	6.2	7.6	133.3	63.5	103.4	57.8	30.2	48	40.7	31.6	284.4
B5DEH2	Erlin-2 OS	ERLIN2	0	12.457	16	5	9	4	282.7	22.9	16.3	21.9	30.4	15.8	20	24.8	602.6	13.2	23	8.2	16.9	12	19.1	10.9	NA	NA	NA	NA	NA	NA	NA	NA	NA	NA	NA	NA	NA	NA	NA	NA	NA	NA	NA	NA	NA	NA	NA	NA	NA
Q63803	Guanine nucleotide-binding protein G(s) subunit alpha isoforms XLas OS	GNAS	0	12.401	4	5	5	3	124.9	9.7	8.2	8.3	8.8	7.1	2.9	8	256	6.9	6.7	NA	5.1	5.5	5.3	NA	NA	NA	NA	NA	NA	NA	NA	NA	NA	NA	NA	NA	NA	NA	NA	NA	1007.8	238.5	1633.1	230.3	200.2	488	295.2	106	1468.6
P31977	Ezrin OS	EZR	0	12.398	6	3	4	1	NA	NA	NA	NA	NA	NA	NA	NA	NA	NA	NA	NA	NA	NA	NA	NA	NA	NA	NA	NA	NA	NA	NA	NA	NA	NA	NA	NA	NA	NA	NA	NA	NA	NA	NA	NA	NA	NA	NA	NA	NA
Q5FVQ4	Malectin OS	MLEC	0	12.348	17	5	8	5	282	10.2	9.8	15.7	16.2	14.1	6.4	10	622.6	7.3	10.1	NA	13.1	9.2	11.3	0.2	69.4	11.4	12.1	9.3	12.7	13.2	5.9	12	63.7	9.1	8.4	9.9	13.6	11.6	5.9	8.9	NA	NA	NA	NA	NA	NA	NA	NA	NA
Q52KS1	6-phosphofructokinase OS	PFKM	0	12.232	5	3	7	3	NA	NA	NA	NA	NA	NA	NA	NA	NA	NA	NA	NA	NA	NA	NA	NA	NA	NA	NA	NA	NA	NA	NA	NA	NA	NA	NA	NA	NA	NA	NA	NA	22.6	17.8	21.2	20.3	9.2	19.9	10.1	12.5	52.5
F1LRV4	Heat shock 70 kDa protein 4 OS	HSPA4	0	12.207	3	2	3	2	NA	NA	NA	NA	NA	NA	NA	NA	NA	NA	NA	NA	NA	NA	NA	NA	224.5	6.4	4.6	6.7	9.1	7.8	NA	37.5	207.9	NA	3.4	11.2	10.1	8	4.1	2.6	NA	NA	NA	NA	NA	NA	NA	NA	NA
Q5M7U6	Actin-related protein 2 OS	ACTR2	0	12.153	8	2	5	2	NA	NA	NA	NA	NA	NA	NA	NA	NA	NA	NA	NA	NA	NA	NA	NA	NA	NA	NA	NA	NA	NA	NA	NA	NA	NA	NA	NA	NA	NA	NA	NA	68.5	89.4	45.1	31.4	19	31	17.4	25.9	193.2
P07340	Sodium/potassium-transporting ATPase subunit beta-1 OS	ATP1B1	0	12.118	7	2	4	2	277.9	17	13.5	13.5	10.7	17.7	6.2	14.1	638.7	10.7	11.9	5.7	8.5	8.3	11.4	0.2	NA	NA	NA	NA	NA	NA	NA	NA	NA	NA	NA	NA	NA	NA	NA	NA	NA	NA	NA	NA	NA	NA	NA	NA	NA
Q66H80	Coatomer subunit delta OS	ARCN1	0	12.106	7	4	6	4	NA	NA	NA	NA	NA	NA	NA	NA	NA	NA	NA	NA	NA	NA	NA	NA	91.3	7.6	4.7	4.4	6.2	5.9	3.6	11.2	54.8	2.2	2.8	8.3	10.7	4.1	1.9	7.9	23	13.8	16	11	5.6	10.3	5	5	70.4
B0BMX3	Protein S100a16 OS	S100A16	0	12.053	19	2	5	2	NA	NA	NA	NA	NA	NA	NA	NA	NA	NA	NA	NA	NA	NA	NA	NA	157.3	18.6	18	22.8	19.8	6.6	10.2	89.3	111.7	10.3	9.7	18.5	18.6	13.9	11.7	25.6	28.6	468.6	185.3	64.8	47.1	87.6	37.1	15.4	97.1
P84100	60S ribosomal protein L19 OS	RPL19	0	12.048	17	3	7	3	340	23.7	8.3	12.7	10.3	4.7	NA	6.4	544.5	3.9	11.6	0.8	8	7.7	7	2.1	245.9	NA	1.9	8.6	18.6	19	NA	52.2	242.7	1.8	4.4	14.7	12.8	16.9	4.8	6.7	1832.8	237.8	76.7	147	112.1	149.9	86.8	69.6	3078.1
B4F7C9	Protein Stt3a OS	STT3A	0	11.993	5	4	5	3	111.8	4	5.3	7.3	4.9	6.3	4.3	5.4	201.5	3	5.5	NA	3.6	3.6	4.7	1.8	107	3.7	7.4	6.8	8.8	9.8	NA	9.2	76.1	NA	3.4	10.9	8.5	4.6	4.1	4.6	756.8	192.6	158.5	122.6	79.6	114.2	78.3	76.7	1799.3
Q6URK4	Heterogeneous nuclear ribonucleoprotein A3 OS	HNRNPA3	0	11.959	17	5	5	5	98.7	10.9	NA	4	7.8	4.3	2.9	4.3	198	2.4	4.4	NA	2.2	2	6	4.2	NA	NA	NA	NA	NA	NA	NA	NA	NA	NA	NA	NA	NA	NA	NA	NA	62	220.3	12.7	6.1	4.3	6	4.6	NA	103.3
Q5HZY0	UBX domain-containing protein 4 OS	UBXN4	0	11.896	7	2	4	2	90.3	4.5	4.2	4.7	5.6	5.2	4.3	6.2	173.4	2.6	NA	NA	3.3	5	3.4	7.9	NA	NA	NA	NA	NA	NA	NA	NA	NA	NA	NA	NA	NA	NA	NA	NA	NA	NA	NA	NA	NA	NA	NA	NA	NA
Q923V8	15 kDa selenoprotein OS	SELENOF	0	11.834	18	2	5	2	57.5	NA	4.6	7.8	5.6	NA	3.7	4.9	141.8	NA	7.4	NA	5.3	4.5	4.6	0.7	NA	NA	NA	NA	NA	NA	NA	NA	NA	NA	NA	NA	NA	NA	NA	NA	271	31.7	30.2	22.2	14.2	14.4	18.2	17.9	286.6
P62083	40S ribosomal protein S7 OS	RPS7	0	11.782	19	4	7	4	69.9	13.3	8.1	10.7	5.8	16.5	5.5	6.7	132.7	6.4	NA	NA	4	4.9	8	3.5	335.8	12.8	11.4	12.7	24.2	19.2	3.3	62.1	299	8.7	8.5	25.1	20	24	14.6	8.6	381.4	233.2	52.7	43	31.7	35.3	23.7	21.7	1145.8
P43278	Histone H1.0 OS	H1F0	0	11.767	15	3	5	3	162.9	3.8	2.6	5.8	NA	4.5	2.1	3.2	300.9	4	NA	NA	4.1	3	3.6	NA	NA	NA	NA	NA	NA	NA	NA	NA	NA	NA	NA	NA	NA	NA	NA	NA	411.4	121.1	97.2	109.1	65	72	58.3	55.2	1305.9
Q9EQT5	Tubulointerstitial nephritis antigen-like OS	TINAGL1	0	11.64	7	3	6	3	NA	NA	NA	NA	NA	NA	NA	NA	NA	NA	NA	NA	NA	NA	NA	NA	685.7	NA	NA	5.3	7	10.5	NA	11.8	583.7	3	5.2	10.9	6	5	NA	3.7	606.2	156.1	406.7	129.2	70.1	192.3	110.5	76.5	1771.4
Q9QUL6	Vesicle-fusing ATPase OS	NSF	0	11.635	7	5	5	5	NA	NA	NA	NA	NA	NA	NA	NA	NA	NA	NA	NA	NA	NA	NA	NA	173.7	21.3	20.1	12.8	18.5	24.1	3.7	20.9	144	17.9	11.9	18	29.2	25.5	16.6	18.6	155.1	42.6	99.8	40.1	17.7	46	23.8	14.1	383.5
D4A7D7	Hexose-6-phosphate dehydrogenase (Glucose 1-dehydrogenase) (Predicted), isoform CRA_b OS	H6PD	0	11.616	8	4	4	4	NA	NA	NA	NA	NA	NA	NA	NA	NA	NA	NA	NA	NA	NA	NA	NA	NA	NA	NA	NA	NA	NA	NA	NA	NA	NA	NA	NA	NA	NA	NA	NA	NA	NA	NA	NA	NA	NA	NA	NA	NA
P25113	Phosphoglycerate mutase 1 OS	PGAM1	0	11.582	13	3	4	3	NA	NA	NA	NA	NA	NA	NA	NA	NA	NA	NA	NA	NA	NA	NA	NA	NA	NA	NA	NA	NA	NA	NA	NA	NA	NA	NA	NA	NA	NA	NA	NA	125.6	86.3	49.5	25.2	13.9	19.9	17.1	14.3	251.3
Q5RKI0	WD repeat-containing protein 1 OS	WDR1	0	11.48	7	6	8	6	NA	NA	NA	NA	NA	NA	NA	NA	NA	NA	NA	NA	NA	NA	NA	NA	423.6	6.7	3.6	11.1	12.4	14.5	NA	37.5	365.4	3.1	8.2	12.5	9.2	13.5	4.2	11.4	598.2	481.2	263.2	121.1	84.2	124.1	92.4	71.4	1731.4
Q6MG70	Neuraminidase 1 OS	NEU1	0	11.471	7	3	7	3	124.5	1.9	3.5	7.3	2.2	5	3.7	2.8	333.8	1.2	3.9	NA	2.9	2.9	4.2	0.6	933.7	21.4	14.1	15.2	29.6	23.4	NA	22.5	748	12.1	15.8	22.2	18.8	14.6	2.6	13.4	738.3	36.8	12.1	28.5	11	16.5	16	9.5	1735.7
D4A133	Protein Atp6v1a OS	ATP6V1A	0	11.465	6	3	6	3	NA	NA	NA	NA	NA	NA	NA	NA	NA	NA	NA	NA	NA	NA	NA	NA	NA	NA	NA	NA	NA	NA	NA	NA	NA	NA	NA	NA	NA	NA	NA	NA	1006.5	1364.2	220.3	122.4	71.7	108.8	117.8	52.1	2139.4
P62755	40S ribosomal protein S6 OS	RPS6	0	11.358	24	5	5	5	39.2	5.8	NA	4.5	3.8	NA	2.4	2.4	98.8	1.6	2.9	NA	2.2	2.8	NA	1.5	NA	NA	NA	NA	NA	NA	NA	NA	NA	NA	NA	NA	NA	NA	NA	NA	32.8	18.5	10.6	13.6	4.2	8.2	6.7	3.9	116.5
P08461	Dihydrolipoyllysine-residue acetyltransferase component of pyruvate dehydrogenase complex, mitochondrial OS	DLAT	0	11.289	5	2	3	2	NA	NA	NA	NA	NA	NA	NA	NA	NA	NA	NA	NA	NA	NA	NA	NA	NA	NA	NA	NA	NA	NA	NA	NA	NA	NA	NA	NA	NA	NA	NA	NA	189.3	49.7	58.2	67	33.3	59.1	35.5	33.3	408.3
Q01129	Decorin OS	DCN	0	11.271	5	2	6	2	NA	NA	NA	NA	NA	NA	NA	NA	NA	NA	NA	NA	NA	NA	NA	NA	105.6	3.9	0.3	NA	2.1	NA	6.1	2.7	82	NA	NA	2.6	NA	NA	1.7	2.1	2722.2	37.3	NA	46.5	22.6	25.5	16.5	12.6	4735.1
P38656	Lupus La protein homolog OS	SSB	0	11.134	7	2	5	2	NA	NA	NA	NA	NA	NA	NA	NA	NA	NA	NA	NA	NA	NA	NA	NA	NA	NA	NA	NA	NA	NA	NA	NA	NA	NA	NA	NA	NA	NA	NA	NA	294.4	16.5	3.5	17.1	11.4	15.4	11.4	11.1	416
G3V9Y1	Myosin, heavy polypeptide 10, non-muscle, isoform CRA_b OS	MYH10	0	10.912	2	5	5	2	47.2	145	44	69.6	29.3	54.2	19.6	47.2	97.5	48.1	20.5	27.6	36	30	43.1	22.4	NA	NA	NA	NA	NA	NA	NA	NA	NA	NA	NA	NA	NA	NA	NA	NA	245.6	815.5	220.4	28.6	20.5	57	38.2	23.7	607.5
Q9JHY2	Sideroflexin-3 OS	SFXN3	0	10.862	21	4	5	4	97.4	4	3.9	3.5	5.7	5.6	2.8	2.8	213.2	NA	5.1	NA	2.6	3.8	4.7	NA	NA	NA	NA	NA	NA	NA	NA	NA	NA	NA	NA	NA	NA	NA	NA	NA	NA	NA	NA	NA	NA	NA	NA	NA	NA
D3ZA32	Protein Gsdma OS	GSDMA	0	10.859	8	4	12	4	NA	NA	NA	NA	NA	NA	NA	NA	NA	NA	NA	NA	NA	NA	NA	NA	NA	NA	NA	NA	NA	NA	NA	NA	NA	NA	NA	NA	NA	NA	NA	NA	441.6	1327.1	766.5	368.1	287.8	402.2	226	135.5	523.8
Q64633	UDP-glucuronosyltransferase 1-7 OS	UGT1A7C	0	10.817	10	3	5	3	131.6	3.6	5.1	4.6	8	4.2	1.2	0.7	268.8	NA	NA	NA	4.5	4.1	2.9	NA	NA	NA	NA	NA	NA	NA	NA	NA	NA	NA	NA	NA	NA	NA	NA	NA	NA	NA	NA	NA	NA	NA	NA	NA	NA
Q5U316	Ras-related protein Rab-35 OS	RAB35	0	10.801	14	3	3	2	NA	NA	NA	NA	NA	NA	NA	NA	NA	NA	NA	NA	NA	NA	NA	NA	NA	NA	NA	NA	NA	NA	NA	NA	NA	NA	NA	NA	NA	NA	NA	NA	311.8	76.7	7.6	12.7	4.3	12.1	6.7	4.6	675.2
E9PSP1	Protein Pltp OS	PLTP	0	10.778	5	2	7	2	NA	NA	NA	NA	NA	NA	NA	NA	NA	NA	NA	NA	NA	NA	NA	NA	4314.2	NA	NA	6	NA	4.2	NA	NA	3455.8	NA	NA	4	3	2.9	NA	NA	1261.4	72.6	80.6	122.6	51.6	79	48	32.1	4209
Q5XFX0	Transgelin-2 OS	TAGLN2	0	10.746	16	2	6	2	NA	NA	NA	NA	NA	NA	NA	NA	NA	NA	NA	NA	NA	NA	NA	NA	NA	NA	NA	NA	NA	NA	NA	NA	NA	NA	NA	NA	NA	NA	NA	NA	78.8	528.1	92.3	62.2	29.2	66.3	38.5	27.4	201.7
D3ZLL8	Protein LOC100909878 OS	RPS15AL4	0	10.606	30	5	8	5	NA	NA	NA	NA	NA	NA	NA	NA	NA	NA	NA	NA	NA	NA	NA	NA	NA	NA	NA	NA	NA	NA	NA	NA	NA	NA	NA	NA	NA	NA	NA	NA	3283.4	1370.1	55.7	154.2	80.6	144.5	99.6	67.4	8704
P35704	Peroxiredoxin-2 OS	PRDX2	0	10.536	22	4	9	4	682.1	633	287.3	366.3	188.5	334.5	128.8	319.7	2001.3	278.2	190.4	143.9	235.7	213	293.7	125.7	NA	NA	NA	NA	NA	NA	NA	NA	NA	NA	NA	NA	NA	NA	NA	NA	161	552.8	598.9	144	89.6	199.6	108.4	44.7	368.8
Q6UPR8	Endoplasmic reticulum metallopeptidase 1 OS	ERMP1	0	10.519	5	3	3	3	420.9	20.8	20.9	22.2	25.6	21.2	10.1	18.6	843	12.3	18.3	NA	14.5	12	16.2	4.6	NA	NA	NA	NA	NA	NA	NA	NA	NA	NA	NA	NA	NA	NA	NA	NA	NA	NA	NA	NA	NA	NA	NA	NA	NA
D3ZX87	Protein LOC100910017 OS	LOC100910017	0	10.345	27	3	5	3	674.9	33.7	29.5	23.8	23.9	19.3	16.7	15.1	1988.3	2.6	20.4	NA	16.3	16.4	18.6	NA	NA	NA	NA	NA	NA	NA	NA	NA	NA	NA	NA	NA	NA	NA	NA	NA	818.8	113.8	32.5	48.7	40.5	31.6	32.8	26	1355.6
P61212	ADP-ribosylation factor-like protein 1 OS	ARL1	0	10.32	13	1	3	1	NA	NA	NA	NA	NA	NA	NA	NA	NA	NA	NA	NA	NA	NA	NA	NA	NA	NA	NA	NA	NA	NA	NA	NA	NA	NA	NA	NA	NA	NA	NA	NA	34.8	14.2	8.4	5	NA	3.9	4.6	3.5	102.3
O70513	Galectin-3-binding protein OS	LGALS3BP	0	10.314	4	2	7	2	46.1	8.7	4.1	6.7	4.7	3.4	3.2	4.9	131.6	6.4	2.4	2.7	2.4	5.6	8.6	3.3	NA	NA	NA	NA	NA	NA	NA	NA	NA	NA	NA	NA	NA	NA	NA	NA	324.1	18.7	29.4	22.8	10.2	21.6	18.1	15.1	967.5
D4A781	Protein Ipo5 OS	IPO5	0	10.308	4	3	4	3	NA	NA	NA	NA	NA	NA	NA	NA	NA	NA	NA	NA	NA	NA	NA	NA	NA	NA	NA	NA	NA	NA	NA	NA	NA	NA	NA	NA	NA	NA	NA	NA	559.8	83.6	64.2	57.1	26.5	41.3	29.9	36.3	1060.7
P36860	Ras-related protein Ral-B OS	RALB	0	10.291	26	4	6	2	306.7	8.1	10.3	8.1	11	7.3	3	4	699.9	3.1	10.3	NA	13.3	7.8	8.5	NA	NA	NA	NA	NA	NA	NA	NA	NA	NA	NA	NA	NA	NA	NA	NA	NA	173.9	65.3	57.8	67.5	27.7	28.1	20.5	17.9	1252.1
G3V9N8	AP-1 complex subunit beta-1 OS	AP1B1	0	10.262	5	3	4	2	NA	NA	NA	NA	NA	NA	NA	NA	NA	NA	NA	NA	NA	NA	NA	NA	NA	NA	NA	NA	NA	NA	NA	NA	NA	NA	NA	NA	NA	NA	NA	NA	84.2	32.9	4	11.8	4.7	10.8	11.2	6.8	241.2
D3ZTX0	Transmembrane emp24 domain-containing protein 7 OS	TMED7	0	10.256	19	3	5	3	NA	NA	NA	NA	NA	NA	NA	NA	NA	NA	NA	NA	NA	NA	NA	NA	NA	NA	NA	NA	NA	NA	NA	NA	NA	NA	NA	NA	NA	NA	NA	NA	184.1	112.9	61.4	57	17.9	43.2	42.8	35.7	450.5
Q3KRD8	Eukaryotic translation initiation factor 6 OS	EIF6	0	10.187	14	2	4	2	NA	NA	NA	NA	NA	NA	NA	NA	NA	NA	NA	NA	NA	NA	NA	NA	NA	NA	NA	NA	NA	NA	NA	NA	NA	NA	NA	NA	NA	NA	NA	NA	113.7	132.3	86.6	35.8	24.1	37.5	27.9	16.3	296.5
Q6MG61	Chloride intracellular channel protein 1 OS	CLIC1	0	10.173	16	3	3	3	NA	NA	NA	NA	NA	NA	NA	NA	NA	NA	NA	NA	NA	NA	NA	NA	157.6	8.5	2.6	8.9	6.5	8.3	NA	25.7	144.3	4.8	4.1	7.6	7.3	10.9	NA	8.6	167	90	33.1	20.8	12.2	16	15.8	11.4	323.5
B0BN81	40S ribosomal protein S5 OS	RPS5	0	10.163	22	3	6	3	105.3	18.5	9	7.8	5.9	6.8	4.4	5.1	255	4	6.2	1	3.9	5.6	5	0.7	NA	NA	NA	NA	NA	NA	NA	NA	NA	NA	NA	NA	NA	NA	NA	NA	115.1	32.1	17.6	12.2	12	14.1	15.6	21	252.8
D3ZU22	Protein LOC100910109 OS	LOC100361311	0	10.153	13	3	5	3	NA	NA	NA	NA	NA	NA	NA	NA	NA	NA	NA	NA	NA	NA	NA	NA	296.5	10.7	22.2	19.3	25.5	28	17.7	40.8	245.7	13.5	16.8	26.9	22.6	22.7	17.6	9.6	541	258.9	147.7	83.1	66.5	91.1	78.3	49.5	1329.1
P62747	Rho-related GTP-binding protein RhoB OS	RHOB	0	10.141	21	2	5	1	NA	NA	NA	NA	NA	NA	NA	NA	NA	NA	NA	NA	NA	NA	NA	NA	NA	NA	NA	NA	NA	NA	NA	NA	NA	NA	NA	NA	NA	NA	NA	NA	NA	NA	NA	NA	NA	NA	NA	NA	NA
Q6P6U2	26S protease regulatory subunit 6A OS	PSMC3	0	10.055	7	2	6	2	NA	NA	NA	NA	NA	NA	NA	NA	NA	NA	NA	NA	NA	NA	NA	NA	NA	NA	NA	NA	NA	NA	NA	NA	NA	NA	NA	NA	NA	NA	NA	NA	210.6	76.9	34.8	27.4	7.4	22.3	18	10.9	482.5
P63322	Ras-related protein Ral-A OS	RALA	0	10.047	22	3	4	1	NA	NA	NA	NA	NA	NA	NA	NA	NA	NA	NA	NA	NA	NA	NA	NA	NA	NA	NA	NA	NA	NA	NA	NA	NA	NA	NA	NA	NA	NA	NA	NA	NA	NA	NA	NA	NA	NA	NA	NA	NA
Q08013	Translocon-associated protein subunit gamma OS	SSR3	0	9.994	11	2	6	2	743.8	23.6	15.9	15.8	17.1	11.9	9.2	9.6	1297.2	9.3	19.8	1.6	13.8	18.9	11.8	NA	NA	NA	NA	NA	NA	NA	NA	NA	NA	NA	NA	NA	NA	NA	NA	NA	661	74.6	779.6	NA	9.8	50.2	10	6.5	1231.8
Q66HF1	NADH-ubiquinone oxidoreductase 75 kDa subunit, mitochondrial OS	NDUFS1	0	9.971	6	3	3	3	126.4	20.6	16.3	16.8	5.1	13.1	6.8	32	234.8	12.8	8.3	4.3	7.5	10.1	13.8	12.1	NA	NA	NA	NA	NA	NA	NA	NA	NA	NA	NA	NA	NA	NA	NA	NA	NA	NA	NA	NA	NA	NA	NA	NA	NA
P61805	Dolichyl-diphosphooligosaccharide--protein glycosyltransferase subunit DAD1 OS	DAD1	0	9.942	19	2	4	2	326.6	7.2	13.3	19.8	15.8	9	6.2	7.2	643.6	6.3	16.6	0.8	13	9.6	8.7	NA	168.4	NA	8.2	12.9	14.4	12.7	12	14.4	140.8	1.9	7.4	16.4	11.5	12.1	13.8	3.5	NA	NA	NA	NA	NA	NA	NA	NA	NA
B2RYD7	Protein Stt3b OS	STT3B	0	9.902	4	3	4	2	NA	NA	NA	NA	NA	NA	NA	NA	NA	NA	NA	NA	NA	NA	NA	NA	NA	NA	NA	NA	NA	NA	NA	NA	NA	NA	NA	NA	NA	NA	NA	NA	NA	NA	NA	NA	NA	NA	NA	NA	NA
P21213	Histidine ammonia-lyase OS	HAL	0	9.895	5	3	6	3	NA	NA	NA	NA	NA	NA	NA	NA	NA	NA	NA	NA	NA	NA	NA	NA	NA	NA	NA	NA	NA	NA	NA	NA	NA	NA	NA	NA	NA	NA	NA	NA	120	174.5	356.7	256.5	378.6	257.5	139.7	49.1	354.9
Q9JK11-2	Isoform 2 of Reticulon-4 OS	RTN4	0	9.867	13	4	5	4	NA	NA	NA	NA	NA	NA	NA	NA	NA	NA	NA	NA	NA	NA	NA	NA	NA	NA	NA	NA	NA	NA	NA	NA	NA	NA	NA	NA	NA	NA	NA	NA	NA	NA	NA	NA	NA	NA	NA	NA	NA
Q63942	GTP-binding protein Rab-3D OS	RAB3D	0	9.795	12	3	5	1	NA	NA	NA	NA	NA	NA	NA	NA	NA	NA	NA	NA	NA	NA	NA	NA	NA	NA	NA	NA	NA	NA	NA	NA	NA	NA	NA	NA	NA	NA	NA	NA	NA	NA	NA	NA	NA	NA	NA	NA	NA
Q9R0T4	Cadherin-1 OS	CDH1	0	9.746	4	2	3	2	89.4	20.6	11.6	13.4	17	9.3	10.2	60.1	219.7	10.7	10.7	5.5	8.1	8.4	9.8	1.6	108.8	6.1	18.1	14.9	15.8	28.8	19.3	18.6	94.4	7.2	13.6	26.4	24.9	24.5	31.2	20.3	NA	NA	NA	NA	NA	NA	NA	NA	NA
Q5XIH3	NADH dehydrogenase (Ubiquinone) flavoprotein 1 OS	NDUFV1	0	9.735	6	2	2	2	40.1	9.5	6.6	5	3.6	4.4	4.3	36.6	84.3	4	4.5	NA	NA	3.8	4.8	3.4	NA	NA	NA	NA	NA	NA	NA	NA	NA	NA	NA	NA	NA	NA	NA	NA	211.2	187.8	26.9	32.6	15.1	28	21.6	14.3	331.2
G3V9N1	RCG21137 OS	PGAM5	0	9.681	11	3	4	3	556.1	27.2	28.6	28.8	32	25.8	21.1	19.8	1097.9	16.5	22.8	1.6	27.3	21.4	25.2	1.6	NA	NA	NA	NA	NA	NA	NA	NA	NA	NA	NA	NA	NA	NA	NA	NA	NA	NA	NA	NA	NA	NA	NA	NA	NA
P17164	Tissue alpha-L-fucosidase OS	FUCA1	0	9.662	7	4	7	4	368	15.8	18.6	20.1	25.9	20.4	11.2	11.3	785	13.3	19.6	12	13.4	14.5	20.5	3.7	411.6	11.1	9.1	10.2	15.1	12.2	NA	15.7	312.2	5.4	5.2	12.4	14.3	12.3	NA	9.6	639.7	88.5	88.8	51.4	31.6	54	47.3	48.8	1933.2
P40307	Proteasome subunit beta type-2 OS	PSMB2	0	9.611	21	4	6	4	35.8	10	7.7	7.3	5.2	5	2.8	8.1	100.1	5.2	6.8	3.1	5.4	4	6.4	3	NA	NA	NA	NA	NA	NA	NA	NA	NA	NA	NA	NA	NA	NA	NA	NA	415	415	417.1	149.2	99.5	199.3	100.5	63.5	1169.1
Q5U216	ATP-dependent RNA helicase DDX39A OS	DDX39A	0	9.596	9	4	7	4	50.2	3.9	3.1	2.6	3.2	NA	NA	3.2	114.8	3.1	NA	NA	3	3.2	2.6	NA	183.5	5.4	NA	3.1	4.1	5	NA	13.4	151.7	NA	3.2	3.5	3.7	6.2	0.2	4.2	1147.4	572.9	214.4	104.1	49.3	91.1	61.1	35.4	2852.7
Q00438	Polypyrimidine tract-binding protein 1 OS	PTBP1	0	9.544	4	1	3	1	NA	NA	NA	NA	NA	NA	NA	NA	NA	NA	NA	NA	NA	NA	NA	NA	NA	NA	NA	NA	NA	NA	NA	NA	NA	NA	NA	NA	NA	NA	NA	NA	33.9	34.8	43.2	30.2	31.2	30.6	29.8	25.6	98.5
D4A5K6	Protein Zmpste24 OS	ZMPSTE24	0	9.462	7	3	4	3	187.3	6.6	10.1	12.1	6.6	6.7	4.7	6.1	342.6	3.8	7.7	NA	7	7.7	5.4	NA	153.4	4.6	10.8	11.6	14	10.8	0.5	18.4	108.6	5.5	10.5	14.2	14.5	16.1	8.1	8.9	NA	NA	NA	NA	NA	NA	NA	NA	NA
B0BN93	26S proteasome non-ATPase regulatory subunit 13 OS	PSMD13	0	9.41	5	2	3	2	NA	NA	NA	NA	NA	NA	NA	NA	NA	NA	NA	NA	NA	NA	NA	NA	198	5.5	3.1	8.3	8.2	6.8	NA	20	154.6	3.7	1.9	9.7	9.1	5.3	1.8	6.8	160.5	51.2	9.6	11.9	6.7	10.7	8.4	7.4	330.7
P41562	Isocitrate dehydrogenase [NADP] cytoplasmic OS	IDH1	0	9.4	5	2	3	1	NA	NA	NA	NA	NA	NA	NA	NA	NA	NA	NA	NA	NA	NA	NA	NA	NA	NA	NA	NA	NA	NA	NA	NA	NA	NA	NA	NA	NA	NA	NA	NA	68.9	69.2	38.9	30.5	18.2	20.2	17.9	15.4	119.9
D4A4H5	Protein Sdf2 OS	SDF2	0	9.37	18	3	8	3	148.5	10.8	11.3	10.9	14.1	11.6	14.3	13.7	371.4	8.8	17.8	12.4	12.7	4.2	7.2	1.6	NA	NA	NA	NA	NA	NA	NA	NA	NA	NA	NA	NA	NA	NA	NA	NA	NA	NA	NA	NA	NA	NA	NA	NA	NA
P47942	Dihydropyrimidinase-related protein 2 OS	DPYSL2	0	9.308	8	4	4	4	NA	NA	NA	NA	NA	NA	NA	NA	NA	NA	NA	NA	NA	NA	NA	NA	NA	NA	NA	NA	NA	NA	NA	NA	NA	NA	NA	NA	NA	NA	NA	NA	368.7	215.2	136.6	78.3	46.6	57.3	53.7	29.7	826.5
Q4V7E8	Leucine-rich repeat flightless-interacting protein 2 OS	LRRFIP2	0	9.255	6	2	3	2	NA	NA	NA	NA	NA	NA	NA	NA	NA	NA	NA	NA	NA	NA	NA	NA	NA	NA	NA	NA	NA	NA	NA	NA	NA	NA	NA	NA	NA	NA	NA	NA	NA	NA	NA	NA	NA	NA	NA	NA	NA
E9PT66	Protein Sf3b3 OS	SF3B3	0	9.252	2	2	2	2	NA	NA	NA	NA	NA	NA	NA	NA	NA	NA	NA	NA	NA	NA	NA	NA	NA	NA	NA	NA	NA	NA	NA	NA	NA	NA	NA	NA	NA	NA	NA	NA	318.4	175.5	111.7	70.4	43.3	62.8	52.9	44.5	933.3
Q4AEF8	Coatomer subunit gamma-1 OS	COPG1	0	9.225	3	3	5	3	170.6	14.5	13.8	10.7	17.7	9.9	12.8	19.5	342.9	13	16.9	NA	11.3	8.3	18.4	0.6	66.1	4.2	4.4	4.6	2.9	2	1.1	11.9	57.9	2.6	NA	3	2.3	2.3	3.6	2.3	NA	NA	NA	NA	NA	NA	NA	NA	NA
D4A465	Protein Lamtor2 OS	LAMTOR2	0	9.225	26	2	2	2	NA	NA	NA	NA	NA	NA	NA	NA	NA	NA	NA	NA	NA	NA	NA	NA	NA	NA	NA	NA	NA	NA	NA	NA	NA	NA	NA	NA	NA	NA	NA	NA	23.6	19.4	16.5	7.4	6.2	6.6	8.7	8.1	41.3
B5DEP2	Protein Rab25 OS	RAB25	0	9.171	20	4	8	3	50.3	3.3	3.6	NA	3.5	4.6	NA	4.7	129.7	3.2	3	NA	4.2	1.7	7	1.5	NA	NA	NA	NA	NA	NA	NA	NA	NA	NA	NA	NA	NA	NA	NA	NA	116.3	118.3	69.5	34.7	23.3	38.7	28.1	19.4	355.2
D3ZLY2	Protein phosphatase 1B OS	PPM1B	0	9.145	11	4	7	4	269	7.5	7.1	9	10.7	2.9	2.6	4.9	832.6	1	12.2	NA	5.4	6.4	5.9	NA	222.3	6.2	8.8	10.2	17.8	12.1	NA	23	196.1	4.3	7.7	14	14.8	15.4	9.5	10.6	393.4	127.1	96.8	57.5	32.1	57.5	48	40.5	524.9
P97949	Antigen peptide transporter 1 OS	TAP1	0	9.087	5	2	3	2	NA	NA	NA	NA	NA	NA	NA	NA	NA	NA	NA	NA	NA	NA	NA	NA	NA	NA	NA	NA	NA	NA	NA	NA	NA	NA	NA	NA	NA	NA	NA	NA	18.7	26.6	30.4	36.2	8.6	33.3	53.3	13.5	97.4
G3V8T5	Protein Ruvbl2 OS	RUVBL2	0	9.003	6	2	2	2	NA	NA	NA	NA	NA	NA	NA	NA	NA	NA	NA	NA	NA	NA	NA	NA	NA	NA	NA	NA	NA	NA	NA	NA	NA	NA	NA	NA	NA	NA	NA	NA	123.2	52.2	97.3	87.1	51.8	74.2	27.8	19.8	331
O70351	3-hydroxyacyl-CoA dehydrogenase type-2 OS	HSD17B10	0	9.001	15	3	3	3	NA	NA	NA	NA	NA	NA	NA	NA	NA	NA	NA	NA	NA	NA	NA	NA	NA	NA	NA	NA	NA	NA	NA	NA	NA	NA	NA	NA	NA	NA	NA	NA	377.4	528.2	53.2	43.1	24.8	30.4	28.3	13.2	651.5
Q7TP15	Cc1-6 OS	MTAP	0	9.001	9	2	2	2	NA	NA	NA	NA	NA	NA	NA	NA	NA	NA	NA	NA	NA	NA	NA	NA	NA	NA	NA	NA	NA	NA	NA	NA	NA	NA	NA	NA	NA	NA	NA	NA	23.9	104.7	61.1	138.3	86.5	131.8	85.6	75.2	56.7
P35559	Insulin-degrading enzyme OS	IDE	0	8.993	5	4	4	4	NA	NA	NA	NA	NA	NA	NA	NA	NA	NA	NA	NA	NA	NA	NA	NA	NA	NA	NA	NA	NA	NA	NA	NA	NA	NA	NA	NA	NA	NA	NA	NA	69.6	266.8	272.2	44.1	30.7	51.8	32.9	29.4	179.6
F1M9V7	Protein Npepps OS	NPEPPS	0	8.856	4	3	3	3	NA	NA	NA	NA	NA	NA	NA	NA	NA	NA	NA	NA	NA	NA	NA	NA	NA	NA	NA	NA	NA	NA	NA	NA	NA	NA	NA	NA	NA	NA	NA	NA	272.7	235	207.3	85.7	43.3	74.9	61	50.1	738
Q91Y81	Septin-2 OS	SEPT2	0	8.842	10	3	6	3	NA	NA	NA	NA	NA	NA	NA	NA	NA	NA	NA	NA	NA	NA	NA	NA	NA	NA	NA	NA	NA	NA	NA	NA	NA	NA	NA	NA	NA	NA	NA	NA	281.4	146	95.6	89.7	48.3	75.3	65.2	53.9	735.1
P14604	Enoyl-CoA hydratase, mitochondrial OS	ECHS1	0	8.79	11	3	5	3	NA	NA	NA	NA	NA	NA	NA	NA	NA	NA	NA	NA	NA	NA	NA	NA	NA	NA	NA	NA	NA	NA	NA	NA	NA	NA	NA	NA	NA	NA	NA	NA	593.2	593.5	1194.1	253.6	252.2	280.1	265.1	190.2	1058.1
Q5XI34	Protein Ppp2r1a OS	PPP2R1A	0	8.786	7	3	4	3	NA	NA	NA	NA	NA	NA	NA	NA	NA	NA	NA	NA	NA	NA	NA	NA	NA	NA	NA	NA	NA	NA	NA	NA	NA	NA	NA	NA	NA	NA	NA	NA	76.8	37.5	62.4	30	11.2	29.8	18.3	12.3	148.3
Q75Q41	Mitochondrial import receptor subunit TOM22 homolog OS	TOMM22	0	8.768	27	3	3	3	NA	NA	NA	NA	NA	NA	NA	NA	NA	NA	NA	NA	NA	NA	NA	NA	NA	NA	NA	NA	NA	NA	NA	NA	NA	NA	NA	NA	NA	NA	NA	NA	48.6	33.2	24	37.6	11.2	27.8	21.6	11.5	79
Q1PBJ1	Lactadherin OS	MFGE8	0	8.756	7	3	6	3	833	52.4	26.3	35.8	31.1	17.5	20.5	289.6	1459.8	7.7	26.3	NA	19.1	21	24.5	NA	NA	NA	NA	NA	NA	NA	NA	NA	NA	NA	NA	NA	NA	NA	NA	NA	219.1	64.3	47.2	45.1	21.6	39.7	22	20.6	384.1
P13437	3-ketoacyl-CoA thiolase, mitochondrial OS	ACAA2	0	8.751	13	3	6	3	126.4	3.8	3.6	7.4	7.9	4.4	3	6.5	214.9	2	4.4	8.1	2.9	3.9	3.9	NA	NA	NA	NA	NA	NA	NA	NA	NA	NA	NA	NA	NA	NA	NA	NA	NA	51.9	24.2	48.1	22.8	12.9	19.6	17.9	11.9	178.2
Q32PX6	Protein Rhog OS	RHOG	0	8.751	19	2	2	2	NA	NA	NA	NA	NA	NA	NA	NA	NA	NA	NA	NA	NA	NA	NA	NA	NA	NA	NA	NA	NA	NA	NA	NA	NA	NA	NA	NA	NA	NA	NA	NA	NA	NA	NA	NA	NA	NA	NA	NA	NA
P60123	RuvB-like 1 OS	RUVBL1	0	8.716	5	2	2	2	NA	NA	NA	NA	NA	NA	NA	NA	NA	NA	NA	NA	NA	NA	NA	NA	NA	NA	NA	NA	NA	NA	NA	NA	NA	NA	NA	NA	NA	NA	NA	NA	146.5	74.6	45.1	28.1	20.5	28.3	21	13	365.6
B2RYC9	Gba protein OS	GBA	0	8.691	8	4	7	4	NA	NA	NA	NA	NA	NA	NA	NA	NA	NA	NA	NA	NA	NA	NA	NA	130.6	7	9.5	10	7.8	8.6	NA	14.8	103.1	8.3	8.7	9.7	7.8	8.3	5.4	10.4	584.9	219.2	159.7	95.7	64.7	87.2	71	51.6	1713.2
P07824	Arginase-1 OS	ARG1	0	8.679	9	3	9	3	31.4	84.1	34.5	52.9	27.3	46.6	19	50.1	64.5	42	21.1	22.1	25.5	31.7	36.7	24.9	90.8	75.7	25.7	50.2	74.1	30.9	28.9	104.1	45	29	25.6	83.3	80.4	34	52.7	203.4	83.4	608.5	877.4	169.6	142.5	324.5	190.6	72.3	448.5
P20070	NADH-cytochrome b5 reductase 3 OS	CYB5R3	0	8.649	14	4	6	4	NA	NA	NA	NA	NA	NA	NA	NA	NA	NA	NA	NA	NA	NA	NA	NA	100.2	6.1	4.4	5.2	8	5.2	NA	4	64.3	2.1	5.2	6.4	7	7.4	3.6	5.8	96.3	27	31.6	19.2	6.2	18.4	11	39.8	219.9
B0BMT9	Protein Sqrdl OS	SQRDL	0	8.58	10	3	3	3	198	43.9	25.2	41.9	37.5	20.8	20	33.6	409.9	25.1	49.2	13.5	19.8	21.2	42.1	9.4	NA	NA	NA	NA	NA	NA	NA	NA	NA	NA	NA	NA	NA	NA	NA	NA	NA	NA	NA	NA	NA	NA	NA	NA	NA
Q6AXR4	Beta-hexosaminidase subunit beta OS	HEXB	0	8.559	7	4	6	4	840	18.4	24.1	30.8	29.6	26.9	13.3	12.7	2038	6.5	33.6	14.9	17.3	22.2	24.1	NA	NA	NA	NA	NA	NA	NA	NA	NA	NA	NA	NA	NA	NA	NA	NA	NA	408.2	92.4	62.7	60.6	46.5	46.3	45.7	33	1106.4
F1LR38	ATP-binding cassette sub-family D member 3 (Fragment) OS	ABCD3	0	8.544	8	3	6	3	NA	NA	NA	NA	NA	NA	NA	NA	NA	NA	NA	NA	NA	NA	NA	NA	NA	NA	NA	NA	NA	NA	NA	NA	NA	NA	NA	NA	NA	NA	NA	NA	65.9	69.9	42.1	35.4	14.2	21.4	19.1	13.2	136.5
F1LQW3	Protein Sfpq (Fragment) OS	SFPQ	0	8.54	8	3	3	3	NA	NA	NA	NA	NA	NA	NA	NA	NA	NA	NA	NA	NA	NA	NA	NA	NA	NA	NA	NA	NA	NA	NA	NA	NA	NA	NA	NA	NA	NA	NA	NA	NA	NA	NA	NA	NA	NA	NA	NA	NA
O88989	Malate dehydrogenase, cytoplasmic OS	MDH1	0	8.539	9	2	2	2	NA	NA	NA	NA	NA	NA	NA	NA	NA	NA	NA	NA	NA	NA	NA	NA	NA	NA	NA	NA	NA	NA	NA	NA	NA	NA	NA	NA	NA	NA	NA	NA	NA	NA	NA	NA	NA	NA	NA	NA	NA
P62944	AP-2 complex subunit beta OS	AP2B1	0	8.49	3	2	2	1	NA	NA	NA	NA	NA	NA	NA	NA	NA	NA	NA	NA	NA	NA	NA	NA	NA	NA	NA	NA	NA	NA	NA	NA	NA	NA	NA	NA	NA	NA	NA	NA	NA	NA	NA	NA	NA	NA	NA	NA	NA
F1LRZ7	Neurofilament heavy polypeptide OS	NEFH	0	8.481	2	3	9	1	NA	NA	NA	NA	NA	NA	NA	NA	NA	NA	NA	NA	NA	NA	NA	NA	NA	NA	NA	NA	NA	NA	NA	NA	NA	NA	NA	NA	NA	NA	NA	NA	126.9	16.1	61.5	16.9	11.4	24.3	23	9.8	130
F8WG67	Acyl-CoA thioesterase 7, isoform CRA_a OS	ACOT7	0	8.469	8	2	3	2	69.1	6.7	5.5	6.9	8	4.7	2.4	5.7	170.5	1.3	3.9	0.6	5.4	5.4	4.6	4.6	NA	NA	NA	NA	NA	NA	NA	NA	NA	NA	NA	NA	NA	NA	NA	NA	99.6	87.2	31.3	23.5	15.3	20.3	16	10.3	337.4
Q5U300	Ubiquitin-like modifier-activating enzyme 1 OS	UBA1	0	8.439	4	3	4	3	NA	NA	NA	NA	NA	NA	NA	NA	NA	NA	NA	NA	NA	NA	NA	NA	165.1	4	NA	5.5	6.5	3.8	NA	8.3	106.9	NA	5.7	3.8	4	3.3	NA	3.1	918.5	192	77.7	73.4	34.4	62.3	42.2	36.6	1222.3
P28042	Single-stranded DNA-binding protein, mitochondrial OS	SSBP1	0	8.421	17	2	4	2	NA	NA	NA	NA	NA	NA	NA	NA	NA	NA	NA	NA	NA	NA	NA	NA	NA	NA	NA	NA	NA	NA	NA	NA	NA	NA	NA	NA	NA	NA	NA	NA	112.4	47.8	28	24.6	22	16.7	22.9	10.9	192
Q6AY18	Protein Sar1a OS	SAR1A	0	8.404	26	3	3	3	171.4	11.7	15.9	12.5	14.3	5.5	9.9	13.5	418.4	5.8	11.2	0.7	14.2	7	8.7	0.8	NA	NA	NA	NA	NA	NA	NA	NA	NA	NA	NA	NA	NA	NA	NA	NA	NA	NA	NA	NA	NA	NA	NA	NA	NA
P62890	60S ribosomal protein L30 OS	RPL30	0	8.379	31	3	5	3	194.2	18.2	12.9	10	6.4	8.5	3.3	1.7	452.4	3.3	5.8	NA	3.9	7.7	10.8	NA	NA	NA	NA	NA	NA	NA	NA	NA	NA	NA	NA	NA	NA	NA	NA	NA	43	34.5	23.7	17.8	8.6	16.1	13.3	12.4	112.3
F1LT35	Protein Rpl23a-ps1 (Fragment) OS	RGD1564606	0	8.365	13	2	6	2	247.7	9.9	8.1	10.2	10.9	9.5	4.5	5.5	660.7	6.5	9.9	4.7	7.2	6.9	7	NA	180.9	10.8	14.4	10.4	11.5	11.4	1.5	37.6	158.2	8.1	7.8	19.2	20.8	15	4.2	11.7	NA	NA	NA	NA	NA	NA	NA	NA	NA
F1LPV0	Protein Nars OS	NARS	0	8.345	4	2	2	2	NA	NA	NA	NA	NA	NA	NA	NA	NA	NA	NA	NA	NA	NA	NA	NA	237.7	6	1.9	5.7	2.2	10.8	NA	5.7	182.6	3.7	3.1	5.9	9.1	5.6	NA	6.7	NA	NA	NA	NA	NA	NA	NA	NA	NA
Q9QZA2	Programmed cell death 6-interacting protein OS	PDCD6IP	0	8.331	5	3	3	3	NA	NA	NA	NA	NA	NA	NA	NA	NA	NA	NA	NA	NA	NA	NA	NA	NA	NA	NA	NA	NA	NA	NA	NA	NA	NA	NA	NA	NA	NA	NA	NA	185.9	239.1	168.7	136.6	139.2	123.7	121.1	75.9	329.8
B5DFB2	Protein Rbbp4 OS	RBBP4	0	8.285	6	2	2	2	NA	NA	NA	NA	NA	NA	NA	NA	NA	NA	NA	NA	NA	NA	NA	NA	NA	NA	NA	NA	NA	NA	NA	NA	NA	NA	NA	NA	NA	NA	NA	NA	570.7	203	12.3	29.3	14.1	28.3	22.1	15.3	1463.8
O35796	Complement component 1 Q subcomponent-binding protein, mitochondrial OS	C1QBP	0	8.241	12	2	2	2	29.1	13.7	7.4	9	4.8	2.9	3.4	4.8	61.8	4.5	3.8	3.7	9.5	9.3	5.9	7.6	106.6	17	19.3	11.7	19.2	17.5	11.3	18.6	85.1	10.6	17	17.2	15.2	17.6	17.7	16.8	NA	NA	NA	NA	NA	NA	NA	NA	NA
D3ZJX5	Protein LOC687295 OS	LOC687295	0	8.225	9	2	2	2	NA	NA	NA	NA	NA	NA	NA	NA	NA	NA	NA	NA	NA	NA	NA	NA	NA	NA	NA	NA	NA	NA	NA	NA	NA	NA	NA	NA	NA	NA	NA	NA	47	6.6	12.4	7	4.1	11.6	8.2	5.1	104.2
Q5U2Q7	Eukaryotic peptide chain release factor subunit 1 OS	ETF1	0	8.196	6	2	2	2	NA	NA	NA	NA	NA	NA	NA	NA	NA	NA	NA	NA	NA	NA	NA	NA	NA	NA	NA	NA	NA	NA	NA	NA	NA	NA	NA	NA	NA	NA	NA	NA	438.5	155.9	25.6	36.3	18.3	26.1	23	17.5	834.3
D4A5G8	Protein Pdha1l1 OS	PDHA1L1	0	8.135	10	4	4	4	201.9	7.3	5.2	9	12.6	4.4	4.5	7.3	299.5	2.8	8.3	NA	13.1	8.1	9.6	NA	NA	NA	NA	NA	NA	NA	NA	NA	NA	NA	NA	NA	NA	NA	NA	NA	228.2	192.4	46.4	40.9	18.1	30	33.5	30.5	510
B2RZB7	Protein Snrpd1 OS	SNRPD1	0	8.122	26	2	3	2	NA	NA	NA	NA	NA	NA	NA	NA	NA	NA	NA	NA	NA	NA	NA	NA	NA	NA	NA	NA	NA	NA	NA	NA	NA	NA	NA	NA	NA	NA	NA	NA	123.8	279.6	132.9	57	44.8	46.9	40.9	32.4	652.9
G3V7G8	Glycine--tRNA ligase OS	GARS	0	8.112	4	2	3	2	NA	NA	NA	NA	NA	NA	NA	NA	NA	NA	NA	NA	NA	NA	NA	NA	62	26	16.9	18.6	24	16.3	18	25.6	41.2	18.9	10.8	20.5	19.4	21.2	19.7	20.6	358.6	216.2	133.1	246.9	132.3	204.1	81	156.9	656.9
D3ZPR0	Chromosome segregation 1-like (S. cerevisiae) (Predicted) OS	CSE1L	0	8.081	4	3	3	3	NA	NA	NA	NA	NA	NA	NA	NA	NA	NA	NA	NA	NA	NA	NA	NA	NA	NA	NA	NA	NA	NA	NA	NA	NA	NA	NA	NA	NA	NA	NA	NA	1027	334.8	225.4	46.9	37.3	58	41.7	23.4	1914.1
P70470	Acyl-protein thioesterase 1 OS	LYPLA1	0	8.072	9	2	4	2	NA	NA	NA	NA	NA	NA	NA	NA	NA	NA	NA	NA	NA	NA	NA	NA	NA	NA	NA	NA	NA	NA	NA	NA	NA	NA	NA	NA	NA	NA	NA	NA	225.1	302.1	421.6	361.2	340.1	312.7	377.4	271.8	313.2
P02454	Collagen alpha-1(I) chain OS	COL1A1	0	8.021	2	3	4	3	NA	NA	NA	NA	NA	NA	NA	NA	NA	NA	NA	NA	NA	NA	NA	NA	NA	NA	NA	NA	NA	NA	NA	NA	NA	NA	NA	NA	NA	NA	NA	NA	183	61	42.5	41.5	28.2	53.2	31.2	32.3	546.2
D3ZN21	Protein RGD1309586 OS	RGD1309586	0	8.009	5	3	3	3	NA	NA	NA	NA	NA	NA	NA	NA	NA	NA	NA	NA	NA	NA	NA	NA	110.3	5	10.8	10.1	9.1	11.9	3.4	25.7	93.6	5.2	7.9	10.6	6.9	10.5	5.8	10.3	125.9	113.4	57.5	31.6	15	27.2	12.3	15.2	332.1
P68101	Eukaryotic translation initiation factor 2 subunit 1 OS	EIF2S1	0	7.89	9	3	3	3	NA	NA	NA	NA	NA	NA	NA	NA	NA	NA	NA	NA	NA	NA	NA	NA	834	NA	8.7	14.1	13.5	18	NA	48.3	709.7	17.1	11.9	18.5	21.2	20.6	NA	14.7	149.8	175.7	39.6	18.3	10.2	20.7	13.2	11.7	360.7
Q9WTZ3	Membrane-bound transcription factor site-1 protease OS	MBTPS1	0	7.879	3	2	2	2	NA	NA	NA	NA	NA	NA	NA	NA	NA	NA	NA	NA	NA	NA	NA	NA	NA	NA	NA	NA	NA	NA	NA	NA	NA	NA	NA	NA	NA	NA	NA	NA	209.2	88.3	62.3	47.9	22.1	36.6	26.6	23.1	460.8
F1M7S7	Protein Rab17 (Fragment) OS	RAB17	0	7.853	14	2	2	2	114.8	7.2	5.6	3.9	2	4.3	3.9	3.5	276.1	0.5	11.6	NA	1.9	4.3	5.5	NA	NA	NA	NA	NA	NA	NA	NA	NA	NA	NA	NA	NA	NA	NA	NA	NA	NA	NA	NA	NA	NA	NA	NA	NA	NA
P30835	6-phosphofructokinase, liver type OS	PFKL	0	7.825	2	1	3	1	NA	NA	NA	NA	NA	NA	NA	NA	NA	NA	NA	NA	NA	NA	NA	NA	NA	NA	NA	NA	NA	NA	NA	NA	NA	NA	NA	NA	NA	NA	NA	NA	NA	NA	NA	NA	NA	NA	NA	NA	NA
Q9ESS6	Basal cell adhesion molecule OS	BCAM	0	7.804	8	3	4	3	170.8	5.8	6.7	8.2	6.7	14.8	5.3	7.3	394.9	4.4	10	6	9.3	4.9	6.8	NA	NA	NA	NA	NA	NA	NA	NA	NA	NA	NA	NA	NA	NA	NA	NA	NA	NA	NA	NA	NA	NA	NA	NA	NA	NA
A0JN30	Canopy 2 homolog (Zebrafish) OS	CNPY2	0	7.77	15	3	3	3	174.9	7.2	18.9	18.7	21.8	8.8	10.2	10.6	497.5	11.8	20.4	9.3	12.9	10.2	11.2	9.1	NA	NA	NA	NA	NA	NA	NA	NA	NA	NA	NA	NA	NA	NA	NA	NA	NA	NA	NA	NA	NA	NA	NA	NA	NA
Q6AYI1	DEAD (Asp-Glu-Ala-Asp) box polypeptide 5 OS	DDX5	0	7.76	5	3	4	2	56.3	2.6	3.5	3.5	4.5	5.1	3	2.5	87.8	NA	4.4	NA	NA	3.2	2.3	NA	451.2	49.4	47.4	47.5	56.6	72	27.2	77	402.7	41	47.1	63.4	52.9	67.5	39.2	52.1	NA	NA	NA	NA	NA	NA	NA	NA	NA
Q9Z0V5	Peroxiredoxin-4 OS	PRDX4	0	7.755	10	3	7	1	119.8	268.7	130.1	143.6	52.2	103.3	34.4	122.5	239.5	109.5	66.5	67.1	97.8	74.5	90.8	86.5	NA	NA	NA	NA	NA	NA	NA	NA	NA	NA	NA	NA	NA	NA	NA	NA	NA	NA	NA	NA	NA	NA	NA	NA	NA
P20417	Tyrosine-protein phosphatase non-receptor type 1 OS	PTPN1	0	7.742	8	3	4	3	NA	NA	NA	NA	NA	NA	NA	NA	NA	NA	NA	NA	NA	NA	NA	NA	NA	NA	NA	NA	NA	NA	NA	NA	NA	NA	NA	NA	NA	NA	NA	NA	NA	NA	NA	NA	NA	NA	NA	NA	NA
P97536	Cullin-associated NEDD8-dissociated protein 1 OS	CAND1	0	7.741	2	2	3	2	NA	NA	NA	NA	NA	NA	NA	NA	NA	NA	NA	NA	NA	NA	NA	NA	NA	NA	NA	NA	NA	NA	NA	NA	NA	NA	NA	NA	NA	NA	NA	NA	714	179.3	53.8	87	35.2	110.4	63.3	53.5	1700.3
Q5XI78	2-oxoglutarate dehydrogenase, mitochondrial OS	OGDH	0	7.734	3	3	3	3	84	4.8	7.7	10.4	8.3	6.7	4.8	7.3	113.8	3.8	9.8	2.3	6.5	4.1	7.9	NA	NA	NA	NA	NA	NA	NA	NA	NA	NA	NA	NA	NA	NA	NA	NA	NA	113.3	117.8	59	29.9	13.3	26.2	12.7	17.8	333.9
Q9JM53	Apoptosis-inducing factor 1, mitochondrial OS	AIFM1	0	7.724	9	5	6	5	397	33.8	15	27.4	22.3	13.2	12.1	15.1	714.5	11.1	21.1	1.8	11	13.4	19.4	7.2	NA	NA	NA	NA	NA	NA	NA	NA	NA	NA	NA	NA	NA	NA	NA	NA	306.3	126.8	31.8	20	10.2	19.9	14.9	11.5	526
D3ZHS5	Protein Cpa4 OS	CPA4	0	7.724	5	2	4	2	NA	NA	NA	NA	NA	NA	NA	NA	NA	NA	NA	NA	NA	NA	NA	NA	NA	NA	NA	NA	NA	NA	NA	NA	NA	NA	NA	NA	NA	NA	NA	NA	72.1	387.2	223.1	176.9	82.1	167.7	69.4	51.4	260.2
P53812	Phosphatidylinositol transfer protein beta isoform OS	PITPNB	0	7.664	13	3	3	3	NA	NA	NA	NA	NA	NA	NA	NA	NA	NA	NA	NA	NA	NA	NA	NA	NA	NA	NA	NA	NA	NA	NA	NA	NA	NA	NA	NA	NA	NA	NA	NA	NA	NA	NA	NA	NA	NA	NA	NA	NA
Q5I0E7	Transmembrane emp24 domain-containing protein 9 OS	TMED9	0	7.654	15	3	3	3	638.7	26.2	20.2	26.6	22.2	16.3	12.3	9.7	1757.6	5	26.7	NA	18.5	17.8	19.1	NA	NA	NA	NA	NA	NA	NA	NA	NA	NA	NA	NA	NA	NA	NA	NA	NA	NA	NA	NA	NA	NA	NA	NA	NA	NA
Q4KLK7	Nucleolar protein 5A OS	NOP56	0	7.636	5	2	2	2	NA	NA	NA	NA	NA	NA	NA	NA	NA	NA	NA	NA	NA	NA	NA	NA	NA	NA	NA	NA	NA	NA	NA	NA	NA	NA	NA	NA	NA	NA	NA	NA	NA	NA	NA	NA	NA	NA	NA	NA	NA
Q91ZW6	Trimethyllysine dioxygenase, mitochondrial OS	TMLHE	0	7.633	7	2	2	2	77	5.8	3.8	5.1	9.2	4	2.9	5.9	124.5	4.4	7.5	0.2	8.2	5.7	7.9	1.5	NA	NA	NA	NA	NA	NA	NA	NA	NA	NA	NA	NA	NA	NA	NA	NA	19.1	23.6	19	35.2	17.4	33.9	24.3	25.7	63
F1LRT0	Protein Ltbp3 OS	LTBP3	0	7.632	3	3	3	3	47.9	2.8	NA	6.2	3.6	1.7	NA	3.7	88.9	NA	4.9	0.4	3	5	NA	1.8	NA	NA	NA	NA	NA	NA	NA	NA	NA	NA	NA	NA	NA	NA	NA	NA	NA	NA	NA	NA	NA	NA	NA	NA	NA
Q5BJU0	Protein Rras2 OS	RRAS2	0	7.574	18	3	3	3	204.2	26.4	19.7	20.3	23.9	21.1	13.2	24.3	498.5	18.2	23.8	7.1	16	18.7	27.3	12.6	NA	NA	NA	NA	NA	NA	NA	NA	NA	NA	NA	NA	NA	NA	NA	NA	NA	NA	NA	NA	NA	NA	NA	NA	NA
Q6AY58	B-cell receptor-associated protein 31 OS	BCAP31	0	7.462	4	1	4	1	151.9	27.8	13.6	14.9	14	15.4	3.4	14.3	314.7	8.1	10.1	10.4	10.7	12.8	12	5.3	NA	NA	NA	NA	NA	NA	NA	NA	NA	NA	NA	NA	NA	NA	NA	NA	205.3	128	78.3	15.7	22.7	16.4	18.9	10	313.1
P05714	Ras-related protein Rab-4A OS	RAB4A	0	7.443	11	2	2	1	NA	NA	NA	NA	NA	NA	NA	NA	NA	NA	NA	NA	NA	NA	NA	NA	NA	NA	NA	NA	NA	NA	NA	NA	NA	NA	NA	NA	NA	NA	NA	NA	NA	NA	NA	NA	NA	NA	NA	NA	NA
Q4FZT9	26S proteasome non-ATPase regulatory subunit 2 OS	PSMD2	0	7.411	4	3	3	3	NA	NA	NA	NA	NA	NA	NA	NA	NA	NA	NA	NA	NA	NA	NA	NA	NA	NA	NA	NA	NA	NA	NA	NA	NA	NA	NA	NA	NA	NA	NA	NA	39.3	28.3	6.2	7.2	3.3	4	3.1	3.7	118.5
E9PSJ1	Protein St3gal1 OS	ST3GAL1	0	7.401	6	2	4	2	NA	NA	NA	NA	NA	NA	NA	NA	NA	NA	NA	NA	NA	NA	NA	NA	281.2	NA	NA	2.9	3.2	3.7	NA	2.2	223.9	NA	NA	NA	4	NA	NA	1.9	693.3	27.8	38.7	31	19.1	32.8	18	21.1	1506.1
P11497	Acetyl-CoA carboxylase 1 OS	ACACA	0	7.39	2	3	3	3	NA	NA	NA	NA	NA	NA	NA	NA	NA	NA	NA	NA	NA	NA	NA	NA	NA	NA	NA	NA	NA	NA	NA	NA	NA	NA	NA	NA	NA	NA	NA	NA	20.5	9.2	19.8	11.4	8.1	6.9	6.8	6.8	48
P62850	40S ribosomal protein S24 OS	RPS24	0	7.39	20	2	3	2	NA	NA	NA	NA	NA	NA	NA	NA	NA	NA	NA	NA	NA	NA	NA	NA	86.9	3.5	4.6	4.6	5.2	4.1	NA	13.1	82.7	3	2.1	4.2	3.2	3.4	2.9	1.7	177.6	74.7	16.5	23	8.7	20.7	13.1	13.8	634.1
Q5XIA1	Nicalin OS	NCLN	0	7.388	7	4	4	4	134.1	4.3	5.3	7.7	7.9	2.4	2	5	296.1	1.6	7.2	NA	5	2.6	8.9	NA	NA	NA	NA	NA	NA	NA	NA	NA	NA	NA	NA	NA	NA	NA	NA	NA	NA	NA	NA	NA	NA	NA	NA	NA	NA
P23514	Coatomer subunit beta OS	COPB1	0	7.359	3	3	3	3	NA	NA	NA	NA	NA	NA	NA	NA	NA	NA	NA	NA	NA	NA	NA	NA	136	9.8	8.2	6.3	12	7.1	2.6	16.2	108.1	9.4	7.6	9.3	10.2	7.7	6.4	11.5	NA	NA	NA	NA	NA	NA	NA	NA	NA
P12001	60S ribosomal protein L18 OS	RPL18	0	7.357	13	2	3	1	NA	NA	NA	NA	NA	NA	NA	NA	NA	NA	NA	NA	NA	NA	NA	NA	NA	NA	NA	NA	NA	NA	NA	NA	NA	NA	NA	NA	NA	NA	NA	NA	NA	NA	NA	NA	NA	NA	NA	NA	NA
Q6AYC4	Macrophage-capping protein OS	CAPG	0	7.334	8	2	2	2	NA	NA	NA	NA	NA	NA	NA	NA	NA	NA	NA	NA	NA	NA	NA	NA	NA	NA	NA	NA	NA	NA	NA	NA	NA	NA	NA	NA	NA	NA	NA	NA	NA	NA	NA	NA	NA	NA	NA	NA	NA
F1LM47	Protein Sucla2 OS	SUCLA2	0	7.301	6	3	4	3	324.9	29.4	23.9	25.3	23.7	21.5	16	39.7	529	22.1	14.9	3.8	17.7	14.8	19.6	4.1	NA	NA	NA	NA	NA	NA	NA	NA	NA	NA	NA	NA	NA	NA	NA	NA	398.4	306.4	253.1	38.3	42.4	72.1	32	27.9	767.4
P35435	ATP synthase subunit gamma, mitochondrial OS	ATP5C1	0	7.265	12	3	5	3	NA	NA	NA	NA	NA	NA	NA	NA	NA	NA	NA	NA	NA	NA	NA	NA	NA	NA	NA	NA	NA	NA	NA	NA	NA	NA	NA	NA	NA	NA	NA	NA	412.6	138.6	211	42.7	32.8	52.5	33	41.1	871.7
P12711	Alcohol dehydrogenase class-3 OS	ADH5	0	7.221	6	3	7	3	NA	NA	NA	NA	NA	NA	NA	NA	NA	NA	NA	NA	NA	NA	NA	NA	601.7	26.9	16.9	19.3	20.8	29.6	18.2	34.2	460.7	17.9	20.5	32	23.2	26.9	13.2	22.5	3115.8	345.6	701.9	177	121	227	153.6	119.3	8809.1
Q5EAJ6	Inhibitor of nuclear factor kappa-B kinase-interacting protein OS	IKBIP	0	7.207	7	2	2	1	31.6	9.4	7.1	12.2	9.3	8.2	3	8.6	91.3	8.4	5.2	3.5	6	5.4	9.6	4.5	NA	NA	NA	NA	NA	NA	NA	NA	NA	NA	NA	NA	NA	NA	NA	NA	NA	NA	NA	NA	NA	NA	NA	NA	NA
Q561S0	NADH dehydrogenase [ubiquinone] 1 alpha subcomplex subunit 10, mitochondrial OS	NDUFA10	0	7.207	7	2	4	2	61	NA	NA	3.6	5.4	NA	NA	0.9	98.1	NA	2.7	NA	NA	NA	3.1	NA	NA	NA	NA	NA	NA	NA	NA	NA	NA	NA	NA	NA	NA	NA	NA	NA	NA	NA	NA	NA	NA	NA	NA	NA	NA
B1H282	Glycosyltransferase 25 domain containing 1 OS	COLGALT1	0	7.198	6	4	7	4	195.2	44.7	31.6	30.8	30.2	32.2	14	34.2	503.5	29.5	26.7	20.4	23.5	30.8	33.5	12.9	960.8	43.4	72.6	75.4	94.9	82.5	NA	122.8	830.6	22.7	35.6	113.7	90.9	85.6	45.2	67	NA	NA	NA	NA	NA	NA	NA	NA	NA
Q6B345	Protein S100-A11 OS	S100A11	0	7.184	23	2	7	2	213.6	110.4	75.3	80.5	41.4	48.2	19.8	69.4	797.1	61.9	45.1	22.1	38.3	37.5	58.4	17.4	NA	NA	NA	NA	NA	NA	NA	NA	NA	NA	NA	NA	NA	NA	NA	NA	64.9	480.4	79.3	7.2	13.2	29	10.1	NA	61.8
P53987	Monocarboxylate transporter 1 OS	SLC16A1	0	7.121	4	2	2	2	307.5	14.9	22.7	29.1	23.8	27.9	11.5	37.1	589.7	14	23	7.4	19.7	22.5	22.7	10.3	NA	NA	NA	NA	NA	NA	NA	NA	NA	NA	NA	NA	NA	NA	NA	NA	NA	NA	NA	NA	NA	NA	NA	NA	NA
P60892	Ribose-phosphate pyrophosphokinase 1 OS	PRPS1	0	7.075	13	3	3	3	53.2	36.8	18.8	21.8	24	12.8	16.4	30.3	240.2	13.8	39.7	10.7	25.6	20.3	28.5	11	138.6	14.9	9.3	6.1	6.5	6.3	5.8	10	98.3	6.4	6.3	12.2	6	9.1	0.7	8.1	NA	NA	NA	NA	NA	NA	NA	NA	NA
Q5XIN6	LETM1 and EF-hand domain-containing protein 1, mitochondrial OS	LETM1	0	7.002	4	3	3	3	165.8	21.4	16.9	22.9	24.5	17.1	8.9	24.8	328.7	13.8	16.3	11.9	13.4	12.7	18.6	5.6	NA	NA	NA	NA	NA	NA	NA	NA	NA	NA	NA	NA	NA	NA	NA	NA	NA	NA	NA	NA	NA	NA	NA	NA	NA
F2Z3Q8	Importin subunit beta-1 OS	KPNB1	0	6.987	3	2	3	2	NA	NA	NA	NA	NA	NA	NA	NA	NA	NA	NA	NA	NA	NA	NA	NA	NA	NA	NA	NA	NA	NA	NA	NA	NA	NA	NA	NA	NA	NA	NA	NA	111.8	50.5	14.1	18	9.7	11.7	11	8.1	308.1
Q6P799	Serine--tRNA ligase, cytoplasmic OS	SARS	0	6.918	6	2	2	2	NA	NA	NA	NA	NA	NA	NA	NA	NA	NA	NA	NA	NA	NA	NA	NA	NA	NA	NA	NA	NA	NA	NA	NA	NA	NA	NA	NA	NA	NA	NA	NA	16.5	14.9	29.3	11.6	5.8	10.3	14.4	8.6	37.7
Q9WVC0	Septin-7 OS	45176	0	6.864	6	2	2	2	NA	NA	NA	NA	NA	NA	NA	NA	NA	NA	NA	NA	NA	NA	NA	NA	351.6	NA	3.3	5.8	5.9	4.3	NA	28.9	325.9	4.7	5.7	8.1	5.5	9	NA	4.3	NA	NA	NA	NA	NA	NA	NA	NA	NA
P36972	Adenine phosphoribosyltransferase OS	APRT	0	6.851	17	3	6	3	NA	NA	NA	NA	NA	NA	NA	NA	NA	NA	NA	NA	NA	NA	NA	NA	NA	NA	NA	NA	NA	NA	NA	NA	NA	NA	NA	NA	NA	NA	NA	NA	544.9	184.1	30.8	34.8	22.3	34.9	21.1	8.8	1232.2
D3ZGT6	Procollagen-proline, 2-oxoglutarate 4-dioxygenase (Proline 4-hydroxylase), alpha II polypeptide (Predicted), isoform CRA_a OS	P4HA2	0	6.794	4	2	2	2	48.5	5.9	3.6	3.7	4.4	4.8	2	5.5	147.2	NA	6.2	0.2	2	3.1	3.4	3.4	NA	NA	NA	NA	NA	NA	NA	NA	NA	NA	NA	NA	NA	NA	NA	NA	NA	NA	NA	NA	NA	NA	NA	NA	NA
D3ZPU3	Estradiol 17-beta-dehydrogenase 12 OS	HSD17B12	0	6.793	8	2	4	2	206.8	10.6	9.8	13.4	17.5	10.4	6.1	14.4	387.3	4	10.8	NA	11	3.2	7.3	NA	25.4	27.4	28.9	23.8	34.6	20.5	22.6	26	27	22.6	22.9	29.8	36.5	35.2	21.2	30.5	151.2	53.8	124.7	57.8	32.1	47.3	23.5	13.1	315.2
G3V6C1	Serpin B5 OS	SERPINB5	0	6.767	6	2	2	2	NA	NA	NA	NA	NA	NA	NA	NA	NA	NA	NA	NA	NA	NA	NA	NA	NA	NA	NA	NA	NA	NA	NA	NA	NA	NA	NA	NA	NA	NA	NA	NA	85.2	458.3	251.9	161.7	63	146.4	77	82.1	206.1
D4ABT0	Guanine nucleotide-binding protein G(o) subunit alpha OS	GNAO1	0	6.757	5	2	2	1	178.8	11.3	9.2	13.3	16.1	6.8	5.5	15.5	429.2	6.2	9.6	1	6.1	8.7	15.1	NA	NA	NA	NA	NA	NA	NA	NA	NA	NA	NA	NA	NA	NA	NA	NA	NA	NA	NA	NA	NA	NA	NA	NA	NA	NA
Q08163	Adenylyl cyclase-associated protein 1 OS	CAP1	0	6.753	6	3	3	3	NA	NA	NA	NA	NA	NA	NA	NA	NA	NA	NA	NA	NA	NA	NA	NA	NA	NA	NA	NA	NA	NA	NA	NA	NA	NA	NA	NA	NA	NA	NA	NA	103.2	159	90.4	26.4	12.5	35.5	17.2	22.2	467.7
Q4V7C6	GMP synthase [glutamine-hydrolyzing] OS	GMPS	0	6.715	4	2	3	2	NA	NA	NA	NA	NA	NA	NA	NA	NA	NA	NA	NA	NA	NA	NA	NA	NA	NA	NA	NA	NA	NA	NA	NA	NA	NA	NA	NA	NA	NA	NA	NA	144	52.5	69.3	39.9	19.9	33.5	25.8	14.8	444.4
Q63356	Unconventional myosin-Ie OS	MYO1E	0	6.674	3	2	2	2	NA	NA	NA	NA	NA	NA	NA	NA	NA	NA	NA	NA	NA	NA	NA	NA	NA	NA	NA	NA	NA	NA	NA	NA	NA	NA	NA	NA	NA	NA	NA	NA	NA	NA	NA	NA	NA	NA	NA	NA	NA
D3ZJE2	Uncharacterized protein OS	RPL12-PS1	0	6.673	14	2	3	1	NA	NA	NA	NA	NA	NA	NA	NA	NA	NA	NA	NA	NA	NA	NA	NA	NA	NA	NA	NA	NA	NA	NA	NA	NA	NA	NA	NA	NA	NA	NA	NA	2452.2	410.8	13.8	100.6	50.1	89.6	63.9	34	4200
P62914	60S ribosomal protein L11 OS	RPL11	0	6.655	12	2	2	2	NA	NA	NA	NA	NA	NA	NA	NA	NA	NA	NA	NA	NA	NA	NA	NA	NA	NA	NA	NA	NA	NA	NA	NA	NA	NA	NA	NA	NA	NA	NA	NA	126.2	81.5	45.1	28	16.3	19.2	15.3	14.1	306.4
Q6AYD3	Proliferation-associated 2G4 OS	PA2G4	0	6.639	5	2	4	2	177.8	10.7	11.3	11.4	8.8	6	6.5	5.8	342.3	3	13	NA	10	12.5	13	NA	NA	NA	NA	NA	NA	NA	NA	NA	NA	NA	NA	NA	NA	NA	NA	NA	162.2	119.8	62.9	34.5	24.4	35.6	18.6	22.5	475.3
O08651	D-3-phosphoglycerate dehydrogenase OS	PHGDH	0	6.626	5	2	2	2	NA	NA	NA	NA	NA	NA	NA	NA	NA	NA	NA	NA	NA	NA	NA	NA	363.5	7.7	5.3	5.7	6.8	10.3	NA	24.4	289.1	5.8	5.1	10.4	8.8	6.9	NA	9.2	187.7	135.6	38.4	56.5	28.8	41.6	37.6	21.4	369.3
P18163	Long-chain-fatty-acid--CoA ligase 1 OS	ACSL1	0	6.607	6	4	4	3	39.9	18.3	12	18.1	7.2	11.3	12.1	17.8	68.2	12.3	7.8	4.2	6.5	7.3	15.1	6.5	89.1	3	4.2	7	10.3	10.9	NA	10.4	74	2.6	3.9	8.9	7.2	8.3	4.6	4.5	58.6	164	22.6	11.8	8.8	16.7	6.3	5.6	162.2
Q91ZS3	45 kDa calcium-binding protein OS	SDF4	0	6.596	5	2	3	2	NA	NA	NA	NA	NA	NA	NA	NA	NA	NA	NA	NA	NA	NA	NA	NA	NA	NA	NA	NA	NA	NA	NA	NA	NA	NA	NA	NA	NA	NA	NA	NA	1847.5	119.7	124.6	66.9	36.4	57.3	48.9	46.9	1929.5
P20788	Cytochrome b-c1 complex subunit Rieske, mitochondrial OS	UQCRFS1	0	6.541	8	2	2	2	NA	NA	NA	NA	NA	NA	NA	NA	NA	NA	NA	NA	NA	NA	NA	NA	NA	NA	NA	NA	NA	NA	NA	NA	NA	NA	NA	NA	NA	NA	NA	NA	NA	NA	NA	NA	NA	NA	NA	NA	NA
F1LW77	Protein Rab33b OS	RAB33B	0	6.524	8	2	4	1	NA	NA	NA	NA	NA	NA	NA	NA	NA	NA	NA	NA	NA	NA	NA	NA	NA	NA	NA	NA	NA	NA	NA	NA	NA	NA	NA	NA	NA	NA	NA	NA	NA	NA	NA	NA	NA	NA	NA	NA	NA
P85970	Actin-related protein 2/3 complex subunit 2 OS	ARPC2	0	6.515	7	2	2	2	NA	NA	NA	NA	NA	NA	NA	NA	NA	NA	NA	NA	NA	NA	NA	NA	NA	NA	NA	NA	NA	NA	NA	NA	NA	NA	NA	NA	NA	NA	NA	NA	224.4	152.3	75.8	30.9	18.9	25.8	24.7	21.1	514.1
B5DFN4	Prefoldin 5 (Predicted), isoform CRA_a OS	PFDN5	0	6.503	12	1	2	1	NA	NA	NA	NA	NA	NA	NA	NA	NA	NA	NA	NA	NA	NA	NA	NA	NA	NA	NA	NA	NA	NA	NA	NA	NA	NA	NA	NA	NA	NA	NA	NA	11.1	16	48.2	19.1	13.5	24.8	16.3	18.7	37.7
G3V6H5	Mitochondrial 2-oxoglutarate/malate carrier protein OS	SLC25A11	0	6.497	6	2	2	2	NA	NA	NA	NA	NA	NA	NA	NA	NA	NA	NA	NA	NA	NA	NA	NA	NA	NA	NA	NA	NA	NA	NA	NA	NA	NA	NA	NA	NA	NA	NA	NA	53.2	42	3.4	2.8	NA	5.9	2.5	2.6	96.5
D3ZMS3	Matrilin 4 (Predicted), isoform CRA_b OS	MATN4	0	6.489	6	3	4	3	NA	NA	NA	NA	NA	NA	NA	NA	NA	NA	NA	NA	NA	NA	NA	NA	NA	NA	NA	NA	NA	NA	NA	NA	NA	NA	NA	NA	NA	NA	NA	NA	219.7	49.9	62.5	27.8	18.1	30.6	22.1	19.6	409.1
Q5HZV9	Protein phosphatase 1 regulatory subunit 7 OS	PPP1R7	0	6.487	5	1	2	1	NA	NA	NA	NA	NA	NA	NA	NA	NA	NA	NA	NA	NA	NA	NA	NA	NA	NA	NA	NA	NA	NA	NA	NA	NA	NA	NA	NA	NA	NA	NA	NA	NA	NA	NA	NA	NA	NA	NA	NA	NA
P62815	V-type proton ATPase subunit B, brain isoform OS	ATP6V1B2	0	6.485	7	2	4	2	NA	NA	NA	NA	NA	NA	NA	NA	NA	NA	NA	NA	NA	NA	NA	NA	NA	NA	NA	NA	NA	NA	NA	NA	NA	NA	NA	NA	NA	NA	NA	NA	154.3	131.5	90	54.3	27.6	42.4	38.6	29.7	435.5
G3V9E4	Acylamino-acid-releasing enzyme OS	APEH	0	6.46	5	4	4	4	NA	NA	NA	NA	NA	NA	NA	NA	NA	NA	NA	NA	NA	NA	NA	NA	NA	NA	NA	NA	NA	NA	NA	NA	NA	NA	NA	NA	NA	NA	NA	NA	116.9	306.3	230.3	165	116.8	143.6	117.5	74	372.7
Q66HA6	ADP-ribosylation factor-like protein 8B OS	ARL8B	0	6.435	15	3	4	3	140	13.5	8.3	13.8	6.5	14.7	5.5	9.4	315.8	7.5	12	1.9	8.6	4.9	12.4	4.2	432.4	8.3	10.8	12.1	15.2	13.8	NA	35.6	368.6	4.8	7.3	16	16.5	14.2	1.9	7.7	121.7	95.8	126.7	44	33	35.6	27.3	15.6	333.6
P10860	Glutamate dehydrogenase 1, mitochondrial OS	GLUD1	0	6.433	6	4	5	4	333.7	28	19.4	21.5	23.2	21.2	10.4	21.2	563.3	18.9	17.3	4.6	9.9	22.5	15.9	7.4	96.5	5.5	6	7	11.2	8.7	NA	18	75	NA	6.9	8.1	6.5	8.3	2.6	6.4	NA	NA	NA	NA	NA	NA	NA	NA	NA
Q9EQV6	Tripeptidyl-peptidase 1 OS	TPP1	0	6.382	4	2	4	2	NA	NA	NA	NA	NA	NA	NA	NA	NA	NA	NA	NA	NA	NA	NA	NA	NA	NA	NA	NA	NA	NA	NA	NA	NA	NA	NA	NA	NA	NA	NA	NA	435.2	50.5	33	45.7	21.8	34.8	36.9	20.5	567
G3V7I3	ATPase type 13A1 (Predicted), isoform CRA_a OS	ATP13A1	0	6.377	3	3	3	3	194.8	7.6	9.6	13.4	14.9	10.6	6.9	14	392.4	6.6	11.4	1.2	10.4	10.2	9.4	7.3	NA	NA	NA	NA	NA	NA	NA	NA	NA	NA	NA	NA	NA	NA	NA	NA	NA	NA	NA	NA	NA	NA	NA	NA	NA
P81795	Eukaryotic translation initiation factor 2 subunit 3 OS	EIF2S3	0	6.371	9	2	2	2	NA	NA	NA	NA	NA	NA	NA	NA	NA	NA	NA	NA	NA	NA	NA	NA	NA	NA	NA	NA	NA	NA	NA	NA	NA	NA	NA	NA	NA	NA	NA	NA	54.3	32.4	26.9	19.4	11	20.8	4.3	4.3	165
F8WFV1	Protein LOC100911928 OS	PDIA5	0	6.351	9	2	2	2	NA	NA	NA	NA	NA	NA	NA	NA	NA	NA	NA	NA	NA	NA	NA	NA	NA	NA	NA	NA	NA	NA	NA	NA	NA	NA	NA	NA	NA	NA	NA	NA	NA	NA	NA	NA	NA	NA	NA	NA	NA
A1A5L1	Bleomycin hydrolase OS	BLMH	0	6.341	5	2	4	2	NA	NA	NA	NA	NA	NA	NA	NA	NA	NA	NA	NA	NA	NA	NA	NA	NA	NA	NA	NA	NA	NA	NA	NA	NA	NA	NA	NA	NA	NA	NA	NA	242.8	192.8	145.8	155.8	116.6	136.4	94.9	49.8	632.4
F1LSV4	Protein Sptlc2 OS	SPTLC2	0	6.336	9	3	3	3	NA	NA	NA	NA	NA	NA	NA	NA	NA	NA	NA	NA	NA	NA	NA	NA	NA	NA	NA	NA	NA	NA	NA	NA	NA	NA	NA	NA	NA	NA	NA	NA	NA	NA	NA	NA	NA	NA	NA	NA	NA
G3V9N9	Mannosidase 1, alpha (Predicted), isoform CRA_a OS	MAN1A1	0	6.334	7	3	3	3	NA	NA	NA	NA	NA	NA	NA	NA	NA	NA	NA	NA	NA	NA	NA	NA	NA	NA	NA	NA	NA	NA	NA	NA	NA	NA	NA	NA	NA	NA	NA	NA	NA	NA	NA	NA	NA	NA	NA	NA	NA
Q6TXE9	LRRGT00050 OS	EPRS	0	6.333	1	2	3	2	NA	NA	NA	NA	NA	NA	NA	NA	NA	NA	NA	NA	NA	NA	NA	NA	234.6	6.4	7.3	5.7	5	7.5	13.4	9.4	178.6	7.2	4.7	7.3	5	5.9	3.1	6.5	145.6	103.4	142.2	73.2	18.8	43.9	36.9	22.6	591.8
F1M7A0	DNA topoisomerase 2 (Fragment) OS	TOP2A	0	6.322	2	3	4	3	NA	NA	NA	NA	NA	NA	NA	NA	NA	NA	NA	NA	NA	NA	NA	NA	NA	NA	NA	NA	NA	NA	NA	NA	NA	NA	NA	NA	NA	NA	NA	NA	402.1	73	151.1	59.1	31.6	69.5	34.7	39.4	1164.5
M0RCH0	Eukaryotic translation initiation factor 3 subunit I (Fragment) OS	EIF3I	0	6.306	7	2	2	2	NA	NA	NA	NA	NA	NA	NA	NA	NA	NA	NA	NA	NA	NA	NA	NA	NA	NA	NA	NA	NA	NA	NA	NA	NA	NA	NA	NA	NA	NA	NA	NA	415.4	236.9	96.8	121	59.3	101.1	126.4	71.8	1241.7
M0R6B4	Protein LOC100910002 OS	LOC100910002	0	6.282	9	2	2	1	NA	NA	NA	NA	NA	NA	NA	NA	NA	NA	NA	NA	NA	NA	NA	NA	NA	NA	NA	NA	NA	NA	NA	NA	NA	NA	NA	NA	NA	NA	NA	NA	NA	NA	NA	NA	NA	NA	NA	NA	NA
B4F7A3	Galectin OS	LGALSL	0	6.269	17	2	2	2	NA	NA	NA	NA	NA	NA	NA	NA	NA	NA	NA	NA	NA	NA	NA	NA	NA	NA	NA	NA	NA	NA	NA	NA	NA	NA	NA	NA	NA	NA	NA	NA	NA	NA	NA	NA	NA	NA	NA	NA	NA
I6L9G6	Protein Tardbp OS	TARDBP	0	6.261	7	2	2	2	NA	NA	NA	NA	NA	NA	NA	NA	NA	NA	NA	NA	NA	NA	NA	NA	NA	NA	NA	NA	NA	NA	NA	NA	NA	NA	NA	NA	NA	NA	NA	NA	290	232	98.7	33.8	15.6	34.3	22.4	23.8	610.5
R4GNK3	Thioredoxin (Fragment) OS	TXN1	0	6.235	9	1	3	1	NA	NA	NA	NA	NA	NA	NA	NA	NA	NA	NA	NA	NA	NA	NA	NA	NA	NA	NA	NA	NA	NA	NA	NA	NA	NA	NA	NA	NA	NA	NA	NA	93	414.1	568.1	101.7	85.1	291.7	66.5	31.3	150.5
Q63377	Sodium/potassium-transporting ATPase subunit beta-3 OS	ATP1B3	0	6.18	7	1	3	1	NA	NA	NA	NA	NA	NA	NA	NA	NA	NA	NA	NA	NA	NA	NA	NA	NA	NA	NA	NA	NA	NA	NA	NA	NA	NA	NA	NA	NA	NA	NA	NA	NA	NA	NA	NA	NA	NA	NA	NA	NA
Q498E0	Thioredoxin domain-containing protein 12 OS	TXNDC12	0	6.168	18	3	4	3	959.3	10.6	86.2	78.4	68.1	36.6	29.7	16.7	2641.4	NA	84.7	2.9	39.5	23.7	35.8	NA	292	5.1	51.2	55.3	60.4	65.8	29.2	58	262.8	1.2	23.4	69.2	59.8	47.1	44.2	22.3	1170	92.9	88.9	93.5	69.1	91.2	67.4	40.8	1386
P83732	60S ribosomal protein L24 OS	RPL24	0	6.163	11	2	4	2	121.3	15.1	4.1	3.3	7.5	NA	1.9	7.8	284.9	2.1	7.9	NA	3.3	2.4	2.8	2.9	241.7	5.1	20	17.1	25.5	29.1	2.6	116.1	228	13.8	20.3	25	18.2	25.3	36.4	20.7	NA	NA	NA	NA	NA	NA	NA	NA	NA
P27605	Hypoxanthine-guanine phosphoribosyltransferase OS	HPRT1	0	6.087	12	2	3	2	NA	NA	NA	NA	NA	NA	NA	NA	NA	NA	NA	NA	NA	NA	NA	NA	NA	NA	NA	NA	NA	NA	NA	NA	NA	NA	NA	NA	NA	NA	NA	NA	92	47.1	44.6	17.2	11.4	21.4	16	13.3	193
P62282	40S ribosomal protein S11 OS	RPS11	0	6.075	15	3	4	3	NA	NA	NA	NA	NA	NA	NA	NA	NA	NA	NA	NA	NA	NA	NA	NA	424.2	9.9	4.6	20.2	33.2	34.4	NA	74.7	355.1	5.7	11.7	25.4	27.4	31.7	14	12.2	424.4	305.5	35.6	26.6	15.3	27	16.9	17.8	900.1
P0C5H9	Mesencephalic astrocyte-derived neurotrophic factor OS	MANF	0	6.061	13	2	5	2	160.1	11.2	21.7	16.2	18.7	6.6	3.1	6.9	503.2	5.1	20.1	0.8	7.4	5.6	7.5	0.8	NA	NA	NA	NA	NA	NA	NA	NA	NA	NA	NA	NA	NA	NA	NA	NA	68.4	13.4	17.1	11.9	5.2	12.8	8	10.3	150.3
Q4V7C7	Actin-related protein 3 OS	ACTR3	0	6.013	5	2	2	2	NA	NA	NA	NA	NA	NA	NA	NA	NA	NA	NA	NA	NA	NA	NA	NA	206.2	NA	4.5	7	5.4	3.6	NA	36.4	173.1	4.9	4.2	7.8	4.9	3.7	NA	4.5	89.8	67.9	99.5	31.7	26.2	26.6	17.2	8.9	278.6
F1M0K6	60S ribosomal protein L18a (Fragment) OS	RGD1565566	0	6.003	8	1	3	1	NA	NA	NA	NA	NA	NA	NA	NA	NA	NA	NA	NA	NA	NA	NA	NA	NA	NA	NA	NA	NA	NA	NA	NA	NA	NA	NA	NA	NA	NA	NA	NA	379.6	250.3	76.2	31.4	15.5	35.8	25.8	16.8	896.8
P27881	Hexokinase-2 OS	HK2	0	5.998	3	2	2	2	NA	NA	NA	NA	NA	NA	NA	NA	NA	NA	NA	NA	NA	NA	NA	NA	NA	NA	NA	NA	NA	NA	NA	NA	NA	NA	NA	NA	NA	NA	NA	NA	72.2	27.1	63.4	51.9	45.8	42.9	38.8	26.9	287.3
Q63570	26S protease regulatory subunit 6B OS	PSMC4	0	5.978	4	1	2	1	NA	NA	NA	NA	NA	NA	NA	NA	NA	NA	NA	NA	NA	NA	NA	NA	NA	NA	NA	NA	NA	NA	NA	NA	NA	NA	NA	NA	NA	NA	NA	NA	89.7	41.3	6.6	7.2	5.5	6	6.4	4.8	166.2
P17764	Acetyl-CoA acetyltransferase, mitochondrial OS	ACAT1	0	5.906	9	3	3	3	115.7	3.9	3.3	8.4	5.7	5.3	2.4	3.5	214.1	3	3.3	NA	2.1	2.8	3.7	NA	NA	NA	NA	NA	NA	NA	NA	NA	NA	NA	NA	NA	NA	NA	NA	NA	NA	NA	NA	NA	NA	NA	NA	NA	NA
G3V6H2	Pre-mRNA processing factor 8, isoform CRA_a OS	PRPF8	0	5.895	1	2	2	2	NA	NA	NA	NA	NA	NA	NA	NA	NA	NA	NA	NA	NA	NA	NA	NA	NA	NA	NA	NA	NA	NA	NA	NA	NA	NA	NA	NA	NA	NA	NA	NA	151.4	73.8	31.9	24.9	16.2	24.2	13.5	20.8	480.9
D4A8T3	Coatomer protein complex, subunit zeta 1 (Predicted) OS	COPZ1	0	5.888	12	2	3	2	121.9	13.8	10.3	17.1	10.4	12.2	8	10.9	291.3	11.7	11.9	2	8.2	10.5	12.7	13.3	175	NA	4.3	5.9	7.2	12.1	NA	19.4	147.7	NA	3.8	8.6	7.4	9.3	2.8	4.6	NA	NA	NA	NA	NA	NA	NA	NA	NA
P11167	Solute carrier family 2, facilitated glucose transporter member 1 OS	SLC2A1	0	5.881	6	3	4	3	849.3	13.6	40.7	45.4	46.9	39.1	23.8	41.9	1505.8	12.7	33.2	4.4	33	31	39.2	7.6	960.7	NA	50.8	66.2	60.2	93.8	NA	79.9	743.2	6.6	30.5	67.3	62.3	51.6	48.2	33	197.7	40	32.4	26.1	17.4	19.1	23	22.2	402.2
D4A2H2	Protein Sptlc1 OS	SPTLC1	0	5.876	6	3	3	3	170.5	2.1	8.6	9.3	11.6	10.4	11.4	6.4	273.8	2.9	14.1	NA	8.2	5.4	6.1	5	NA	NA	NA	NA	NA	NA	NA	NA	NA	NA	NA	NA	NA	NA	NA	NA	NA	NA	NA	NA	NA	NA	NA	NA	NA
Q63507	60S ribosomal protein L14 OS	RPL14	0	5.874	10	2	4	2	48.2	6.8	1.9	NA	5.1	NA	NA	3.9	139.4	2	NA	NA	3.6	2.6	3.2	NA	NA	NA	NA	NA	NA	NA	NA	NA	NA	NA	NA	NA	NA	NA	NA	NA	25.7	17.4	11	9.5	6.7	7.9	7.1	7.7	69.2
Q9Z2M4	Peroxisomal 2,4-dienoyl-CoA reductase OS	DECR2	0	5.853	12	3	4	3	88.2	13.3	8.4	9.9	6.9	9.2	5.1	19.8	196.6	7.9	6.7	1.8	3.5	5.8	5.7	NA	NA	NA	NA	NA	NA	NA	NA	NA	NA	NA	NA	NA	NA	NA	NA	NA	NA	NA	NA	NA	NA	NA	NA	NA	NA
G3V6I5	Protein Dnaja3 OS	DNAJA3	0	5.85	7	2	2	2	NA	NA	NA	NA	NA	NA	NA	NA	NA	NA	NA	NA	NA	NA	NA	NA	NA	NA	NA	NA	NA	NA	NA	NA	NA	NA	NA	NA	NA	NA	NA	NA	NA	NA	NA	NA	NA	NA	NA	NA	NA
P70580	Membrane-associated progesterone receptor component 1 OS	PGRMC1	0	5.841	11	2	2	2	83.7	4.3	5.4	6	5.5	4.4	2	5.4	173.9	3	NA	1.2	6.1	NA	16	NA	NA	NA	NA	NA	NA	NA	NA	NA	NA	NA	NA	NA	NA	NA	NA	NA	60.2	26.4	24	19	6.1	17.9	7.7	8.5	73.7
Q5BK63	NADH dehydrogenase [ubiquinone] 1 alpha subcomplex subunit 9, mitochondrial OS	NDUFA9	0	5.825	9	2	2	2	NA	NA	NA	NA	NA	NA	NA	NA	NA	NA	NA	NA	NA	NA	NA	NA	NA	NA	NA	NA	NA	NA	NA	NA	NA	NA	NA	NA	NA	NA	NA	NA	NA	NA	NA	NA	NA	NA	NA	NA	NA
D3ZIE9	Protein Aldh18a1 OS	ALDH18A1	0	5.768	2	1	2	1	NA	NA	NA	NA	NA	NA	NA	NA	NA	NA	NA	NA	NA	NA	NA	NA	NA	NA	NA	NA	NA	NA	NA	NA	NA	NA	NA	NA	NA	NA	NA	NA	NA	NA	NA	NA	NA	NA	NA	NA	NA
D3ZAA3	Latent transforming growth factor beta binding protein 1 OS	LTBP1	0	5.739	2	2	2	2	NA	NA	NA	NA	NA	NA	NA	NA	NA	NA	NA	NA	NA	NA	NA	NA	NA	NA	NA	NA	NA	NA	NA	NA	NA	NA	NA	NA	NA	NA	NA	NA	72.7	29.5	68.4	42.3	27.5	24.9	36.8	22	259
P42667	Signal peptidase complex catalytic subunit SEC11A OS	SEC11A	0	5.738	9	2	3	2	163.5	5.8	4.1	2.7	3	2.3	1.8	2.5	334.8	3	7	NA	2	2	4.2	NA	NA	NA	NA	NA	NA	NA	NA	NA	NA	NA	NA	NA	NA	NA	NA	NA	810.6	241.3	86.1	65	56.4	58.5	60.1	29.4	1639.2
Q5XHZ9	Pachytene checkpoint protein 2 homolog OS	TRIP13	0	5.676	5	2	2	2	NA	NA	NA	NA	NA	NA	NA	NA	NA	NA	NA	NA	NA	NA	NA	NA	NA	NA	NA	NA	NA	NA	NA	NA	NA	NA	NA	NA	NA	NA	NA	NA	106	14.9	6.4	13.1	8.6	11.5	8.6	7.3	318.4
Q5M964	Fumarate hydratase 1 OS	FH	0	5.654	5	2	2	2	NA	NA	NA	NA	NA	NA	NA	NA	NA	NA	NA	NA	NA	NA	NA	NA	NA	NA	NA	NA	NA	NA	NA	NA	NA	NA	NA	NA	NA	NA	NA	NA	61.7	87	27.4	15.7	10.3	14.2	9.7	10.1	116.4
P62271	40S ribosomal protein S18 OS	RPS18	0	5.653	16	2	3	2	118	8.9	8.2	10.2	6.6	6	4.2	5.9	368	4.8	12	7.4	6.8	4	4.9	NA	254.6	6.6	9.4	10.1	13.5	11.7	5.4	41.9	197.8	7.5	6.5	15.9	15	18.1	3.6	11.6	NA	NA	NA	NA	NA	NA	NA	NA	NA
P42123	L-lactate dehydrogenase B chain OS	LDHB	0	5.634	7	2	3	2	NA	NA	NA	NA	NA	NA	NA	NA	NA	NA	NA	NA	NA	NA	NA	NA	NA	NA	NA	NA	NA	NA	NA	NA	NA	NA	NA	NA	NA	NA	NA	NA	28	18.7	16	4.7	3.1	6.8	3.4	6.3	49.4
P42930	Heat shock protein beta-1 OS	HSPB1	0	5.625	14	3	4	3	NA	NA	NA	NA	NA	NA	NA	NA	NA	NA	NA	NA	NA	NA	NA	NA	NA	NA	NA	NA	NA	NA	NA	NA	NA	NA	NA	NA	NA	NA	NA	NA	173.7	201.9	115.6	23.9	8.7	42.3	26.7	11.7	279.1
D3ZFP4	Protein Mcm3 OS	MCM3	0	5.609	7	3	3	3	NA	NA	NA	NA	NA	NA	NA	NA	NA	NA	NA	NA	NA	NA	NA	NA	NA	NA	NA	NA	NA	NA	NA	NA	NA	NA	NA	NA	NA	NA	NA	NA	NA	NA	NA	NA	NA	NA	NA	NA	NA
B0BNJ4	Ethylmalonic encephalopathy 1 OS	ETHE1	0	5.598	13	2	3	2	NA	NA	NA	NA	NA	NA	NA	NA	NA	NA	NA	NA	NA	NA	NA	NA	NA	NA	NA	NA	NA	NA	NA	NA	NA	NA	NA	NA	NA	NA	NA	NA	NA	NA	NA	NA	NA	NA	NA	NA	NA
Q9QX81	Protein Hnrnpab OS	HNRNPAB	0	5.56	12	3	3	3	NA	NA	NA	NA	NA	NA	NA	NA	NA	NA	NA	NA	NA	NA	NA	NA	NA	NA	NA	NA	NA	NA	NA	NA	NA	NA	NA	NA	NA	NA	NA	NA	NA	NA	NA	NA	NA	NA	NA	NA	NA
F1MAS7	Protein Sdr9c7 OS	SDR9C7	0	5.54	7	2	3	2	26.4	25.5	10.3	21.4	5.9	14.9	7.6	12.9	70.1	16.8	6.3	10.2	10.9	12	11.4	8.6	NA	NA	NA	NA	NA	NA	NA	NA	NA	NA	NA	NA	NA	NA	NA	NA	27.1	170.2	114.7	47.7	29.2	42.4	23.8	15.5	99
Q8CHN6	Sphingosine-1-phosphate lyase 1 OS	SGPL1	0	5.537	5	2	3	2	320.4	23.9	14.9	13.6	12.5	9.9	4.9	9.4	834.3	4.4	11	1.7	7.6	8.4	10	0.7	NA	NA	NA	NA	NA	NA	NA	NA	NA	NA	NA	NA	NA	NA	NA	NA	NA	NA	NA	NA	NA	NA	NA	NA	NA
P08503	Medium-chain specific acyl-CoA dehydrogenase, mitochondrial OS	ACADM	0	5.533	10	2	2	2	NA	NA	NA	NA	NA	NA	NA	NA	NA	NA	NA	NA	NA	NA	NA	NA	NA	NA	NA	NA	NA	NA	NA	NA	NA	NA	NA	NA	NA	NA	NA	NA	NA	NA	NA	NA	NA	NA	NA	NA	NA
G3V786	Protein Akr1b8 OS	AKR1B8	0	5.496	5	2	3	1	NA	NA	NA	NA	NA	NA	NA	NA	NA	NA	NA	NA	NA	NA	NA	NA	NA	NA	NA	NA	NA	NA	NA	NA	NA	NA	NA	NA	NA	NA	NA	NA	NA	NA	NA	NA	NA	NA	NA	NA	NA
P08699	Galectin-3 OS	LGALS3	0	5.474	7	2	2	2	NA	NA	NA	NA	NA	NA	NA	NA	NA	NA	NA	NA	NA	NA	NA	NA	NA	NA	NA	NA	NA	NA	NA	NA	NA	NA	NA	NA	NA	NA	NA	NA	150.4	8.3	9.3	13.6	5.7	5.5	NA	NA	517.4
M0RD20	Protein LOC100911363 OS	CAPNS1	0	5.463	13	2	2	2	NA	NA	NA	NA	NA	NA	NA	NA	NA	NA	NA	NA	NA	NA	NA	NA	NA	NA	NA	NA	NA	NA	NA	NA	NA	NA	NA	NA	NA	NA	NA	NA	191.8	455.2	281.4	56.7	87.7	93	46.2	10.7	261.2
B2RZ78	Vacuolar protein sorting-associated protein 29 OS	VPS29	0	5.447	9	2	2	2	NA	NA	NA	NA	NA	NA	NA	NA	NA	NA	NA	NA	NA	NA	NA	NA	NA	NA	NA	NA	NA	NA	NA	NA	NA	NA	NA	NA	NA	NA	NA	NA	570.1	275.2	114.3	77.7	43.9	69	63.7	41.5	1577.6
Q9JJ31	Cullin-5 OS	CUL5	0	5.441	2	1	2	1	NA	NA	NA	NA	NA	NA	NA	NA	NA	NA	NA	NA	NA	NA	NA	NA	NA	NA	NA	NA	NA	NA	NA	NA	NA	NA	NA	NA	NA	NA	NA	NA	NA	NA	NA	NA	NA	NA	NA	NA	NA
O88813	Long-chain-fatty-acid--CoA ligase 5 OS	ACSL5	0	5.435	3	2	2	1	41.5	10.2	11.8	11.7	7.9	8	10.2	8.8	70.8	7.8	13.5	6.6	7.4	8.7	9.2	6.2	NA	NA	NA	NA	NA	NA	NA	NA	NA	NA	NA	NA	NA	NA	NA	NA	NA	NA	NA	NA	NA	NA	NA	NA	NA
F1M6N0	Protein LOC686143 OS	LOC686143	0	5.405	15	3	3	3	NA	NA	NA	NA	NA	NA	NA	NA	NA	NA	NA	NA	NA	NA	NA	NA	NA	NA	NA	NA	NA	NA	NA	NA	NA	NA	NA	NA	NA	NA	NA	NA	191.6	260.1	1051	364.3	153.7	291.3	123	41.2	803.4
Q4G063	Cysteine-rich with EGF-like domain protein 2 OS	CRELD2	0	5.393	9	2	2	2	67	6.1	11.1	9.9	14	5.7	3.7	8.6	247.8	4.2	21.4	5	4.3	7.2	9.8	NA	NA	NA	NA	NA	NA	NA	NA	NA	NA	NA	NA	NA	NA	NA	NA	NA	NA	NA	NA	NA	NA	NA	NA	NA	NA
Q62991	Sec1 family domain-containing protein 1 OS	SCFD1	0	5.379	3	2	2	2	NA	NA	NA	NA	NA	NA	NA	NA	NA	NA	NA	NA	NA	NA	NA	NA	NA	NA	NA	NA	NA	NA	NA	NA	NA	NA	NA	NA	NA	NA	NA	NA	NA	NA	NA	NA	NA	NA	NA	NA	NA
P36876	Serine/threonine-protein phosphatase 2A 55 kDa regulatory subunit B alpha isoform OS	PPP2R2A	0	5.355	3	1	5	1	NA	NA	NA	NA	NA	NA	NA	NA	NA	NA	NA	NA	NA	NA	NA	NA	NA	NA	NA	NA	NA	NA	NA	NA	NA	NA	NA	NA	NA	NA	NA	NA	62.9	34.1	19.1	13.6	5.5	7.6	5.9	6.4	237.3
F1LXL7	Uncharacterized protein (Fragment) OS	GSTM6L	0	5.346	9	2	2	2	NA	NA	NA	NA	NA	NA	NA	NA	NA	NA	NA	NA	NA	NA	NA	NA	NA	NA	NA	NA	NA	NA	NA	NA	NA	NA	NA	NA	NA	NA	NA	NA	245.4	149.9	104	75.6	77.9	58.5	76.4	43.7	470.2
Q9EPH8	Polyadenylate-binding protein 1 OS	PABPC1	0	5.345	6	3	3	3	NA	NA	NA	NA	NA	NA	NA	NA	NA	NA	NA	NA	NA	NA	NA	NA	NA	NA	NA	NA	NA	NA	NA	NA	NA	NA	NA	NA	NA	NA	NA	NA	182.9	164	73.6	53.9	24	53.3	23.8	28.6	462
Q76GL9	Neutral amino acid transporter ASCT1 OS	SLC1A4	0	5.337	5	2	2	2	64.2	9.8	8.2	15.8	8.7	10.7	5.1	12.8	140.6	8.8	8.7	4.7	11.7	5.8	15.1	3.9	NA	NA	NA	NA	NA	NA	NA	NA	NA	NA	NA	NA	NA	NA	NA	NA	NA	NA	NA	NA	NA	NA	NA	NA	NA
P05369	Farnesyl pyrophosphate synthase OS	FDPS	0	5.325	7	2	2	2	NA	NA	NA	NA	NA	NA	NA	NA	NA	NA	NA	NA	NA	NA	NA	NA	NA	NA	NA	NA	NA	NA	NA	NA	NA	NA	NA	NA	NA	NA	NA	NA	346.1	4.3	NA	8.2	3.9	13.8	7.1	6.7	654.1
Q6P6T4	Echinoderm microtubule-associated protein-like 2 OS	EML2	0	5.312	3	2	2	2	NA	NA	NA	NA	NA	NA	NA	NA	NA	NA	NA	NA	NA	NA	NA	NA	NA	NA	NA	NA	NA	NA	NA	NA	NA	NA	NA	NA	NA	NA	NA	NA	405.6	167	125.6	79.3	46.1	69.5	70.1	28.9	1488.2
O35162	Heat shock 70 kDa protein 13 OS	HSPA13	0	5.31	4	2	2	2	NA	NA	NA	NA	NA	NA	NA	NA	NA	NA	NA	NA	NA	NA	NA	NA	137.9	5.9	NA	3.5	4	4.8	NA	2.3	127.2	1.9	NA	4.4	4.8	4.2	NA	1.9	346.7	40.8	11.3	26	8.9	22.1	6.5	10.6	768.9
G3V8B6	26S proteasome non-ATPase regulatory subunit 1 OS	PSMD1	0	5.294	3	2	2	2	NA	NA	NA	NA	NA	NA	NA	NA	NA	NA	NA	NA	NA	NA	NA	NA	NA	NA	NA	NA	NA	NA	NA	NA	NA	NA	NA	NA	NA	NA	NA	NA	NA	NA	NA	NA	NA	NA	NA	NA	NA
D4ABV5	Calmodulin OS	CALM2	0	5.241	13	2	2	2	NA	NA	NA	NA	NA	NA	NA	NA	NA	NA	NA	NA	NA	NA	NA	NA	NA	NA	NA	NA	NA	NA	NA	NA	NA	NA	NA	NA	NA	NA	NA	NA	200.4	3890.1	338	66.3	46.3	72.5	99.2	8.9	395.9
P40329	Arginine--tRNA ligase, cytoplasmic OS	RARS	0	5.232	6	3	3	3	34.2	12.3	8.2	13.2	10.1	11.1	4.9	14	76.4	9.6	6.3	2.7	12.1	8.6	13.2	8.5	88.2	6	4.1	6.1	4.5	4.9	NA	11.8	66.6	3.8	2.4	4.5	4.8	3.9	4.2	5.3	NA	NA	NA	NA	NA	NA	NA	NA	NA
Q64232	Very-long-chain enoyl-CoA reductase OS	TECR	0	5.199	8	3	4	3	877	73.9	67	67.4	60.3	65.4	36.2	40.9	1359.5	33.9	72.3	2.8	40.3	65.2	48.6	17.5	NA	NA	NA	NA	NA	NA	NA	NA	NA	NA	NA	NA	NA	NA	NA	NA	NA	NA	NA	NA	NA	NA	NA	NA	NA
P45352	Thymidylate synthase OS	TYMS	0	5.189	10	3	3	3	51.4	2.3	2.2	3.7	3.2	4.7	4.4	4.7	140	2.3	3.6	2.9	4.8	6.9	7.3	0.4	NA	NA	NA	NA	NA	NA	NA	NA	NA	NA	NA	NA	NA	NA	NA	NA	391.5	77.5	60.7	60.8	16.6	48	32.8	18.7	684.5
D3ZVQ0	Ubiquitin carboxyl-terminal hydrolase OS	LOC100911959	0	5.183	2	2	2	2	NA	NA	NA	NA	NA	NA	NA	NA	NA	NA	NA	NA	NA	NA	NA	NA	NA	NA	NA	NA	NA	NA	NA	NA	NA	NA	NA	NA	NA	NA	NA	NA	90	79.5	26.4	19.3	12.6	16.5	9.7	16.5	291.1
Q4G009	Malignant T-cell-amplified sequence 1 OS	MCTS1	0	5.14	9	1	2	1	NA	NA	NA	NA	NA	NA	NA	NA	NA	NA	NA	NA	NA	NA	NA	NA	NA	NA	NA	NA	NA	NA	NA	NA	NA	NA	NA	NA	NA	NA	NA	NA	NA	NA	NA	NA	NA	NA	NA	NA	NA
M0RDD7	RCG29880 OS	RCG_29880	0	5.114	6	1	2	1	NA	NA	NA	NA	NA	NA	NA	NA	NA	NA	NA	NA	NA	NA	NA	NA	NA	NA	NA	NA	NA	NA	NA	NA	NA	NA	NA	NA	NA	NA	NA	NA	123.7	11.6	9.3	12	3.7	5.3	4.3	4.5	479.7
F1LTX3	Uncharacterized protein (Fragment) OS	LOC100909772	0	5.091	5	2	4	1	NA	NA	NA	NA	NA	NA	NA	NA	NA	NA	NA	NA	NA	NA	NA	NA	NA	NA	NA	NA	NA	NA	NA	NA	NA	NA	NA	NA	NA	NA	NA	NA	874.5	590.2	249.3	67.7	61.9	121	60.2	28.7	1533.7
Q9EQS0	Transaldolase OS	TALDO1	0	5.084	6	2	2	2	46.5	28.1	23	15.9	13.7	13.1	10.3	14.3	109.7	13.8	15.7	12.3	13.7	17.1	8.4	8.7	NA	NA	NA	NA	NA	NA	NA	NA	NA	NA	NA	NA	NA	NA	NA	NA	209.3	147.4	30.6	13.1	12.5	11	11.9	2.1	347.8
B2GV73	Actin related protein 2/3 complex, subunit 3 OS	ARPC3	0	5.082	7	1	4	1	60.9	6.3	6.6	6.4	3.8	4.2	3.7	4.7	116.9	NA	4.6	4.6	4.9	3.2	6.2	6.1	NA	NA	NA	NA	NA	NA	NA	NA	NA	NA	NA	NA	NA	NA	NA	NA	260.1	172.8	55.9	20	10	21.7	13.1	10.3	374.2
Q7TMC7	Ab2-417 OS	TF	0	5.063	2	2	2	2	NA	NA	NA	NA	NA	NA	NA	NA	NA	NA	NA	NA	NA	NA	NA	NA	NA	NA	NA	NA	NA	NA	NA	NA	NA	NA	NA	NA	NA	NA	NA	NA	51.9	15.5	16.2	9.1	3.7	7.2	6.6	7.2	107.8
Q4KM64	Protein jagunal homolog 1 OS	JAGN1	0	5.011	7	1	2	1	NA	NA	NA	NA	NA	NA	NA	NA	NA	NA	NA	NA	NA	NA	NA	NA	NA	NA	NA	NA	NA	NA	NA	NA	NA	NA	NA	NA	NA	NA	NA	NA	NA	NA	NA	NA	NA	NA	NA	NA	NA
M0R4B6	60S ribosomal protein L12 OS	RGD1564883	0	4.998	16	2	4	1	NA	NA	NA	NA	NA	NA	NA	NA	NA	NA	NA	NA	NA	NA	NA	NA	NA	NA	NA	NA	NA	NA	NA	NA	NA	NA	NA	NA	NA	NA	NA	NA	NA	NA	NA	NA	NA	NA	NA	NA	NA
F1LPX5	Protein Plscr2 (Fragment) OS	PLSCR2	0	4.962	10	2	2	2	128.7	20.4	6.4	13.5	9.7	18.2	5.7	6.5	231.3	7	9.7	NA	7.5	8	8.8	2.6	NA	NA	NA	NA	NA	NA	NA	NA	NA	NA	NA	NA	NA	NA	NA	NA	NA	NA	NA	NA	NA	NA	NA	NA	NA
P62278	40S ribosomal protein S13 OS	RPS13	0	4.957	13	2	3	2	190.6	15.1	7.4	7	10.6	6	4	11.6	500.8	5.2	11.3	0.5	7	5.2	6.9	NA	NA	NA	NA	NA	NA	NA	NA	NA	NA	NA	NA	NA	NA	NA	NA	NA	547.1	103.1	NA	29.2	18.1	22	15.2	13.5	898.9
D3ZRM5	Protein Rab23 OS	RAB23	0	4.939	11	2	2	2	NA	NA	NA	NA	NA	NA	NA	NA	NA	NA	NA	NA	NA	NA	NA	NA	NA	NA	NA	NA	NA	NA	NA	NA	NA	NA	NA	NA	NA	NA	NA	NA	NA	NA	NA	NA	NA	NA	NA	NA	NA
D3ZHA1	Protein LOC100911750 OS	B3GNT1	0	4.932	5	2	2	2	NA	NA	NA	NA	NA	NA	NA	NA	NA	NA	NA	NA	NA	NA	NA	NA	NA	NA	NA	NA	NA	NA	NA	NA	NA	NA	NA	NA	NA	NA	NA	NA	645.9	123.2	47.7	84.9	46.6	68.1	64.7	57.3	1205.6
D4ABT8	Protein Hnrnpul2 OS	HNRNPUL2	0	4.927	4	2	2	2	NA	NA	NA	NA	NA	NA	NA	NA	NA	NA	NA	NA	NA	NA	NA	NA	NA	NA	NA	NA	NA	NA	NA	NA	NA	NA	NA	NA	NA	NA	NA	NA	202.9	102	58	42.5	29.6	37.3	29.2	30.9	422.3
P28064	Proteasome subunit beta type-8 OS	PSMB8	0	4.926	7	2	2	2	NA	NA	NA	NA	NA	NA	NA	NA	NA	NA	NA	NA	NA	NA	NA	NA	NA	NA	NA	NA	NA	NA	NA	NA	NA	NA	NA	NA	NA	NA	NA	NA	127.4	794	176.9	88.1	70.1	84.7	49.6	404.8	353
Q6AYS3	Protective protein for beta-galactosidase OS	CTSA	0	4.917	5	3	3	3	NA	NA	NA	NA	NA	NA	NA	NA	NA	NA	NA	NA	NA	NA	NA	NA	NA	NA	NA	NA	NA	NA	NA	NA	NA	NA	NA	NA	NA	NA	NA	NA	98.3	281	59.2	27.8	26.9	38.5	19.8	10.3	152
P07895	Superoxide dismutase [Mn], mitochondrial OS	SOD2	0	4.915	6	1	2	1	NA	NA	NA	NA	NA	NA	NA	NA	NA	NA	NA	NA	NA	NA	NA	NA	NA	NA	NA	NA	NA	NA	NA	NA	NA	NA	NA	NA	NA	NA	NA	NA	55.4	15.6	33.5	27.1	11.2	18.8	20.5	16.8	135
M0R907	Protein Snrpd3 OS	SNRPD3	0	4.91	8	1	3	1	164.8	46	15.7	22	13.4	17.3	9	16.5	432.8	11.9	13.5	6.5	11.2	16.2	13.9	7.8	141.6	7.8	3.6	3.2	8.2	5.7	NA	12.6	119.7	2.5	5.1	6.8	11.1	8.2	NA	6.9	NA	NA	NA	NA	NA	NA	NA	NA	NA
P60868	40S ribosomal protein S20 OS	RPS20	0	4.907	16	2	4	2	NA	NA	NA	NA	NA	NA	NA	NA	NA	NA	NA	NA	NA	NA	NA	NA	NA	NA	NA	NA	NA	NA	NA	NA	NA	NA	NA	NA	NA	NA	NA	NA	460.1	193.2	5.9	17.7	6.7	17.1	11.7	3	802.3
P49432	Pyruvate dehydrogenase E1 component subunit beta, mitochondrial OS	PDHB	0	4.9	8	2	2	2	NA	NA	NA	NA	NA	NA	NA	NA	NA	NA	NA	NA	NA	NA	NA	NA	NA	NA	NA	NA	NA	NA	NA	NA	NA	NA	NA	NA	NA	NA	NA	NA	71.4	96.1	34.3	55.4	21.7	55.5	16.2	32.2	140.3
P13941	Collagen alpha-1(III) chain OS	COL3A1	0	4.895	3	2	2	2	NA	NA	NA	NA	NA	NA	NA	NA	NA	NA	NA	NA	NA	NA	NA	NA	NA	NA	NA	NA	NA	NA	NA	NA	NA	NA	NA	NA	NA	NA	NA	NA	89.5	62.3	42.9	29	25.5	33.1	24.7	23.9	230.5
Q62639	GTP-binding protein Rheb OS	RHEB	0	4.886	9	1	2	1	NA	NA	NA	NA	NA	NA	NA	NA	NA	NA	NA	NA	NA	NA	NA	NA	NA	NA	NA	NA	NA	NA	NA	NA	NA	NA	NA	NA	NA	NA	NA	NA	105.1	23.9	19.6	23.7	10.5	21.8	15.6	13.9	340.6
G3V6S2	Cytoplasmic aconitate hydratase OS	ACO1	0	4.869	3	2	3	2	14	52.9	39.3	46.5	51.7	34.5	42.4	50.6	25.6	49.4	52.5	31.5	30.2	46.2	43.8	41.7	NA	NA	NA	NA	NA	NA	NA	NA	NA	NA	NA	NA	NA	NA	NA	NA	31.8	164.4	287.2	294.6	240.8	205.6	263.1	158.7	98.8
Q6IRJ7	Annexin OS	ANXA7	0	4.839	4	2	2	2	NA	NA	NA	NA	NA	NA	NA	NA	NA	NA	NA	NA	NA	NA	NA	NA	NA	NA	NA	NA	NA	NA	NA	NA	NA	NA	NA	NA	NA	NA	NA	NA	107.1	82.4	93.8	13.3	14.7	29	11.9	10.7	231.4
D4AC45	1-acylglycerol-3-phosphate O-acyltransferase 2 (Lysophosphatidic acid acyltransferase, beta) (Predicted) OS	AGPAT2	0	4.818	10	2	2	2	210.7	20.6	14.6	18.8	13.2	22.7	5.3	10.2	386.5	7.8	15.7	3.7	7.9	10.1	13.6	5.2	NA	NA	NA	NA	NA	NA	NA	NA	NA	NA	NA	NA	NA	NA	NA	NA	NA	NA	NA	NA	NA	NA	NA	NA	NA
Q7TPK5	Ac2-067 OS	EEF1B2L	0	4.802	6	1	2	1	NA	NA	NA	NA	NA	NA	NA	NA	NA	NA	NA	NA	NA	NA	NA	NA	NA	NA	NA	NA	NA	NA	NA	NA	NA	NA	NA	NA	NA	NA	NA	NA	NA	NA	NA	NA	NA	NA	NA	NA	NA
Q7TPJ0	Translocon-associated protein subunit alpha OS	SSR1	0	4.791	5	1	3	1	NA	NA	NA	NA	NA	NA	NA	NA	NA	NA	NA	NA	NA	NA	NA	NA	NA	NA	NA	NA	NA	NA	NA	NA	NA	NA	NA	NA	NA	NA	NA	NA	54	44.8	59	25.7	12.6	25.8	15	16.5	131.3
D4A9D6	DEAH (Asp-Glu-Ala-His) box polypeptide 9 (Predicted) OS	DHX9	0	4.789	2	2	3	2	NA	NA	NA	NA	NA	NA	NA	NA	NA	NA	NA	NA	NA	NA	NA	NA	NA	NA	NA	NA	NA	NA	NA	NA	NA	NA	NA	NA	NA	NA	NA	NA	200.2	69.7	33.4	30.5	19.1	30	14.3	20.1	416.7
P19804	Nucleoside diphosphate kinase B OS	NME2	0	4.775	11	2	3	2	NA	NA	NA	NA	NA	NA	NA	NA	NA	NA	NA	NA	NA	NA	NA	NA	862.5	57.9	31.2	48.2	63.1	44	13.2	195.7	785.4	64.5	15.9	68.1	59.4	58.1	24.5	82	1006.8	554.7	264.4	41.8	34.1	76.3	39	17.6	987.7
D3ZMY7	Protein Nt5c2 (Fragment) OS	NT5C2	0	4.772	5	2	2	2	NA	NA	NA	NA	NA	NA	NA	NA	NA	NA	NA	NA	NA	NA	NA	NA	NA	NA	NA	NA	NA	NA	NA	NA	NA	NA	NA	NA	NA	NA	NA	NA	290.6	300.5	43.3	21.2	17.2	28	19.5	6.5	759
G3V852	Protein Tln1 OS	TLN1	0	4.749	1	2	3	2	NA	NA	NA	NA	NA	NA	NA	NA	NA	NA	NA	NA	NA	NA	NA	NA	NA	NA	NA	NA	NA	NA	NA	NA	NA	NA	NA	NA	NA	NA	NA	NA	235.4	73.5	4.8	12.8	8.9	9.7	9.4	25.6	263
Q62931	Golgi SNAP receptor complex member 1 OS	GOSR1	0	4.74	9	2	2	2	NA	NA	NA	NA	NA	NA	NA	NA	NA	NA	NA	NA	NA	NA	NA	NA	NA	NA	NA	NA	NA	NA	NA	NA	NA	NA	NA	NA	NA	NA	NA	NA	NA	NA	NA	NA	NA	NA	NA	NA	NA
Q62940	E3 ubiquitin-protein ligase NEDD4 OS	NEDD4	0	4.696	3	2	3	2	NA	NA	NA	NA	NA	NA	NA	NA	NA	NA	NA	NA	NA	NA	NA	NA	NA	NA	NA	NA	NA	NA	NA	NA	NA	NA	NA	NA	NA	NA	NA	NA	67.3	9.8	10.8	4	3.8	6.2	3.3	2	140.9
Q64057	Alpha-aminoadipic semialdehyde dehydrogenase OS	ALDH7A1	0	4.675	5	2	2	2	NA	NA	NA	NA	NA	NA	NA	NA	NA	NA	NA	NA	NA	NA	NA	NA	NA	NA	NA	NA	NA	NA	NA	NA	NA	NA	NA	NA	NA	NA	NA	NA	120.8	110.6	150.2	29.4	15.6	46.6	28.2	16	275.8
B1WBY7	ER lipid raft associated 1 OS	ERLIN1	0	4.669	8	2	4	1	NA	NA	NA	NA	NA	NA	NA	NA	NA	NA	NA	NA	NA	NA	NA	NA	NA	NA	NA	NA	NA	NA	NA	NA	NA	NA	NA	NA	NA	NA	NA	NA	NA	NA	NA	NA	NA	NA	NA	NA	NA
D4A997	HIV TAT specific factor 1 (Predicted) OS	HTATSF1	0	4.644	4	3	4	3	91.1	7.3	19.3	12	21.7	8.2	3.8	5.6	298.2	6.2	28.3	NA	5.4	7	5.9	NA	NA	NA	NA	NA	NA	NA	NA	NA	NA	NA	NA	NA	NA	NA	NA	NA	190.4	27.9	37	14.2	13.3	20.3	13.2	7.5	430.3
M0R9L0	Protein Naca OS	NACA	0	4.61	1	1	3	1	NA	NA	NA	NA	NA	NA	NA	NA	NA	NA	NA	NA	NA	NA	NA	NA	NA	NA	NA	NA	NA	NA	NA	NA	NA	NA	NA	NA	NA	NA	NA	NA	NA	NA	NA	NA	NA	NA	NA	NA	NA
D4AEC0	Histone H2A OS	H2AFV	0	4.581	15	2	4	2	NA	NA	NA	NA	NA	NA	NA	NA	NA	NA	NA	NA	NA	NA	NA	NA	131.9	4	4.8	7.7	8	8.2	NA	33.6	148.4	3.4	4.3	9.4	4.9	7.6	4.8	8.2	838.7	335.1	321.8	142.4	85.4	83.6	103	54	1577
P21531	60S ribosomal protein L3 OS	RPL3	0	4.575	9	3	3	3	NA	NA	NA	NA	NA	NA	NA	NA	NA	NA	NA	NA	NA	NA	NA	NA	NA	NA	NA	NA	NA	NA	NA	NA	NA	NA	NA	NA	NA	NA	NA	NA	1270.9	1001.4	131.6	157.4	65.2	109.9	81.7	43.7	3787.9
P70500	CDP-diacylglycerol--inositol 3-phosphatidyltransferase OS	CDIPT	0	4.572	5	1	2	1	NA	NA	NA	NA	NA	NA	NA	NA	NA	NA	NA	NA	NA	NA	NA	NA	NA	NA	NA	NA	NA	NA	NA	NA	NA	NA	NA	NA	NA	NA	NA	NA	NA	NA	NA	NA	NA	NA	NA	NA	NA
G3V8G5	Golgi apparatus protein 1 OS	GLG1	0	4.56	2	2	2	2	73.4	4.4	6	4.5	6.9	5	3.8	6.1	208.5	4.9	10.6	1.7	7.8	5.2	6.2	4.9	NA	NA	NA	NA	NA	NA	NA	NA	NA	NA	NA	NA	NA	NA	NA	NA	NA	NA	NA	NA	NA	NA	NA	NA	NA
B2GUZ5	F-actin-capping protein subunit alpha-1 OS	CAPZA1	0	4.495	3	1	3	1	NA	NA	NA	NA	NA	NA	NA	NA	NA	NA	NA	NA	NA	NA	NA	NA	105.6	4.5	1.2	5.7	5.4	5.5	NA	31.8	84	NA	3.6	4.2	3.8	2.5	NA	3.2	NA	NA	NA	NA	NA	NA	NA	NA	NA
P62332	ADP-ribosylation factor 6 OS	ARF6	0	4.479	6	1	3	1	NA	NA	NA	NA	NA	NA	NA	NA	NA	NA	NA	NA	NA	NA	NA	NA	NA	NA	NA	NA	NA	NA	NA	NA	NA	NA	NA	NA	NA	NA	NA	NA	389.5	272.1	74.7	52.6	38.4	49.8	38	43.2	878.3
G3V9R8	Heterogeneous nuclear ribonucleoprotein C (C1/C2) OS	HNRNPC	0	4.479	4	1	2	1	NA	NA	NA	NA	NA	NA	NA	NA	NA	NA	NA	NA	NA	NA	NA	NA	171	4.3	7.9	3.2	6.9	5.7	NA	13.6	134.3	5.9	4.7	4.8	4.4	4.5	NA	3.9	NA	NA	NA	NA	NA	NA	NA	NA	NA
Q8R4A1	ERO1-like protein alpha OS	ERO1L	0	4.478	5	2	3	2	NA	NA	NA	NA	NA	NA	NA	NA	NA	NA	NA	NA	NA	NA	NA	NA	NA	NA	NA	NA	NA	NA	NA	NA	NA	NA	NA	NA	NA	NA	NA	NA	14.3	23.3	15	7.5	7.8	8.5	8.4	10.7	28
D3ZIK0	Protein Glce OS	GLCE	0	4.477	2	1	2	1	NA	NA	NA	NA	NA	NA	NA	NA	NA	NA	NA	NA	NA	NA	NA	NA	68	3.5	8.7	9.3	5.4	5.4	5.3	8.9	50.2	NA	5	8	11.5	3.3	8.6	4.2	NA	NA	NA	NA	NA	NA	NA	NA	NA
D3ZPF5	Protein Smarcc2 OS	SMARCC2	0	4.469	2	2	2	2	NA	NA	NA	NA	NA	NA	NA	NA	NA	NA	NA	NA	NA	NA	NA	NA	NA	NA	NA	NA	NA	NA	NA	NA	NA	NA	NA	NA	NA	NA	NA	NA	NA	NA	NA	NA	NA	NA	NA	NA	NA
G3V7L6	26S protease regulatory subunit 7 OS	PSMC2	0	4.458	4	2	3	2	NA	NA	NA	NA	NA	NA	NA	NA	NA	NA	NA	NA	NA	NA	NA	NA	NA	NA	NA	NA	NA	NA	NA	NA	NA	NA	NA	NA	NA	NA	NA	NA	478.7	180	101.7	43.8	18.7	34.4	24.5	25.5	880.3
P24049	60S ribosomal protein L17 OS	RPL17	0	4.457	17	3	3	3	48.8	6.6	6.2	5.4	4.7	3.6	NA	8.2	99.5	4	3.6	0.5	3.3	NA	6.2	3.9	NA	NA	NA	NA	NA	NA	NA	NA	NA	NA	NA	NA	NA	NA	NA	NA	1045.6	354.6	NA	43.6	21.7	43.4	35.6	12.6	1957.6
D3ZRF6	Protein Pnpla6 OS	PNPLA6	0	4.451	2	2	2	2	NA	NA	NA	NA	NA	NA	NA	NA	NA	NA	NA	NA	NA	NA	NA	NA	NA	NA	NA	NA	NA	NA	NA	NA	NA	NA	NA	NA	NA	NA	NA	NA	NA	NA	NA	NA	NA	NA	NA	NA	NA
Q9Z2G8	Nucleosome assembly protein 1-like 1 OS	NAP1L1	0	4.422	4	2	2	2	NA	NA	NA	NA	NA	NA	NA	NA	NA	NA	NA	NA	NA	NA	NA	NA	NA	NA	NA	NA	NA	NA	NA	NA	NA	NA	NA	NA	NA	NA	NA	NA	598.5	128.1	12.8	109.2	27.6	49	42.7	30.4	1234
P12007	Isovaleryl-CoA dehydrogenase, mitochondrial OS	IVD	0	4.415	7	3	3	3	141.7	10	10.2	11.3	12	10.3	6.6	13.1	255.3	4.5	16	0.5	9.6	8.7	8.2	6.4	NA	NA	NA	NA	NA	NA	NA	NA	NA	NA	NA	NA	NA	NA	NA	NA	NA	NA	NA	NA	NA	NA	NA	NA	NA
D3ZD97	DEAH (Asp-Glu-Ala-His) box polypeptide 15 (Predicted), isoform CRA_b OS	DHX15	0	4.41	1	1	2	1	NA	NA	NA	NA	NA	NA	NA	NA	NA	NA	NA	NA	NA	NA	NA	NA	NA	NA	NA	NA	NA	NA	NA	NA	NA	NA	NA	NA	NA	NA	NA	NA	48.4	17.6	11.3	4.6	4.5	5.9	3.8	1.8	133
D4A414	COX15 homolog, cytochrome c oxidase assembly protein (Yeast), isoform CRA_a OS	COX15	0	4.409	6	2	2	2	NA	NA	NA	NA	NA	NA	NA	NA	NA	NA	NA	NA	NA	NA	NA	NA	NA	NA	NA	NA	NA	NA	NA	NA	NA	NA	NA	NA	NA	NA	NA	NA	NA	NA	NA	NA	NA	NA	NA	NA	NA
E9PTI1	Protein Atp6v1h OS	ATP6V1H	0	4.396	4	2	2	2	NA	NA	NA	NA	NA	NA	NA	NA	NA	NA	NA	NA	NA	NA	NA	NA	NA	NA	NA	NA	NA	NA	NA	NA	NA	NA	NA	NA	NA	NA	NA	NA	291.8	208.9	144.6	102.1	49.4	78.7	68.7	52.8	778.8
Q6EV70	GDP-fucose protein O-fucosyltransferase 1 OS	POFUT1	0	4.388	5	1	2	1	NA	NA	NA	NA	NA	NA	NA	NA	NA	NA	NA	NA	NA	NA	NA	NA	NA	NA	NA	NA	NA	NA	NA	NA	NA	NA	NA	NA	NA	NA	NA	NA	NA	NA	NA	NA	NA	NA	NA	NA	NA
D3ZN05	Protein Lama3 OS	LAMA3	0	4.355	1	2	2	2	NA	NA	NA	NA	NA	NA	NA	NA	NA	NA	NA	NA	NA	NA	NA	NA	65.6	4.9	7.3	6.7	9.5	13.4	5.5	8.8	55.1	4.2	5.1	12.4	8.2	6.6	8.3	3.1	NA	NA	NA	NA	NA	NA	NA	NA	NA
M0RDI5	Protein Mcu OS	MCU	0	4.324	8	3	4	3	75.3	10.5	24.7	11.3	41.5	3.9	2.6	3.1	132	1.3	61.3	3.4	10.8	2.4	3.5	NA	NA	NA	NA	NA	NA	NA	NA	NA	NA	NA	NA	NA	NA	NA	NA	NA	NA	NA	NA	NA	NA	NA	NA	NA	NA
P69060	N-acylneuraminate cytidylyltransferase OS	CMAS	0	4.305	2	1	2	1	NA	NA	NA	NA	NA	NA	NA	NA	NA	NA	NA	NA	NA	NA	NA	NA	50.8	10.5	8.1	9.6	9	4.9	7.3	11.3	41.3	6.3	7	10	11.3	8	6.1	5.2	63.6	43.3	9	13.3	8.8	10.2	7.7	5.4	193.1
D4A1D8	Protein Surf4 OS	SURF4	0	4.297	13	2	2	2	NA	NA	NA	NA	NA	NA	NA	NA	NA	NA	NA	NA	NA	NA	NA	NA	NA	NA	NA	NA	NA	NA	NA	NA	NA	NA	NA	NA	NA	NA	NA	NA	NA	NA	NA	NA	NA	NA	NA	NA	NA
P21913	Succinate dehydrogenase [ubiquinone] iron-sulfur subunit, mitochondrial OS	SDHB	0	4.285	9	2	4	2	49.4	8	4.5	9.2	5.9	7	4.3	8	88.1	3.9	4.4	1.4	3.7	2.9	4.4	1.5	42.9	21.9	22.5	19.9	23.3	21.6	19.2	25.6	37.8	18.4	15.1	24.4	22.7	24.4	21	24.6	64.9	67.2	32.6	44.7	26.9	36.9	30.7	28.4	84.3
F1M335	Protein Pxdn OS	PXDN	0	4.27	1	1	2	1	NA	NA	NA	NA	NA	NA	NA	NA	NA	NA	NA	NA	NA	NA	NA	NA	NA	NA	NA	NA	NA	NA	NA	NA	NA	NA	NA	NA	NA	NA	NA	NA	145.6	15.2	57.7	26.5	11.1	37.9	23	16.1	319.1
Q2KMM4	Arachidonate 12-lipoxygenase, 12R-type OS	ALOX12B	0	4.265	2	2	3	2	NA	NA	NA	NA	NA	NA	NA	NA	NA	NA	NA	NA	NA	NA	NA	NA	NA	NA	NA	NA	NA	NA	NA	NA	NA	NA	NA	NA	NA	NA	NA	NA	59.3	541.8	508.8	316.2	122.8	224.1	102.2	32.7	270.2
P84245	Histone H3.3 OS	H3F3B	0	4.262	10	2	5	2	630.4	70.5	88.6	111.5	45.8	23.4	34.3	52.3	1541.6	50.5	58.9	13.1	40	67.4	66	51.5	1343.9	16.8	33.3	58.2	52.2	35.8	31.4	274.8	1337.1	40.2	30.1	67.4	58.9	63.1	22.3	34.1	269.3	240	20.2	14.3	11.2	8	8.1	NA	487.9
Q62760	Mitochondrial import receptor subunit TOM20 homolog OS	TOMM20	0	4.253	14	2	3	2	140.5	10.7	16.1	9.6	10.3	10.5	7	12.3	275.8	7.1	13.7	1.6	5.9	7.8	10.8	NA	NA	NA	NA	NA	NA	NA	NA	NA	NA	NA	NA	NA	NA	NA	NA	NA	NA	NA	NA	NA	NA	NA	NA	NA	NA
F1LQ55	Non-specific lipid-transfer protein OS	SCP2	0	4.248	4	2	2	2	NA	NA	NA	NA	NA	NA	NA	NA	NA	NA	NA	NA	NA	NA	NA	NA	NA	NA	NA	NA	NA	NA	NA	NA	NA	NA	NA	NA	NA	NA	NA	NA	526.6	228.6	142.9	120.2	74.6	91.9	105.3	69.8	1159.6
Q68FX0	Isocitrate dehydrogenase [NAD] subunit beta, mitochondrial OS	IDH3B	0	4.21	5	2	2	2	NA	NA	NA	NA	NA	NA	NA	NA	NA	NA	NA	NA	NA	NA	NA	NA	NA	NA	NA	NA	NA	NA	NA	NA	NA	NA	NA	NA	NA	NA	NA	NA	303.3	41.7	103	63.6	33.6	37.7	30.9	27.3	788.4
G3V9W6	Aldehyde dehydrogenase OS	ALDH3A2	0	4.206	6	2	2	2	NA	NA	NA	NA	NA	NA	NA	NA	NA	NA	NA	NA	NA	NA	NA	NA	NA	NA	NA	NA	NA	NA	NA	NA	NA	NA	NA	NA	NA	NA	NA	NA	NA	NA	NA	NA	NA	NA	NA	NA	NA
D4ADC3	Protein Mgst2 OS	MGST2	0	4.198	10	1	3	1	30.4	8.2	5.8	3.9	8.4	4.3	4.3	7	90.8	1.9	7.2	6.6	4.7	5.3	9.2	5.9	NA	NA	NA	NA	NA	NA	NA	NA	NA	NA	NA	NA	NA	NA	NA	NA	NA	NA	NA	NA	NA	NA	NA	NA	NA
P19511	ATP synthase F(0) complex subunit B1, mitochondrial OS	ATP5F1	0	4.197	6	2	4	2	NA	NA	NA	NA	NA	NA	NA	NA	NA	NA	NA	NA	NA	NA	NA	NA	NA	NA	NA	NA	NA	NA	NA	NA	NA	NA	NA	NA	NA	NA	NA	NA	221.3	97	55.7	54	37.6	48.2	36.6	33.5	374.5
P63326	40S ribosomal protein S10 OS	RPS10	0	4.196	11	2	2	2	NA	NA	NA	NA	NA	NA	NA	NA	NA	NA	NA	NA	NA	NA	NA	NA	NA	NA	NA	NA	NA	NA	NA	NA	NA	NA	NA	NA	NA	NA	NA	NA	386.4	181.1	169	47.9	38.8	42.9	42.9	21.2	609.9
Q4V8E2	Proteasome (Prosome, macropain) 26S subunit, non-ATPase, 14 OS	PSMD14	0	4.115	6	2	2	2	NA	NA	NA	NA	NA	NA	NA	NA	NA	NA	NA	NA	NA	NA	NA	NA	59.9	5.3	2.8	5.8	8.4	5.1	1.1	10.9	44.4	2.4	2.4	6.7	10.3	7	6.5	5.3	51.3	22.6	23.1	21.9	17	20.8	8.3	23.7	198.7
Q5XIM7	Lysine--tRNA ligase OS	KARS	0	4.1	3	2	2	2	NA	NA	NA	NA	NA	NA	NA	NA	NA	NA	NA	NA	NA	NA	NA	NA	300.3	9.7	5.3	7.8	10.2	11	NA	13	217.8	5.6	3.9	9.4	8	10.9	NA	7.1	104.1	46.5	39.7	28.8	12.9	20.1	19.4	15.6	234.1
P62919	60S ribosomal protein L8 OS	RPL8	0	4.097	7	2	2	2	123.4	31.2	3.6	3.7	3.4	3.6	2	2.8	303.4	0.7	5.6	3.5	3.1	3.2	4.5	NA	NA	NA	NA	NA	NA	NA	NA	NA	NA	NA	NA	NA	NA	NA	NA	NA	NA	NA	NA	NA	NA	NA	NA	NA	NA
M0R3V4	Protein LOC501282 OS	LOC501282	0	4.096	5	1	2	1	132.7	7.7	4.6	9.1	11.7	NA	1.9	7.6	391	2.6	5.4	5.2	37.1	1.2	7.4	0.7	NA	NA	NA	NA	NA	NA	NA	NA	NA	NA	NA	NA	NA	NA	NA	NA	NA	NA	NA	NA	NA	NA	NA	NA	NA
D3ZUX5	Coiled-coil-helix-coiled-coil-helix domain containing 3 (Predicted), isoform CRA_a OS	CHCHD3	0	4.094	11	2	2	2	NA	NA	NA	NA	NA	NA	NA	NA	NA	NA	NA	NA	NA	NA	NA	NA	NA	NA	NA	NA	NA	NA	NA	NA	NA	NA	NA	NA	NA	NA	NA	NA	NA	NA	NA	NA	NA	NA	NA	NA	NA
Q6PDV6	40S ribosomal protein S14 OS	RPS14	0	4.073	16	2	2	2	82.3	7.6	NA	3.3	5.3	3.2	NA	3.6	159.3	NA	NA	3.8	3.4	2	2.2	NA	NA	NA	NA	NA	NA	NA	NA	NA	NA	NA	NA	NA	NA	NA	NA	NA	276.8	41.8	NA	15.1	5.6	8.3	7.5	3.2	507.5
Q9QVC8	Peptidyl-prolyl cis-trans isomerase FKBP4 OS	FKBP4	0	4.066	3	2	2	2	NA	NA	NA	NA	NA	NA	NA	NA	NA	NA	NA	NA	NA	NA	NA	NA	NA	NA	NA	NA	NA	NA	NA	NA	NA	NA	NA	NA	NA	NA	NA	NA	193.3	21.2	10.1	34.3	14.7	30.2	7.2	14.8	449.4
D4A8U7	Dynactin 1, isoform CRA_a OS	DCTN1	0	4.062	2	2	2	2	NA	NA	NA	NA	NA	NA	NA	NA	NA	NA	NA	NA	NA	NA	NA	NA	NA	NA	NA	NA	NA	NA	NA	NA	NA	NA	NA	NA	NA	NA	NA	NA	NA	NA	NA	NA	NA	NA	NA	NA	NA
Q6AYK8	Eukaryotic translation initiation factor 3 subunit D OS	EIF3D	0	4.043	4	2	2	2	NA	NA	NA	NA	NA	NA	NA	NA	NA	NA	NA	NA	NA	NA	NA	NA	NA	NA	NA	NA	NA	NA	NA	NA	NA	NA	NA	NA	NA	NA	NA	NA	NA	NA	NA	NA	NA	NA	NA	NA	NA
M0RBX9	Protein Mia3 (Fragment) OS	MIA3	0	4.04	2	2	2	2	NA	NA	NA	NA	NA	NA	NA	NA	NA	NA	NA	NA	NA	NA	NA	NA	NA	NA	NA	NA	NA	NA	NA	NA	NA	NA	NA	NA	NA	NA	NA	NA	NA	NA	NA	NA	NA	NA	NA	NA	NA
D4A1Q9	Protein Ttll12 OS	TTLL12	0	4.03	5	3	3	3	88.4	5.2	6.1	3.4	4.4	5.4	4.6	4.7	206.1	3.4	6.3	NA	2	6.1	4.1	NA	NA	NA	NA	NA	NA	NA	NA	NA	NA	NA	NA	NA	NA	NA	NA	NA	16.3	13.2	17.4	9.6	5.8	8.3	8.8	12.4	28.9
O08984	Lamin-B receptor OS	LBR	0	4	4	2	2	2	276.5	11.5	20.1	17.5	22.6	19.3	8.1	15.8	468.4	8.1	19.7	2	15.1	16.7	20.5	NA	NA	NA	NA	NA	NA	NA	NA	NA	NA	NA	NA	NA	NA	NA	NA	NA	NA	NA	NA	NA	NA	NA	NA	NA	NA
E9PSK0	Protein Man2b2 OS	MAN2B2	0	3.982	4	2	3	2	NA	NA	NA	NA	NA	NA	NA	NA	NA	NA	NA	NA	NA	NA	NA	NA	NA	NA	NA	NA	NA	NA	NA	NA	NA	NA	NA	NA	NA	NA	NA	NA	NA	NA	NA	NA	NA	NA	NA	NA	NA
M0R6T3	Protein LOC100360601 OS	LOC100360601	0	3.979	6	2	3	2	NA	NA	NA	NA	NA	NA	NA	NA	NA	NA	NA	NA	NA	NA	NA	NA	241.1	NA	NA	NA	3.5	NA	NA	56.5	207.4	2.2	2.7	4.2	1.8	3.8	NA	4.7	614.2	354	299.3	86.4	74	120.2	75.7	48.3	1082.1
F1M566	Protein Hspg2 (Fragment) OS	HSPG2	0	3.945	1	2	2	2	NA	NA	NA	NA	NA	NA	NA	NA	NA	NA	NA	NA	NA	NA	NA	NA	NA	NA	NA	NA	NA	NA	NA	NA	NA	NA	NA	NA	NA	NA	NA	NA	149.7	34.6	112.6	43.7	30.2	30.7	35.8	23.1	456.9
R9PXZ2	Heterogeneous nuclear ribonucleoprotein Q (Fragment) OS	SYNCRIP	0	3.945	7	3	3	3	63.9	4.7	2.4	5.1	3.5	2	NA	3.8	117.2	NA	4	1.7	3	NA	NA	3	NA	NA	NA	NA	NA	NA	NA	NA	NA	NA	NA	NA	NA	NA	NA	NA	NA	NA	NA	NA	NA	NA	NA	NA	NA
G3V9W9	Protein Fat1 OS	FAT1	0	3.911	1	2	3	2	NA	NA	NA	NA	NA	NA	NA	NA	NA	NA	NA	NA	NA	NA	NA	NA	NA	NA	NA	NA	NA	NA	NA	NA	NA	NA	NA	NA	NA	NA	NA	NA	NA	NA	NA	NA	NA	NA	NA	NA	NA
P07154	Cathepsin L1 OS	CTSL	0	3.868	3	1	2	1	228.2	22.3	27	54.7	41.2	32.3	13.3	16.8	582.1	17.6	28.3	10.1	26.1	25.3	21.2	NA	116	6.1	15.8	15.5	22.1	21	3.2	15.3	93.8	2.7	7.4	24.6	19.3	16.8	10.6	6	NA	NA	NA	NA	NA	NA	NA	NA	NA
D3ZPV8	Protein Ggct OS	GGCT	0	3.839	6	1	2	1	NA	NA	NA	NA	NA	NA	NA	NA	NA	NA	NA	NA	NA	NA	NA	NA	NA	NA	NA	NA	NA	NA	NA	NA	NA	NA	NA	NA	NA	NA	NA	NA	16.7	94.5	87.1	53.1	22.4	49.2	30.3	21	47.6
G3V8Q6	Protein kinase, cAMP-dependent, regulatory, type 2, alpha, isoform CRA_a OS	PRKAR2A	0	3.762	4	2	2	2	NA	NA	NA	NA	NA	NA	NA	NA	NA	NA	NA	NA	NA	NA	NA	NA	150.3	7.8	2.2	5.5	7.9	6.8	NA	11.9	123.5	3	6.5	7.8	7.1	10.7	0.1	7.2	336.5	142.2	22.6	16.7	11.9	19.2	14.8	9.1	868.5
D4A8H8	Cytoplasmic FMR1 interacting protein 1 (Predicted) OS	CYFIP1	0	3.752	2	2	2	2	NA	NA	NA	NA	NA	NA	NA	NA	NA	NA	NA	NA	NA	NA	NA	NA	214.9	31.9	16.8	17.9	25	15.6	5.9	45.5	163.9	15.9	17.6	27.4	26.2	24.1	11.1	36.3	74.8	47.4	34.4	19.1	8.8	14.5	15.4	9.4	210.7
F1MAA7	Protein Lamc1 OS	LAMC1	0	3.745	2	2	2	2	NA	NA	NA	NA	NA	NA	NA	NA	NA	NA	NA	NA	NA	NA	NA	NA	NA	NA	NA	NA	NA	NA	NA	NA	NA	NA	NA	NA	NA	NA	NA	NA	NA	NA	NA	NA	NA	NA	NA	NA	NA
Q01205	Dihydrolipoyllysine-residue succinyltransferase component of 2-oxoglutarate dehydrogenase complex, mitochondrial OS	DLST	0	3.722	2	1	2	1	84.5	2.5	4.9	5.6	4.3	2.5	NA	1.6	122.6	2.1	7.6	NA	NA	NA	3.4	0.2	NA	NA	NA	NA	NA	NA	NA	NA	NA	NA	NA	NA	NA	NA	NA	NA	286	342.7	17	26.5	21.7	30.4	19.6	16.1	657.3
O89035	Mitochondrial dicarboxylate carrier OS	SLC25A10	0	3.708	8	1	2	1	NA	NA	NA	NA	NA	NA	NA	NA	NA	NA	NA	NA	NA	NA	NA	NA	NA	NA	NA	NA	NA	NA	NA	NA	NA	NA	NA	NA	NA	NA	NA	NA	NA	NA	NA	NA	NA	NA	NA	NA	NA
O55171	Acyl-coenzyme A thioesterase 2, mitochondrial OS	ACOT2	0	3.662	4	2	2	2	NA	NA	NA	NA	NA	NA	NA	NA	NA	NA	NA	NA	NA	NA	NA	NA	NA	NA	NA	NA	NA	NA	NA	NA	NA	NA	NA	NA	NA	NA	NA	NA	NA	NA	NA	NA	NA	NA	NA	NA	NA
Q8K1Q0	Glycylpeptide N-tetradecanoyltransferase 1 OS	NMT1	0	3.658	3	1	2	1	NA	NA	NA	NA	NA	NA	NA	NA	NA	NA	NA	NA	NA	NA	NA	NA	NA	NA	NA	NA	NA	NA	NA	NA	NA	NA	NA	NA	NA	NA	NA	NA	33.1	48.3	36	92.1	43.3	67.5	42.5	46.3	80.6
D4A8D5	Filamin, beta (Predicted) OS	FLNB	0	3.635	1	2	3	1	NA	NA	NA	NA	NA	NA	NA	NA	NA	NA	NA	NA	NA	NA	NA	NA	NA	NA	NA	NA	NA	NA	NA	NA	NA	NA	NA	NA	NA	NA	NA	NA	64.9	101.7	53.1	9.4	6.4	15	8.2	0.8	125.5
F7ESN1	Protein Taf15 OS	TAF15	0	3.61	4	2	2	2	NA	NA	NA	NA	NA	NA	NA	NA	NA	NA	NA	NA	NA	NA	NA	NA	NA	NA	NA	NA	NA	NA	NA	NA	NA	NA	NA	NA	NA	NA	NA	NA	72.7	33.4	19.7	17.6	9.7	10.6	11.8	11.2	250.7
Q64716	Insulin receptor-related protein OS	INSRR	0	3.588	1	2	6	2	112.9	485	476.8	239.8	209.8	132.2	2.8	1736.1	497.3	593.8	16.9	64.1	114.4	65.4	442.2	157.9	149.3	352.7	16.2	87.1	112.2	8.6	66.5	336.9	78.3	21.1	49.9	62.9	85.2	22.6	30.9	377.9	58.9	12.5	446	NA	11.4	24.2	7.8	7.9	214.4
P28073	Proteasome subunit beta type-6 OS	PSMB6	0	3.574	4	1	2	1	NA	NA	NA	NA	NA	NA	NA	NA	NA	NA	NA	NA	NA	NA	NA	NA	NA	NA	NA	NA	NA	NA	NA	NA	NA	NA	NA	NA	NA	NA	NA	NA	154.8	113.3	72.7	28.9	30.3	32	27.8	16	461.4
P17078	60S ribosomal protein L35 OS	RPL35	0	3.553	14	2	5	2	421.1	7.6	5.2	6.9	3	2.3	3.1	4.7	701.9	3.4	NA	NA	3.7	2	7.4	NA	850.8	16.7	0.7	15	19.6	24.5	NA	62.1	707.1	13.9	12.8	25.9	22.2	22	NA	13.6	1637.3	66.7	15	28.8	19.7	29.4	22	16.3	1722
D3ZXA2	Ribosomal protein L15 OS	RGD1565131	0	3.544	8	2	2	2	NA	NA	NA	NA	NA	NA	NA	NA	NA	NA	NA	NA	NA	NA	NA	NA	NA	NA	NA	NA	NA	NA	NA	NA	NA	NA	NA	NA	NA	NA	NA	NA	346.7	42	NA	27.1	15.1	18.4	14.5	13.1	1031.5
D3ZFA8	Protein LOC100362366 OS	LOC100364909	0	3.517	8	1	3	1	NA	NA	NA	NA	NA	NA	NA	NA	NA	NA	NA	NA	NA	NA	NA	NA	110.1	11.1	13.3	10.1	7.8	7.2	4.6	17.3	86.8	8.8	5.3	11.7	6.7	9.2	2.9	10.3	93.8	59.2	24.5	21.9	10.1	16.9	9.7	11.7	222.4
P39052	Dynamin-2 OS	DNM2	0	3.505	2	1	3	1	NA	NA	NA	NA	NA	NA	NA	NA	NA	NA	NA	NA	NA	NA	NA	NA	NA	NA	NA	NA	NA	NA	NA	NA	NA	NA	NA	NA	NA	NA	NA	NA	81.6	59.1	17.9	20.5	11.4	15.9	13.7	9.7	219.3
D4ABI7	Protein LOC100365676 OS	PTPLAD1	0	3.502	7	2	2	2	44.8	5.5	4.7	2.9	7.8	8.6	4.1	9	104.7	2.9	4.6	2.3	7	6.1	2.1	1.7	NA	NA	NA	NA	NA	NA	NA	NA	NA	NA	NA	NA	NA	NA	NA	NA	NA	NA	NA	NA	NA	NA	NA	NA	NA
Q9JID2	Guanine nucleotide-binding protein subunit alpha-11 OS	GNA11	0	3.5	9	2	2	2	NA	NA	NA	NA	NA	NA	NA	NA	NA	NA	NA	NA	NA	NA	NA	NA	NA	NA	NA	NA	NA	NA	NA	NA	NA	NA	NA	NA	NA	NA	NA	NA	NA	NA	NA	NA	NA	NA	NA	NA	NA
Q505J8	Phenylalanine--tRNA ligase alpha subunit OS	FARSA	0	3.488	2	1	6	1	NA	NA	NA	NA	NA	NA	NA	NA	NA	NA	NA	NA	NA	NA	NA	NA	NA	NA	NA	NA	NA	NA	NA	NA	NA	NA	NA	NA	NA	NA	NA	NA	NA	NA	NA	NA	NA	NA	NA	NA	NA
D3ZZI6	Desmocollin 3 (Predicted) OS	DSC3	0	3.476	2	2	2	2	NA	NA	NA	NA	NA	NA	NA	NA	NA	NA	NA	NA	NA	NA	NA	NA	NA	NA	NA	NA	NA	NA	NA	NA	NA	NA	NA	NA	NA	NA	NA	NA	30.4	146.4	181.6	56.6	23.5	49	32	20.7	101.4
P61203	COP9 signalosome complex subunit 2 OS	COPS2	0	3.464	3	1	3	1	NA	NA	NA	NA	NA	NA	NA	NA	NA	NA	NA	NA	NA	NA	NA	NA	NA	NA	NA	NA	NA	NA	NA	NA	NA	NA	NA	NA	NA	NA	NA	NA	41.9	16.1	14	4.4	4.2	11.9	7.2	1.8	72.1
Q5RK10	60S ribosomal protein L13a OS	RPL13A	0	3.458	5	1	3	1	NA	NA	NA	NA	NA	NA	NA	NA	NA	NA	NA	NA	NA	NA	NA	NA	NA	NA	NA	NA	NA	NA	NA	NA	NA	NA	NA	NA	NA	NA	NA	NA	188.8	101.6	31.2	14	5.8	8.8	16.2	13.8	366.3
P00786	Pro-cathepsin H OS	CTSH	0	3.453	4	1	2	1	NA	NA	NA	NA	NA	NA	NA	NA	NA	NA	NA	NA	NA	NA	NA	NA	NA	NA	NA	NA	NA	NA	NA	NA	NA	NA	NA	NA	NA	NA	NA	NA	191.2	38.2	47.5	17.8	12.5	18.2	15.6	11.8	214.9
F1LNJ2	U5 small nuclear ribonucleoprotein 200 kDa helicase OS	SNRNP200	0	3.444	1	1	2	1	NA	NA	NA	NA	NA	NA	NA	NA	NA	NA	NA	NA	NA	NA	NA	NA	NA	NA	NA	NA	NA	NA	NA	NA	NA	NA	NA	NA	NA	NA	NA	NA	83.2	39.4	62.6	27.3	14.7	26.7	20	17.7	260.2
B1WC84	Canopy 4 homolog (Zebrafish) OS	CNPY4	0	3.396	5	1	2	1	NA	NA	NA	NA	NA	NA	NA	NA	NA	NA	NA	NA	NA	NA	NA	NA	NA	NA	NA	NA	NA	NA	NA	NA	NA	NA	NA	NA	NA	NA	NA	NA	NA	NA	NA	NA	NA	NA	NA	NA	NA
F1LR02	Procollagen, type XVIII, alpha 1, isoform CRA_a OS	COL18A1	0	3.289	2	2	2	2	54.3	6.4	6.5	7.7	7.9	10.9	5.1	11.3	169.6	4.3	15.4	4.7	11.6	9.2	17.1	2.6	NA	NA	NA	NA	NA	NA	NA	NA	NA	NA	NA	NA	NA	NA	NA	NA	NA	NA	NA	NA	NA	NA	NA	NA	NA
P97576	GrpE protein homolog 1, mitochondrial OS	GRPEL1	0	3.288	5	1	3	1	NA	NA	NA	NA	NA	NA	NA	NA	NA	NA	NA	NA	NA	NA	NA	NA	NA	NA	NA	NA	NA	NA	NA	NA	NA	NA	NA	NA	NA	NA	NA	NA	NA	NA	NA	NA	NA	NA	NA	NA	NA
D4A416	Protein Clptm1l OS	CLPTM1L	0	3.281	2	1	2	1	NA	NA	NA	NA	NA	NA	NA	NA	NA	NA	NA	NA	NA	NA	NA	NA	NA	NA	NA	NA	NA	NA	NA	NA	NA	NA	NA	NA	NA	NA	NA	NA	NA	NA	NA	NA	NA	NA	NA	NA	NA
G3V7I0	Peroxiredoxin 3 OS	PRDX3	0	3.258	6	2	3	2	133.1	16.1	10.6	11.1	8.7	7.2	6	15.2	261.3	9.1	7.5	0	11.9	10.3	9.6	0.2	NA	NA	NA	NA	NA	NA	NA	NA	NA	NA	NA	NA	NA	NA	NA	NA	102.2	116.8	156.7	20.5	10.5	28.7	15.4	5.3	291.4
P62193	26S protease regulatory subunit 4 OS	PSMC1	0	3.235	5	2	2	2	NA	NA	NA	NA	NA	NA	NA	NA	NA	NA	NA	NA	NA	NA	NA	NA	99.9	6	5	6.8	9.2	9.5	3.8	14.8	71.1	7.3	6	7.5	9.4	7.7	3.3	11	105.4	41.7	37.4	19.5	11.7	19.8	13.5	9.3	178.4
F7EPH4	Protein Ppa1 OS	PPA1	0	3.219	4	1	3	1	NA	NA	NA	NA	NA	NA	NA	NA	NA	NA	NA	NA	NA	NA	NA	NA	NA	NA	NA	NA	NA	NA	NA	NA	NA	NA	NA	NA	NA	NA	NA	NA	69.2	24.8	7.5	14.1	5.9	12	11.2	14.5	142.6
Q6AYN8	Minichromosome maintenance deficient 7 (S. cerevisiae) OS	MCM7	0	3.206	3	2	2	2	NA	NA	NA	NA	NA	NA	NA	NA	NA	NA	NA	NA	NA	NA	NA	NA	NA	NA	NA	NA	NA	NA	NA	NA	NA	NA	NA	NA	NA	NA	NA	NA	NA	NA	NA	NA	NA	NA	NA	NA	NA
D3ZCR2	Protein Tm9sf3 OS	TM9SF3	0	3.191	4	2	2	2	NA	NA	NA	NA	NA	NA	NA	NA	NA	NA	NA	NA	NA	NA	NA	NA	NA	NA	NA	NA	NA	NA	NA	NA	NA	NA	NA	NA	NA	NA	NA	NA	55.5	39.1	48.9	24.8	16	16.1	18	13.1	120.8
Q07014	Tyrosine-protein kinase Lyn OS	LYN	0	3.178	3	2	2	2	68.8	3.1	3.2	NA	NA	NA	NA	2.9	243.3	1.9	2.5	0.5	NA	NA	3.3	NA	NA	NA	NA	NA	NA	NA	NA	NA	NA	NA	NA	NA	NA	NA	NA	NA	394.7	71.2	32	26.1	19.5	24.5	18.8	19.2	875.7
B5DEI0	Pcyox1l protein OS	PCYOX1L	0	3.176	3	1	2	1	NA	NA	NA	NA	NA	NA	NA	NA	NA	NA	NA	NA	NA	NA	NA	NA	NA	NA	NA	NA	NA	NA	NA	NA	NA	NA	NA	NA	NA	NA	NA	NA	NA	NA	NA	NA	NA	NA	NA	NA	NA
Q6GMN6	Carnitine O-octanoyltransferase OS	CROT	0	3.15	3	1	2	1	NA	NA	NA	NA	NA	NA	NA	NA	NA	NA	NA	NA	NA	NA	NA	NA	NA	NA	NA	NA	NA	NA	NA	NA	NA	NA	NA	NA	NA	NA	NA	NA	NA	NA	NA	NA	NA	NA	NA	NA	NA
P55770	NHP2-like protein 1 OS	NHP2L1	0	3.146	15	2	2	2	NA	NA	NA	NA	NA	NA	NA	NA	NA	NA	NA	NA	NA	NA	NA	NA	NA	NA	NA	NA	NA	NA	NA	NA	NA	NA	NA	NA	NA	NA	NA	NA	616	123.3	13.6	39.3	18.8	24.1	23.1	14.2	781.7
F7EWC1	Protein Vasp OS	VASP	0	3.139	7	2	2	2	NA	NA	NA	NA	NA	NA	NA	NA	NA	NA	NA	NA	NA	NA	NA	NA	NA	NA	NA	NA	NA	NA	NA	NA	NA	NA	NA	NA	NA	NA	NA	NA	NA	NA	NA	NA	NA	NA	NA	NA	NA
D4A994	Protein Emc1 OS	EMC1	0	3.137	2	2	2	2	NA	NA	NA	NA	NA	NA	NA	NA	NA	NA	NA	NA	NA	NA	NA	NA	172.5	11.2	16.9	16.2	18	17.7	6	26.2	133.2	10.5	12.9	29.9	28	30.8	17.1	17.6	NA	NA	NA	NA	NA	NA	NA	NA	NA
Q9R1T3	Cathepsin Z OS	CTSZ	0	3.128	6	2	2	2	NA	NA	NA	NA	NA	NA	NA	NA	NA	NA	NA	NA	NA	NA	NA	NA	206.3	5.9	3.8	4.2	6	4.8	NA	6.2	150.1	4.6	5.2	3.7	5.9	6.7	NA	2.9	432.2	46.7	NA	13.8	12.8	18.7	12.6	10.6	1551.9
D3ZG43	NADH dehydrogenase (Ubiquinone) Fe-S protein 3 (Predicted), isoform CRA_c OS	NDUFS3	0	3.079	9	2	2	2	145.6	17.1	16.3	17.7	27.8	14.6	7.1	26.6	312.3	12.5	35.2	4.4	24.8	11.2	26.4	9.5	NA	NA	NA	NA	NA	NA	NA	NA	NA	NA	NA	NA	NA	NA	NA	NA	NA	NA	NA	NA	NA	NA	NA	NA	NA
D3ZPW7	Glutathione peroxidase OS	GPX8	0	2.999	9	2	3	2	NA	NA	NA	NA	NA	NA	NA	NA	NA	NA	NA	NA	NA	NA	NA	NA	176.3	6.3	14.9	20.1	26.9	30.8	6.3	18.4	146.1	4.2	10.9	27	28.9	18.5	13.6	16.5	191.2	59.7	38.8	46	29.6	40.2	43.5	29.2	422.9
P33436	72 kDa type IV collagenase OS	MMP2	0	2.986	1	1	2	1	NA	NA	NA	NA	NA	NA	NA	NA	NA	NA	NA	NA	NA	NA	NA	NA	267.2	NA	NA	2.3	4.1	4.2	NA	7.9	232.9	3.4	3.1	8.4	8.6	6.7	NA	11.6	250.6	28.4	1.6	21.1	12	14.9	14.6	9.9	644.8
Q6P7S1	Acid ceramidase OS	ASAH1	0	2.967	3	1	2	1	205.7	98.2	46.8	61.5	35.3	20.6	16.3	34.7	443	34.6	32.1	22.7	26.8	44.7	34.2	13	230.9	26.3	19.3	24.4	31.8	31.3	10.1	40.1	206.3	12.1	11.6	44.8	47.8	27.1	18.5	27.9	NA	NA	NA	NA	NA	NA	NA	NA	NA
P05964	Protein S100-A6 OS	S100A6	0	2.951	17	2	3	2	NA	NA	NA	NA	NA	NA	NA	NA	NA	NA	NA	NA	NA	NA	NA	NA	234.4	NA	4.5	3.4	3	5.3	NA	3.9	207.2	2.1	NA	3.8	6.2	2.7	NA	NA	109.9	407.7	8	13.5	11.6	10.3	15.7	0.6	140.5
P82471	Guanine nucleotide-binding protein G(q) subunit alpha OS	GNAQ	0	2.94	5	1	2	1	NA	NA	NA	NA	NA	NA	NA	NA	NA	NA	NA	NA	NA	NA	NA	NA	NA	NA	NA	NA	NA	NA	NA	NA	NA	NA	NA	NA	NA	NA	NA	NA	13.2	11.5	10.8	10.7	5.1	11.1	6.9	10.5	45.1
Q5RKG9	Eukaryotic translation initiation factor 4B OS	EIF4B	0	2.834	5	2	2	2	NA	NA	NA	NA	NA	NA	NA	NA	NA	NA	NA	NA	NA	NA	NA	NA	NA	NA	NA	NA	NA	NA	NA	NA	NA	NA	NA	NA	NA	NA	NA	NA	NA	NA	NA	NA	NA	NA	NA	NA	NA
P32551	Cytochrome b-c1 complex subunit 2, mitochondrial OS	UQCRC2	0	2.831	6	2	2	2	NA	NA	NA	NA	NA	NA	NA	NA	NA	NA	NA	NA	NA	NA	NA	NA	NA	NA	NA	NA	NA	NA	NA	NA	NA	NA	NA	NA	NA	NA	NA	NA	NA	NA	NA	NA	NA	NA	NA	NA	NA
P15178	Aspartate--tRNA ligase, cytoplasmic OS	DARS	0	2.785	5	2	2	2	NA	NA	NA	NA	NA	NA	NA	NA	NA	NA	NA	NA	NA	NA	NA	NA	95.1	9.1	7.9	5.8	6	6.1	NA	8.1	72.9	2.8	4.9	9.2	10.4	5.4	1.7	6.7	140.9	264	442.8	0.4	26.1	78.4	17.7	22.9	495.9
Q6P3V9	60S ribosomal protein L4 OS	RPL4	0	2.679	5	2	2	2	15.6	11.6	6.6	15.2	10.7	10.8	5.1	21	32.5	8.4	17.7	6.6	15.9	11.8	17.8	6.9	NA	NA	NA	NA	NA	NA	NA	NA	NA	NA	NA	NA	NA	NA	NA	NA	NA	NA	NA	NA	NA	NA	NA	NA	NA
Q5BQE6	Delta(24)-sterol reductase OS	DHCR24	0	2.677	3	2	3	2	140.3	13.4	12.3	9.8	17.2	13.1	8.4	12.6	264.1	11.7	27	1.7	15.7	11.3	20.7	2.3	NA	NA	NA	NA	NA	NA	NA	NA	NA	NA	NA	NA	NA	NA	NA	NA	NA	NA	NA	NA	NA	NA	NA	NA	NA
D3ZF39	Protein Uap1 OS	UAP1	0	2.653	2	1	2	1	NA	NA	NA	NA	NA	NA	NA	NA	NA	NA	NA	NA	NA	NA	NA	NA	NA	NA	NA	NA	NA	NA	NA	NA	NA	NA	NA	NA	NA	NA	NA	NA	15.9	4.7	9.6	42.6	0.2	12.9	3.2	7.8	28.6
B2RYI0	WD repeat-containing protein 91 OS	WDR91	0	2.612	1	1	4	1	NA	NA	NA	NA	NA	NA	NA	NA	NA	NA	NA	NA	NA	NA	NA	NA	37.6	22.5	10.3	15.6	21.3	13.7	18.3	37.3	26.9	13	11.2	16.6	16.8	15.2	14.7	23.2	53.7	273.8	1089.1	273.7	163.6	360.7	235.4	69.5	303.1
M0R9I8	40S ribosomal protein S12 OS	LOC100364427	0	2.609	14	2	3	2	NA	NA	NA	NA	NA	NA	NA	NA	NA	NA	NA	NA	NA	NA	NA	NA	NA	NA	NA	NA	NA	NA	NA	NA	NA	NA	NA	NA	NA	NA	NA	NA	151.7	69.8	20.4	49	21.8	21.6	23.9	25.3	276.6
P52020	Squalene monooxygenase OS	SQLE	0	2.592	4	2	2	2	172.4	NA	4.1	6.6	9.9	5.7	4.5	4.7	301.3	2.3	9	NA	4.9	5.7	7	2	NA	NA	NA	NA	NA	NA	NA	NA	NA	NA	NA	NA	NA	NA	NA	NA	NA	NA	NA	NA	NA	NA	NA	NA	NA
Q5U2X6	Coiled-coil domain-containing protein 47 OS	CCDC47	0	2.583	1	1	3	1	165.9	30.7	28.1	29.3	23	27.7	23.7	31.3	330.2	29	30.7	20.9	22.5	28.3	27.1	14.5	NA	NA	NA	NA	NA	NA	NA	NA	NA	NA	NA	NA	NA	NA	NA	NA	NA	NA	NA	NA	NA	NA	NA	NA	NA
D3ZJF8	Protein Fcgbp OS	FCGBP	0	2.524	0	1	6	1	NA	NA	NA	NA	NA	NA	NA	NA	NA	NA	NA	NA	NA	NA	NA	NA	216.2	195.4	80.6	121.1	196.6	76.2	76.8	249.6	77.2	68.2	95.2	173.6	132.1	96.6	91.9	276.6	79.5	122.2	1456.6	315.5	140.2	444.7	252.3	134.9	431.5
G3V9A5	Keratinocyte proline-rich protein OS	KPRP	0	2.523	1	1	4	1	79	667.3	254.9	381	179.9	339.9	94.4	313.4	215.3	266.6	97.6	172	160.9	266.8	256.5	142.9	NA	NA	NA	NA	NA	NA	NA	NA	NA	NA	NA	NA	NA	NA	NA	NA	49.7	210.9	687	179.3	97.9	231.6	85.5	15.4	1230.5
Q9ESW0	DNA damage-binding protein 1 OS	DDB1	0	2.474	1	2	2	2	39.7	17.3	4.9	12.9	7.4	10.4	3.4	8.1	119.9	4.7	5.1	5.6	4.2	4.9	8.1	0.7	NA	NA	NA	NA	NA	NA	NA	NA	NA	NA	NA	NA	NA	NA	NA	NA	95.5	87.2	30.7	20.4	6	18.5	12.6	7.3	292
P12749	60S ribosomal protein L26 OS	RPL26	0	2.408	6	2	2	2	81.7	12.8	7.9	7.4	13.2	9.6	2.2	10.2	201	7.3	7.6	8	6.7	9.4	5	0.2	409.6	10.3	15.3	17.1	33.2	27	6.7	67.3	327.1	11.6	10.5	33.3	20.7	26.3	12.9	9.1	NA	NA	NA	NA	NA	NA	NA	NA	NA
B0BN51	Small nuclear ribonucleoprotein-associated protein OS	SNRPB	0	2.39	7	2	2	2	NA	NA	NA	NA	NA	NA	NA	NA	NA	NA	NA	NA	NA	NA	NA	NA	NA	NA	NA	NA	NA	NA	NA	NA	NA	NA	NA	NA	NA	NA	NA	NA	259.2	361.2	100.3	76.3	44.2	51.9	46.5	26.3	477.1
G3V7V3	Protein Slc27a4 OS	SLC27A4	0	2.382	3	2	2	2	121.5	8	12.8	8.1	12.6	10.7	6.9	13.1	247.9	3.8	12.8	1.5	11.2	10.8	10.1	4.1	NA	NA	NA	NA	NA	NA	NA	NA	NA	NA	NA	NA	NA	NA	NA	NA	NA	NA	NA	NA	NA	NA	NA	NA	NA
Q03346	Mitochondrial-processing peptidase subunit beta OS	PMPCB	0	2.362	4	1	2	1	NA	NA	NA	NA	NA	NA	NA	NA	NA	NA	NA	NA	NA	NA	NA	NA	NA	NA	NA	NA	NA	NA	NA	NA	NA	NA	NA	NA	NA	NA	NA	NA	NA	NA	NA	NA	NA	NA	NA	NA	NA
P62716	Serine/threonine-protein phosphatase 2A catalytic subunit beta isoform OS	PPP2CB	0	2.36	9	2	2	2	NA	NA	NA	NA	NA	NA	NA	NA	NA	NA	NA	NA	NA	NA	NA	NA	NA	NA	NA	NA	NA	NA	NA	NA	NA	NA	NA	NA	NA	NA	NA	NA	NA	NA	NA	NA	NA	NA	NA	NA	NA
D3ZXH7	Protein Alyref OS	ALYREF	0	2.191	6	1	2	1	NA	NA	NA	NA	NA	NA	NA	NA	NA	NA	NA	NA	NA	NA	NA	NA	NA	NA	NA	NA	NA	NA	NA	NA	NA	NA	NA	NA	NA	NA	NA	NA	NA	NA	NA	NA	NA	NA	NA	NA	NA
P55053	Fatty acid-binding protein, epidermal OS	FABP5	0	2.148	7	1	4	1	23.7	66.7	42.2	38.2	20.5	17.8	10.3	45.6	66	39.3	14.9	17.2	44.9	21.5	28	15.4	44.3	31.9	15.8	18.9	16.7	NA	14.3	303.2	36.1	12.2	16.2	38.8	33.2	15.4	14	89.7	40.4	523.6	486.6	117.5	61.5	415.6	108	63.4	143.2
D3ZZ65	Protein Casp14 OS	CASP14	0	2.117	6	2	2	2	NA	NA	NA	NA	NA	NA	NA	NA	NA	NA	NA	NA	NA	NA	NA	NA	NA	NA	NA	NA	NA	NA	NA	NA	NA	NA	NA	NA	NA	NA	NA	NA	461.6	435.8	387.9	186.1	119.3	177.1	126.6	59.4	949
B5DEY8	Protein Snx6 OS	SNX6	0	2.108	3	1	2	1	NA	NA	NA	NA	NA	NA	NA	NA	NA	NA	NA	NA	NA	NA	NA	NA	NA	NA	NA	NA	NA	NA	NA	NA	NA	NA	NA	NA	NA	NA	NA	NA	NA	NA	NA	NA	NA	NA	NA	NA	NA
G3V8B0	Myosin-7 OS	MYH7	0	2.089	0	1	2	1	67.1	37.8	16.1	27.1	15.4	17.3	14	28.2	122.6	2.5	13.8	11.2	8	21.1	955.7	10.5	NA	NA	NA	NA	NA	NA	NA	NA	NA	NA	NA	NA	NA	NA	NA	NA	NA	NA	NA	NA	NA	NA	NA	NA	NA
Q68FU3	Electron transfer flavoprotein subunit beta OS	ETFB	0.001	1.99	7	2	2	2	NA	NA	NA	NA	NA	NA	NA	NA	NA	NA	NA	NA	NA	NA	NA	NA	NA	NA	NA	NA	NA	NA	NA	NA	NA	NA	NA	NA	NA	NA	NA	NA	NA	NA	NA	NA	NA	NA	NA	NA	NA
E9PU24	Protein Dnah11 (Fragment) OS	DNAH11	0	1.867	0	1	2	1	14.5	23.3	12.1	17.1	11.5	10.6	5.8	21.6	20.9	11.3	8.3	4.1	7.3	11	12.9	8.8	NA	NA	NA	NA	NA	NA	NA	NA	NA	NA	NA	NA	NA	NA	NA	NA	50.1	312	481.2	61.3	72.8	120.9	84.3	26.5	188.5
D4AAY6	Protein RGD1559972 OS	RGD1559972	0	1.821	7	1	2	1	NA	NA	NA	NA	NA	NA	NA	NA	NA	NA	NA	NA	NA	NA	NA	NA	142.2	6.9	8.6	12.5	13.6	11.7	1.5	26.6	124.3	6.7	8.2	16.9	11.4	14.9	3.6	6	NA	NA	NA	NA	NA	NA	NA	NA	NA
Q64119	Myosin light polypeptide 6 OS	MYL6	0	1.818	14	2	2	2	NA	NA	NA	NA	NA	NA	NA	NA	NA	NA	NA	NA	NA	NA	NA	NA	246.4	19.9	23.2	19	25.8	14.4	NA	132	222.1	14.2	23.9	28.7	16.8	18.3	12	15.1	NA	NA	NA	NA	NA	NA	NA	NA	NA
Q2NL48	LOC498604 protein (Fragment) OS	FAM129C	0	1.808	2	1	2	1	NA	NA	NA	NA	NA	NA	NA	NA	NA	NA	NA	NA	NA	NA	NA	NA	NA	NA	NA	NA	NA	NA	NA	NA	NA	NA	NA	NA	NA	NA	NA	NA	8.7	9.5	18.2	24.5	11.1	14.2	16.5	14.9	28.1
P20069	Mitochondrial-processing peptidase subunit alpha OS	PMPCA	0	1.798	2	1	2	1	NA	NA	NA	NA	NA	NA	NA	NA	NA	NA	NA	NA	NA	NA	NA	NA	NA	NA	NA	NA	NA	NA	NA	NA	NA	NA	NA	NA	NA	NA	NA	NA	80.1	45.7	74.6	28.9	13.8	29.2	18.2	12	171.1
Q78P75	Dynein light chain 2, cytoplasmic OS	DYNLL2	0.001	1.741	8	1	2	1	NA	NA	NA	NA	NA	NA	NA	NA	NA	NA	NA	NA	NA	NA	NA	NA	86.4	2.7	3.9	4.9	5.9	7.2	7	8.7	79.2	3.1	3.3	5.6	6	4.8	2	6.4	NA	NA	NA	NA	NA	NA	NA	NA	NA
Q99ND3	Peroxisome proliferator activated receptor delta, isoform CRA_b OS	PPARD	0.001	1.734	2	1	5	1	NA	NA	NA	NA	NA	NA	NA	NA	NA	NA	NA	NA	NA	NA	NA	NA	193.2	99.3	100.6	79.6	89.9	84.7	86.6	109.8	160.4	88.4	98.9	98	111.3	90.3	95.7	87.1	NA	NA	NA	NA	NA	NA	NA	NA	NA
Q5M7T6	ATPase, H+ transporting, lysosomal 38kDa, V0 subunit d1 OS	ATP6V0D1	0.003	1.481	3	1	2	1	NA	NA	NA	NA	NA	NA	NA	NA	NA	NA	NA	NA	NA	NA	NA	NA	NA	NA	NA	NA	NA	NA	NA	NA	NA	NA	NA	NA	NA	NA	NA	NA	NA	NA	NA	NA	NA	NA	NA	NA	NA
P70498	Phospholipase D2 OS	PLD2	0.007	1.307	1	1	2	1	NA	NA	NA	NA	NA	NA	NA	NA	NA	NA	NA	NA	NA	NA	NA	NA	NA	NA	NA	NA	NA	NA	NA	NA	NA	NA	NA	NA	NA	NA	NA	NA	82	25.4	42.5	44.8	42.1	29.9	45	34.7	146.5
Q6JHU9	CREB-binding protein OS	CREBBP	0.007	1.298	1	1	18	1	NA	NA	NA	NA	NA	NA	NA	NA	NA	NA	NA	NA	NA	NA	NA	NA	NA	NA	NA	NA	NA	NA	NA	NA	NA	NA	NA	NA	NA	NA	NA	NA	30.8	140	62.7	85.7	35.1	58.5	77.7	73.6	117.6
B1WC58	DNA endonuclease RBBP8 OS	RBBP8	0.009	1.237	1	1	8	1	NA	NA	NA	NA	NA	NA	NA	NA	NA	NA	NA	NA	NA	NA	NA	NA	NA	NA	NA	NA	NA	NA	NA	NA	NA	NA	NA	NA	NA	NA	NA	NA	153.3	274.5	5255.9	381.7	222.6	1171.3	412.4	464.4	1131.6
D3ZD11	Protein Spcs2 OS	SPCS2	0.009	1.187	3	1	2	1	NA	NA	NA	NA	NA	NA	NA	NA	NA	NA	NA	NA	NA	NA	NA	NA	NA	NA	NA	NA	NA	NA	NA	NA	NA	NA	NA	NA	NA	NA	NA	NA	NA	NA	NA	NA	NA	NA	NA	NA	NA
F1M6F4	Protein LOC100912210 (Fragment) OS	LOC100912210	0.009	1.177	8	1	2	1	73.7	18.4	8.7	6.7	5.6	4.5	NA	11.1	186.4	3.1	6.1	0.3	4.6	4.8	7.2	1.2	NA	NA	NA	NA	NA	NA	NA	NA	NA	NA	NA	NA	NA	NA	NA	NA	235.9	40.8	4.9	9.8	5.9	7.4	9.1	5.8	437.8
[truncated: 30 more columns]

## Sheet: A2234D
Accession	Description	Gene Symbol	Exp. q-value: Combined	Sum PEP Score	Coverage [%]	# Peptides	# PSMs	# Unique Peptides	Abundance: F3: 130N, Sample, A, (-)BiotinPD	Abundance: F3: 129C, Sample, A, (-)Hpg	Abundance: F3: 126, Sample, A, 0_0Hr	Abundance: F3: 127N, Sample, A, 0_5Hr	Abundance: F3: 127C, Sample, A, 1_0Hr	Abundance: F3: 128N, Sample, A, 1_5Hr	Abundance: F3: 128C, Sample, A, 2_0Hr	Abundance: F3: 129N, Sample, A, 3_0Hr	Abundance: F3: 134N, Sample, B, (-)BiotinPD	Abundance: F3: 133C, Sample, B, (-)Hpg	Abundance: F3: 130C, Sample, B, 0_0Hr	Abundance: F3: 131N, Sample, B, 0_5Hr	Abundance: F3: 131C, Sample, B, 1_0Hr	Abundance: F3: 132N, Sample, B, 1_5Hr	Abundance: F3: 132C, Sample, B, 2_0Hr	Abundance: F3: 133N, Sample, B, 3_0Hr	Abundance: F4: 133C, Sample, C, (-)BiotinPD	Abundance: F4: 126, Sample, C, (-)Hpg	Abundance: F4: 127C, Sample, C, 0_0Hr	Abundance: F4: 128C, Sample, C, 0_5Hr	Abundance: F4: 129C, Sample, C, 1_0Hr	Abundance: F4: 130C, Sample, C, 1_5Hr	Abundance: F4: 131C, Sample, C, 2_0Hr	Abundance: F4: 132C, Sample, C, 3_0Hr	Abundance: F4: 134N, Sample, D, (-)BiotinPD	Abundance: F4: 127N, Sample, D, (-)Hpg	Abundance: F4: 128N, Sample, D, 0_0Hr	Abundance: F4: 129N, Sample, D, 0_5Hr	Abundance: F4: 130N, Sample, D, 1_0Hr	Abundance: F4: 131N, Sample, D, 1_5Hr	Abundance: F4: 132N, Sample, D, 2_0Hr	Abundance: F4: 133N, Sample, D, 3_0Hr	Abundance: F9: 126, Sample, E, (-)BiotinPD	Abundance: F9: 129C, Sample, E, 0_0Hr	Abundance: F9: 130N, Sample, E, (-)Hpg	Abundance: F9: 129N, Sample, E, 0_5Hr	Abundance: F9: 128C, Sample, E, 1_0Hr	Abundance: F9: 128N, Sample, E, 1_5Hr	Abundance: F9: 127C, Sample, E, 2_0Hr	Abundance: F9: 127N, Sample, E, 3_0Hr	Abundance: F9: 134N, Sample, F, (-)BiotinPD
P01266	Thyroglobulin OS	TG	0	541.757	37	76	570	76	32568.2	349.6	1847.5	3041.9	2735.5	2486	2572.6	1805.3	24601.2	288.5	1626.6	823.2	1454.2	1918.1	1474.5	729.6	13234.3	263.9	3370.3	3130.3	4066.7	2362.1	3438.6	3103.3	61535.2	296.2	4820.7	3846.3	4577.5	6505	4475.1	2253.5	61100.6	3803.6	1883.4	3658.3	4724.7	3831	2490.8	3920.2	25746.7
P06761	78 kDa glucose-regulated protein OS	HSPA5	0	319.388	55	33	601	30	49439.8	535.8	2235.3	3473.8	3150.2	2698.6	2773.7	2101.7	36743.3	475.6	1678.6	1032.5	1512.2	2083.1	1626.8	715.6	13882.3	423.6	3094.8	2972.4	3687.5	2202.8	3215.7	2961.4	49717.5	389.7	3930.4	2614	3436.6	5015.3	3777.3	1789.8	75995.1	3801.7	1990.3	3759.6	5140.3	4282.2	3710.7	3706.5	28136.6
Q66HD0	Endoplasmin OS	HSP90B1	0	309.074	50	38	532	37	28439.1	306.1	1079.8	1715.3	1496.4	1316.6	1304.7	964.3	26245.8	257.9	939.5	478.4	902.3	1087.5	952.8	380.9	17416.9	316.9	2944.3	2387.2	3565.1	2401.6	3011.7	2764.7	47285.5	225.3	2726.8	2413.8	2773.2	4191.9	2987.5	1092	78503.7	3366.8	1679.3	3359.4	3628.9	2904.8	2027.2	2645.6	30834.9
F1LMV6	Protein Dsp OS	DSP	0	239.567	22	61	160	61	1211	696.1	912.4	4594.6	708.1	516.8	489.7	3382.3	1333.8	568.1	681.2	532.4	782.4	1043.8	624.1	813.6	1121.2	901	2770	2313.2	674.7	304.9	745.9	865.7	4387.1	837.5	953.1	508.3	702.5	615.1	991.1	1948.3	3437.6	1308.4	715.3	853.4	1230.1	811.1	2142.5	1468.6	3521.7
G3V6T7	Protein disulfide isomerase associated 4 OS	PDIA4	0	217.032	49	27	170	27	10416.4	98.2	558.5	904.5	755.7	686.6	644.4	455.2	10096.8	99.4	553.7	314.4	469.9	552.8	516.1	241.6	8548.1	175.6	2192	1766.2	2777.5	1686.5	2208.1	2083.8	23943.1	132.9	1828.5	1643	2107.7	3051.7	2168.7	940.2	31908.1	1625.5	833.6	1782.3	2051.8	1574.5	963.6	1369.5	10351.4
F1LN18	Hypoxia up-regulated protein 1 OS	HYOU1	0	164.678	35	26	162	2	3848.8	89.3	160.5	229.7	220.3	196.7	219.2	157.3	3296.9	69.9	200.1	108.6	130.3	184.7	132.8	69.9	3463.3	101.9	645.9	532.5	707.2	425.2	567	568.6	9589.9	84.2	612.9	496.2	581.1	823.7	623.8	261.3	17570.8	827.2	432.5	860.9	1003.4	792.2	414.6	669.8	7429.2
Q63617	Hypoxia up-regulated protein 1 OS	HYOU1	0	157.679	33	25	152	1	NA	NA	NA	NA	NA	NA	NA	NA	NA	NA	NA	NA	NA	NA	NA	NA	NA	NA	NA	NA	NA	NA	NA	NA	NA	NA	NA	NA	NA	NA	NA	NA	NA	NA	NA	NA	NA	NA	NA	NA	NA
P11598	Protein disulfide-isomerase A3 OS	PDIA3	0	150.318	44	20	215	20	17038.7	212.2	941.2	1425.4	1337.9	1157.2	1073.8	730.9	13524.4	176.6	861.6	366.2	703.2	925.5	699.7	354.3	5144.8	208.4	1408.6	1168.1	1613.9	1026.9	1369.9	1264.6	16941.1	173.9	1455.8	1210.1	1512.1	1958.1	1476.3	665.1	30319.2	3192	3802.2	2802.2	3429.9	2856.5	2799.5	2508.7	9391.2
Q63081	Protein disulfide-isomerase A6 OS	PDIA6	0	132.826	38	13	182	13	8442	45.7	312.8	498.8	500.3	375.3	375.8	269.8	7325.1	49.3	274.2	108.1	237.8	325.9	290.7	100.8	4827.1	114.9	991.7	903.8	1158.4	759.1	989.9	929.6	16406.1	86.2	976.3	901	1049.4	1580.1	1170.2	378.2	23118.7	911	427	866.9	1108.2	866.7	495.1	798.2	6831.7
P60711	Actin, cytoplasmic 1 OS	ACTB	0	124.638	41	12	120	6	10915.2	91.4	203.5	507.9	228.9	149.5	154	513.2	10475	72.5	60.9	157.5	176.5	158.9	151.9	47.8	6324.1	145.9	230.6	240.3	235	197.8	265	150.3	8889.7	129.5	346.5	253.1	226.8	335.5	275.6	149.7	5977.8	429.4	445	370.4	429.2	333.2	442.7	384.7	3628.1
M0R979	Protein Thbs1 (Fragment) OS	THBS1	0	123.053	41	22	87	22	10734.8	49.5	75.5	116.9	103.3	59.7	102.4	41.4	12242.6	43.9	48.6	39.6	82.5	90.7	104.3	33.3	8402.5	74.9	115.8	138.1	115.9	157	187.6	68.8	9356.7	50.4	188	137.4	139	223.9	149.4	48	4606.6	226.7	239.4	190.7	255	201.6	181.4	216.2	2922
Q6P0K8	Junction plakoglobin OS	JUP	0	114.522	38	21	59	18	387	120.2	166.2	711.5	164.3	151.5	130.8	575.3	401.6	120.5	153.7	99.9	138.3	209.8	128.4	165.3	434.9	211.4	718	494.1	185	56.8	172.3	234.5	1418.4	221.1	280.3	131.5	172.9	159.4	263.4	524.4	1906.6	755.8	309.7	436	652.1	445.6	955.1	728.8	2382.2
P11980-2	Isoform M2 of Pyruvate kinase PKM OS	PKM	0	111.978	46	22	105	2	7525.3	171.3	185.6	370.2	225.3	194.3	238.3	360.7	7736.8	129.8	213	64.6	202.7	238.7	189.6	67.3	7364.4	75.2	105.8	121.6	88.8	75.6	121.4	43.4	8872.7	61.5	165.8	94.1	111.6	175.1	92	27.8	4984.2	300	237.2	264.4	313.7	260	232.9	251.8	3230.9
Q9QZK5	Serine protease HTRA1 OS	HTRA1	0	110.673	43	16	94	16	7120.7	105.5	123	188.6	145	103	149.4	107.3	7972.2	68.1	107.9	143.9	126.4	153.2	105.3	43.9	6220.6	87	128.6	180.3	108.8	146.1	198	60.1	10161.1	51.1	136.5	158.9	140.2	232.9	136.4	36.9	2586.2	68.5	46.3	56.8	62.8	51.1	70.6	46.3	1690.4
P63018	Heat shock cognate 71 kDa protein OS	HSPA8	0	105.442	37	20	79	10	3484.9	149.1	236.5	560.2	222.8	172.1	188.5	645.3	3605.9	114.9	191.4	106.4	193.6	201.1	189.5	119.9	3081.8	139	203.2	214.4	217.7	107.6	158.1	130.7	5080.4	134.1	257.8	136.1	203.9	270.1	251.5	206.2	2807.9	101.4	54.2	101.9	100.7	90.3	143.3	78.6	1748.5
P34058	Heat shock protein HSP 90-beta OS	HSP90AB1	0	101.321	35	21	81	13	5456.6	131.7	144.5	235.7	172.3	158.2	155.9	294.5	5736.9	98.2	135.9	57.6	121.4	171.9	140.6	65.8	7724.1	113.4	278.5	270.2	196.7	131.3	159	113.2	10366.6	85.4	257.5	157.4	171.1	230.6	171.5	214.3	4477.1	227.3	242.5	243.6	259.1	195.9	134.3	215.8	3139.2
P11980	Pyruvate kinase PKM OS	PKM	0	96.721	42	21	95	1	NA	NA	NA	NA	NA	NA	NA	NA	NA	NA	NA	NA	NA	NA	NA	NA	NA	NA	NA	NA	NA	NA	NA	NA	NA	NA	NA	NA	NA	NA	NA	NA	NA	NA	NA	NA	NA	NA	NA	NA	NA
P04785	Protein disulfide-isomerase OS	P4HB	0	92.15	38	14	80	14	3237.1	60.3	213.6	289	263.2	242.2	211.2	281.3	2265.3	67.8	154.7	85.1	179.4	190.5	157.8	100.1	1220.3	87.8	359.3	305.7	412.2	286.2	368.6	323	4207.2	66.8	318.1	290.3	355.4	457.1	386.5	173	2646.3	176.6	119.9	212.7	245.2	184.9	104.6	163.6	910.3
Q6P9V9	Tubulin alpha-1B chain OS	TUBA1B	0	88	38	12	45	12	3104.6	93.2	110.9	285.1	107.4	90	99.7	420.2	3238	55	129.3	25.5	98.4	107.6	75.5	49	2853.7	32.2	63.6	54.7	39.9	53.1	75.7	25.7	3616.2	37.7	86	54.3	52.1	74.2	68	19	5061.8	168.4	114.8	144.2	202.6	130.5	123.1	151.1	3143.5
P18418	Calreticulin OS	CALR	0	85.591	39	14	169	14	11721.4	93.2	442.6	749.8	634.9	511.3	437.8	315.7	8517.8	82	288.8	77.4	311.6	362	302.4	99.3	3096.5	62	774.3	718.7	892.1	639	727.6	639.5	8058.6	54.6	652.4	479.4	602	893.8	577.3	216.3	28243.6	1210.2	464	1133.8	1445.7	968.1	584.2	728.4	9441.6
D3ZCG9	Integrin alpha 3 variant A OS	ITGA3	0	81.896	22	18	72	18	4013.7	227.9	235.5	451.3	282.6	237	253	301.1	3962	125.2	259.6	150.8	251.3	310	165.5	129.1	726.4	94.4	128.4	99.2	107	60.5	107.8	100.4	6071.2	83.7	269.7	160.7	197.9	188.8	133	24	4558.4	230.4	145.1	233.2	265.1	187.3	117.4	202.2	3625.6
G3V836	Clusterin OS	CLU	0	81.662	19	8	216	8	23105.4	95.3	153.5	180.5	156.7	99.2	184.4	107.8	26462.6	87.3	76.1	25.8	137.6	115.7	127.1	34.9	30613.5	177.5	240.1	325.1	204.1	351.3	358.7	77.7	33303.4	93.3	441.9	276.8	281.4	453.9	269.2	68.8	17739.7	371.6	262.1	284.7	358.2	258	492.5	274.4	10216.9
P04797	Glyceraldehyde-3-phosphate dehydrogenase OS	GAPDH	0	75.885	39	11	184	2	11183.3	374.8	442.5	784.3	486	414	460.7	706.5	12706.4	272.7	394.3	261	403.2	484.3	347	249.9	5934.1	88.1	116.8	150.9	109.2	82.6	101.9	36.3	7307.1	91.8	163.2	107.8	112	131.7	133.2	61.6	5272.4	247.6	178.6	224.3	273.8	207.2	120.5	222.8	3261.8
P11442	Clathrin heavy chain 1 OS	CLTC	0	74.657	15	19	40	19	1765.7	225.4	223.3	258.8	256.7	230.7	265.5	270.3	1918.9	124.2	250.3	177	201.4	253.2	146.3	115.3	210.7	5.3	3.5	5.3	3.6	4.1	5.3	NA	304.5	NA	4.7	NA	3.9	8	3	NA	4090.9	213.1	140.3	173.6	193.4	136.2	89.8	165.2	2379.5
P15999	ATP synthase subunit alpha, mitochondrial OS	ATP5A1	0	74.425	32	13	29	13	605.1	13.9	25.5	46.1	37.4	31.3	25.2	25.3	542.4	8.4	31.8	10	26	33.2	25.7	16	96.3	5.6	14.1	13.9	17.1	8	14.7	19.3	681.5	6	27.8	20.5	29.4	33.2	22.1	2.9	2671.3	160	110.4	167.9	183.7	125.9	136.3	150.4	2251.8
P05197	Elongation factor 2 OS	EEF2	0	68.878	28	18	53	17	6927.1	50.2	151.4	367.8	170.4	62.3	90.9	330.4	7395.1	73.9	130.7	19.8	123.6	80	116.9	24.5	552.7	15.5	19	28.1	16.2	10.5	18.9	11.8	625.4	13.2	21.7	19.4	20.3	22	18.5	14.9	2562.3	56.6	38	47.2	59	42.7	89	59	1267.4
P82995	Heat shock protein HSP 90-alpha OS	HSP90AA1	0	67.901	23	14	37	7	1141.1	39.3	39.4	70	38.9	28.4	34.8	73.6	1264.2	26.9	43.5	6	41	38.9	37.9	30.4	545.8	6.3	10.2	16.9	13.1	16.8	20.9	22.1	785	3.7	15.8	14.7	12.9	22.5	16.7	20.9	1600.9	53.7	20.4	51.4	33.2	31.7	5.6	29.5	1025.6
Q07936	Annexin A2 OS	ANXA2	0	66.681	41	14	35	14	360	39.3	47.7	88.1	55.8	48.1	66.5	81.9	366.2	41.5	102.9	64.2	43	54.2	37.9	46	1044.7	183.5	315.3	357.5	231	117	186	274.5	3735.4	159.9	266.6	182.6	229.1	307.7	360.5	371.9	2048.8	269.6	164.3	259.8	239.3	185	228.3	231	1451.9
P63039	60 kDa heat shock protein, mitochondrial OS	HSPD1	0	64.142	34	14	33	14	32.5	16.7	6.2	24.6	13	15.4	9.2	19.7	28	9.6	11.5	10.3	13.6	11.3	11.8	10.8	841.7	27	63.2	60.2	51.9	44.4	63.4	41	1985	30.8	87.2	47.5	65.6	111	87.8	34.3	823.9	104.2	68.8	123.2	118.5	85.7	144.2	99.4	750.5
Q5RJR9	Serine (Or cysteine) proteinase inhibitor, clade H, member 1, isoform CRA_b OS	SERPINH1	0	63.459	29	10	31	10	1389.6	191.1	141.4	128.9	227.9	230	308.8	274.8	1338.7	176.5	458.4	220.8	119.9	173.3	114.9	168.4	796	694.4	494.1	434.7	369	382.9	465.8	387.8	2240.6	400.1	624.9	419.4	598.7	542.3	413	285.2	3320.7	203.8	144.6	211.3	242.9	174.8	166.8	169.9	1564.3
Q6TUG0	DnaJ homolog subfamily B member 11 OS	DNAJB11	0	62.066	37	11	66	11	3098	493.1	276.4	438.2	362.7	360.5	383.2	321.1	2220	121.9	793.5	225.8	249.4	554.1	268.5	154.9	1075.8	68.6	210.8	228.4	229	174.9	225.6	227.2	4459	49	270.8	234.1	250.7	381.9	313.6	144.8	8549.3	394.8	155.3	339.1	368.8	260.7	250.1	222.3	3711
G3V908	Protein Kb15 OS	KB15	0	60.97	16	9	585	1	NA	NA	NA	NA	NA	NA	NA	NA	NA	NA	NA	NA	NA	NA	NA	NA	NA	NA	NA	NA	NA	NA	NA	NA	NA	NA	NA	NA	NA	NA	NA	NA	95.6	8.1	13.7	3	14.7	110.2	2.4	10.4	27.6
Q06000	Lipoprotein lipase OS	LPL	0	58.117	19	8	46	8	1432.3	109.8	123.7	140.4	127.2	107.9	108.2	137.6	1564.8	97.2	110.1	51.1	101.1	126.2	91.4	99.2	853.6	7.4	8.1	19	8.7	21	16.1	13.7	1026.6	5.1	14.2	11.8	11.9	26	10.9	9.9	2904	232	178.4	168.6	231.2	175.4	208.5	220.4	2243.4
P16617	Phosphoglycerate kinase 1 OS	PGK1	0	57.889	29	11	37	11	1836.4	52.4	54.2	87.4	64.4	49.4	46	86.4	2011.6	35.5	45.6	18.8	64.2	75.8	42.8	22.9	1433.2	52.5	70.1	64.2	50.6	48.5	69.6	49.3	1805.3	60.3	64.1	58.6	60	72	61.4	41.7	1649.3	100.1	57.5	92.3	116.8	73.3	104.3	101.2	945.1
P69897	Tubulin beta-5 chain OS	TUBB5	0	54.513	29	11	36	1	4407.4	118.3	149.7	184.7	160.4	117.3	140.8	306.7	4449.6	99.1	133.2	78.1	129.3	128.2	108.6	79.8	1059.1	34.4	46.2	55.5	41.7	27.5	89.9	48.4	1229.7	54.4	66.6	41.5	44.1	72.1	53.9	38.7	5191.3	206.1	139.7	199.1	206	144.5	75.9	145.6	3051.9
P46462	Transitional endoplasmic reticulum ATPase OS	VCP	0	54.264	22	13	28	13	272.5	29.2	31.8	40.5	38.4	29.8	32.1	43.1	256.1	19.9	42.1	27.3	27.8	41.6	20.9	26	2471.2	31.7	84.4	86.3	112.6	70.3	103.6	71.6	3127.2	18.6	113.5	82.7	86.4	142.2	101.5	10.3	1649.8	97.8	73.4	94.2	118.8	95.2	97.2	87.1	931.4
P61206	ADP-ribosylation factor 3 OS	ARF3	0	53.619	54	7	23	3	882.7	20.9	19.7	26.1	21.3	18.8	23	26.5	964.9	12	21.1	14.5	19.1	16.2	14.8	8.3	1518.3	60.5	80.9	81.8	67.4	67.5	80.5	51.9	2232.8	45.5	90.4	80.3	79.2	115.8	76.7	34.8	1094.6	38.9	40.4	33.4	49.3	45	33.2	37.2	647.8
P49134	Integrin beta-1 OS	ITGB1	0	52.973	15	11	41	11	3415.1	27.2	57.2	95.3	77.3	68.7	84.6	68.5	3418.4	25.6	25.3	30.3	54	76.4	59.6	10.4	252.9	10.9	22.2	25.7	29.2	16.2	31.8	27.3	1476.4	17.9	30.7	24.7	23.7	42.2	32.7	16.3	2329.6	131.9	80.8	101.5	113.8	94.6	63.9	101.9	1875.3
B2GUV7	Eukaryotic translation initiation factor 5B OS	EIF5B	0	52.576	11	10	17	10	949.3	21.6	37.7	51.5	49	40.9	36.8	38.2	651.4	21.8	33.8	9.7	28.7	32.3	31.5	14.6	403.6	19.2	23.5	27.7	21.8	26.3	34.6	32.6	1165.1	5.6	40.9	23.7	39.3	57.4	37.8	15	734.5	38.8	26.7	31.5	38.5	31.6	26.9	24.5	400.1
Q3ZAV2	Uncharacterized protein OS	YBX1	0	52.408	33	7	23	7	1027.7	35.4	27	36.2	52.1	28.6	39.8	29.2	2176.2	20.3	57.9	28.4	31.9	30.5	18.4	10.6	243.7	6.7	6.8	NA	9.8	6.6	10.4	15.5	906.6	2.6	13.2	9.1	11.2	12.4	11.3	8.2	NA	NA	NA	NA	NA	NA	NA	NA	NA
Q9JLA3	UDP-glucose:glycoprotein glucosyltransferase 1 OS	UGGT1	0	50.675	13	15	28	15	65.6	10.7	14.7	22.8	19.3	18.4	19.4	20.9	52.6	10	16.4	14.4	10	20.2	14.7	11.8	281.7	17.1	88.2	76.8	95.9	62.5	81.2	69.6	1294	10.9	100.3	73.5	110.2	151.2	103.5	67	2994.2	211.9	138.4	275.5	279.5	217.2	227.7	223	1252.3
P38650	Cytoplasmic dynein 1 heavy chain 1 OS	DYNC1H1	0	49.634	4	13	18	13	238.6	8.5	6.4	15.8	8.8	9.4	6.3	17.6	235.8	8.3	11.2	3	8.6	10.1	9	5.9	NA	NA	NA	NA	NA	NA	NA	NA	NA	NA	NA	NA	NA	NA	NA	NA	1656.4	81.4	64	70.4	72.4	54.9	7.9	72.3	1056.5
P63269	Actin, gamma-enteric smooth muscle OS	ACTG2	0	48.742	23	7	58	1	NA	NA	NA	NA	NA	NA	NA	NA	NA	NA	NA	NA	NA	NA	NA	NA	NA	NA	NA	NA	NA	NA	NA	NA	NA	NA	NA	NA	NA	NA	NA	NA	NA	NA	NA	NA	NA	NA	NA	NA	NA
P28480	T-complex protein 1 subunit alpha OS	TCP1	0	48.244	24	10	24	10	1909.7	69.7	74.9	143	90.8	61.1	85.4	107.1	2198.7	49.7	93.7	37	71.6	97	63.1	13.7	250.9	4.1	8.7	10.8	5.8	4	4.5	0.9	314.6	4.2	7.6	4.1	4.7	4.6	9.9	0.5	1557.5	33.9	23.1	43.9	47.5	34.9	3.7	25.6	665.8
P52555	Endoplasmic reticulum resident protein 29 OS	ERP29	0	48.024	38	8	22	8	2795.5	67.6	196.5	231.8	254	199	173.1	127.6	2051	50.6	151.3	111	129.5	128.6	139.3	105	824.4	40.2	265.6	197.8	282.8	200.7	234.7	216.3	3186.2	33.6	277.9	206.6	240.5	309.4	235.9	140.4	2436.5	113	22.4	119.8	127.1	105.7	26.4	68.4	828.3
Q68FQ0	T-complex protein 1 subunit epsilon OS	CCT5	0	46.16	22	9	25	9	942.8	77.1	67.6	76.9	81	68.5	85.9	68.7	1022	43	71.7	50.7	75.5	81	47.1	43.6	390.4	NA	7.7	15.6	9.3	21.6	21	9.1	607.2	NA	6.7	9.7	13	22.3	12.5	NA	4006.4	92	87.5	89.1	79.1	72	4.5	57.6	2836.9
Q6NYB7	Ras-related protein Rab-1A OS	RAB1A	0	45.426	47	9	34	2	97	NA	3.7	4.9	7.7	4.1	2.2	5.4	99	NA	4.1	NA	NA	2.4	NA	1.7	353.6	4.2	16.6	10.7	15.4	10.8	12	10.5	711.7	3.8	19.4	16.7	22.3	21.2	19.9	1.8	620.6	25.6	10.5	31.7	31.2	29.6	59.8	26.3	501.5
F1LM84	Nidogen-1 OS	NID1	0	45.3	7	7	28	7	1705.8	27.4	36.2	43.5	40.2	31.2	81.4	29.3	1882.9	49.2	126.7	32.1	21.6	37.7	29.5	28	969.3	23.3	21.7	26.2	26.4	38	33	24.3	1237.2	19.7	35.1	39.1	31.9	37.5	32.7	19.6	2313	92.6	82.6	68.9	74.8	70.3	129	74.5	1410.8
F1M0B2	Protein LOC683295 (Fragment) OS	LOC683295	0	44.982	13	8	428	1	NA	NA	NA	NA	NA	NA	NA	NA	NA	NA	NA	NA	NA	NA	NA	NA	NA	NA	NA	NA	NA	NA	NA	NA	NA	NA	NA	NA	NA	NA	NA	NA	NA	NA	NA	NA	NA	NA	NA	NA	NA
D4AC23	Protein Cct7 OS	CCT7	0	44.841	29	11	20	11	378.8	6.6	9.8	11.2	11.3	7.6	8.9	7.9	397.6	6	13.5	NA	6.8	9.2	3.9	NA	305.7	20.6	35.2	32.1	12.6	10.4	12.9	14.9	406.6	21.5	21.6	14.8	16.8	22.6	22.1	17.1	1051.4	39.4	38	38.4	43.4	31.6	25.7	35.8	578.5
P14659	Heat shock-related 70 kDa protein 2 OS	HSPA2	0	44.476	18	11	50	1	229.9	NA	8	14.7	14.6	12.7	12.8	6.1	186.6	NA	NA	16.9	5.9	7.2	4.9	NA	NA	NA	NA	NA	NA	NA	NA	NA	NA	NA	NA	NA	NA	NA	NA	NA	NA	NA	NA	NA	NA	NA	NA	NA	NA
Q6P9T8	Tubulin beta-4B chain OS	TUBB4B	0	43.636	25	10	29	1	NA	NA	NA	NA	NA	NA	NA	NA	NA	NA	NA	NA	NA	NA	NA	NA	73.9	2.9	NA	3.5	NA	2.3	4.2	4	110.6	NA	3	3.1	NA	2.6	2.8	3.2	NA	NA	NA	NA	NA	NA	NA	NA	NA
P10719	ATP synthase subunit beta, mitochondrial OS	ATP5B	0	43.559	22	8	22	8	416.2	3.1	12.6	29.6	13.2	8	12.6	15.6	367.4	5.4	NA	NA	15.7	12.4	10.1	2.4	17.4	NA	3	2.8	4.7	2.7	4	5.2	135.1	NA	4.5	2.6	4.6	6.1	6.6	2.9	917.6	76.6	43.5	66.4	79.1	58.7	76.5	61.4	744.3
D3ZV63	Protein RGD1307830 OS	RGD1307830	0	43.193	27	10	23	10	2666.6	56.4	96.9	159.2	108.9	89.7	90.6	139.1	2452.5	41.2	70.2	19.7	79.8	111.4	90.6	46.3	363.6	40.3	48.8	60.5	64.3	38.2	53.9	56.8	1942	29.4	62.2	70.1	79.1	109.3	94.3	43.5	931.3	57.6	36.8	47.3	55.7	39.1	53.3	56.9	624.8
G3V6H0	Protein LOC100363782 OS	LOC100363782	0	42.472	51	10	35	3	4441.4	81.5	129.2	236	147.5	112.8	125.5	228.4	4823.2	71.2	117.1	22.1	120	123.8	109.3	62.4	1452.2	33.4	72.8	79.9	73.6	54.1	65.7	65.2	3705.7	24.3	108.2	78.7	86.7	144.8	95.1	47.2	3015.7	171	83.2	130.9	160.9	122.2	135.7	115.1	2124.1
Q498R3	DnaJ homolog subfamily C member 10 OS	DNAJC10	0	42.424	18	12	15	12	91.4	2.9	7	8.5	7.7	5.9	7	5.9	78.8	3	5	2.2	4.5	7.5	3.3	1.2	220.8	35.6	75.8	68.9	69.8	45	58.3	69.9	794.6	39.9	87.7	71.2	83.9	101.9	92.2	86.4	4741.7	235.2	123.8	285.7	290.5	221.5	138.8	177.1	2122.1
D4ACB8	Chaperonin subunit 8 (Theta) (Predicted), isoform CRA_a OS	CCT8	0	42.082	23	11	22	11	1361.5	81.9	69.7	111.5	81.1	65.4	63.6	95.7	1452.1	59	44.8	31.6	60.3	80.1	66.8	46.5	1506.8	30.3	53.1	48.3	39.1	29.1	49.9	32.7	1940.3	25.1	46.5	43.6	36	71.3	62.9	28.1	776.1	34.7	31.1	32.5	33.8	31.4	19.8	28.9	414.6
P50399	Rab GDP dissociation inhibitor beta OS	GDI2	0	41.05	18	6	23	4	399.4	9.3	11	21.8	15.6	15.6	18.4	21.1	436.6	9	8.2	6.3	11.1	20.6	14	10.1	292.8	3.8	13.2	10.1	14.1	5.4	8.5	4.8	399.9	2.9	13.4	16.9	8.5	13.4	10.9	7.4	1741.1	53.8	31.1	51.6	48.1	33.5	20.1	60.8	1033.1
Q3MHS9	Chaperonin containing Tcp1, subunit 6A (Zeta 1) OS	CCT6A	0	41.02	23	10	29	10	994.7	18.6	19.1	33.7	28.6	21.3	23.3	18.5	1117.7	14.5	28	7	20.2	23.5	24.2	3.6	853.1	22.7	19.1	29.9	22.2	28.2	29.7	21.4	1134.4	19.2	30.8	24.6	30.5	36.8	32.4	9.2	1620.9	167.4	174.7	130.2	159.4	140.9	160	155.4	959.4
Q64428	Trifunctional enzyme subunit alpha, mitochondrial OS	HADHA	0	40.823	15	9	28	9	162	8.5	15.2	18.3	20.1	16.7	15.1	13.4	179.8	6.1	16	12.7	11.9	17.7	12.6	2.2	116.7	5	28.5	25.7	26.9	17.5	27.2	22.6	1012.8	9.6	52.2	46.1	33.3	60.8	46	21.8	511.3	87.9	71.3	81	116.9	87.9	110.5	86.8	441.8
Q6P502	T-complex protein 1 subunit gamma OS	CCT3	0	40.771	22	11	21	11	672.8	14.2	13.1	18.3	20.5	15.3	19.9	21.4	722	13.8	33.9	4.8	14.7	18.5	11.4	9.2	677.6	2.6	8.5	4.4	7	2.2	6.6	2.3	758.1	NA	9.1	11.2	7.1	14.4	8.5	0.8	5033.7	137	107.8	132.7	173.9	108.3	34.1	115.6	2688.1
P04636	Malate dehydrogenase, mitochondrial OS	MDH2	0	40.593	31	8	15	8	663.3	30.5	46.3	85.4	54.6	58.8	53.6	51.4	650.5	27.8	46	54.8	54.2	53.9	43.4	27.8	109.9	12.7	25	21.8	21.3	14.9	23.2	17.6	462.2	15.1	23.8	18.6	24.2	28.5	26.4	13.1	1625	85.7	45.7	97	96.5	67.2	82.9	68	1462.3
E9PTN6	Glyceraldehyde-3-phosphate dehydrogenase OS	RGD1564688	0	39.245	32	9	43	1	NA	NA	NA	NA	NA	NA	NA	NA	NA	NA	NA	NA	NA	NA	NA	NA	NA	NA	NA	NA	NA	NA	NA	NA	NA	NA	NA	NA	NA	NA	NA	NA	269.1	38.5	38.4	33.4	51.6	49.1	62.1	49.1	149.4
Q920A6	Retinoid-inducible serine carboxypeptidase OS	SCPEP1	0	37.961	19	7	36	7	1483.2	86.5	82.1	104.7	108.6	89	96.8	81	1770.2	50.3	112.4	72.1	67.1	98.1	48.7	30.8	3160.8	21	30.4	29.1	19.3	23.5	14.7	9.9	3703.7	14.4	40.9	24.9	24.2	37.1	28.9	3.3	667.9	38.9	27.6	32.9	47	33.5	17.2	35.3	640.3
Q5RKJ9	RAB10, member RAS oncogene family OS	RAB10	0	37.869	50	10	21	8	1640.8	29.1	44.1	92.6	47.8	34.7	42.2	119	1616.1	18.8	23.1	6.7	36.8	41.9	33	7.7	816	20.3	62	61.9	60.1	37.8	50.6	46.9	1886.1	28.6	70.2	66.1	73.4	85.4	68	57.6	1314.5	51.7	35.9	49	61	44.2	45.9	48.1	926.5
G3V6Y6	Phosphorylase OS	PYGB	0	37.203	11	7	16	5	664.1	35.1	29.9	48.4	39	28.8	28.5	44.7	663.7	26	32.8	3.9	26	40.5	31.5	19.7	117.8	3.6	NA	NA	2.5	2.4	4	1	139.6	NA	NA	NA	5.2	3.5	NA	0.5	749.9	28.8	27	17.4	21	16.1	5.6	22.4	436.5
P63245	Guanine nucleotide-binding protein subunit beta-2-like 1 OS	GNB2L1	0	37.144	25	8	30	8	3757.6	24.2	45.5	143.9	59.5	40.3	48.5	229	4379.4	25.4	23.2	11	44.8	36.7	42.9	13.1	1835.7	43.2	59.5	56.4	40.4	44.8	58.3	81.8	2372.6	32.4	54.1	40.6	53.6	72.8	53.5	171.3	4279.6	132.4	148.4	113.2	126	88.1	213.2	109.6	2369
Q7TPB1	T-complex protein 1 subunit delta OS	CCT4	0	36.744	24	9	18	9	161	19.7	17.1	15.1	21.1	15.9	20.8	24.7	162.7	15.7	18.3	7.9	15.2	23.7	13.3	16.7	1984.7	32.8	41.1	45.6	36.4	35.1	50.7	16.7	2333.4	25.1	52.7	48.1	40.4	55	45.4	20.2	622.4	60.6	51.4	70.7	66.4	58.2	53.8	55.9	361.3
Q4QRB4	Tubulin beta-3 chain OS	TUBB3	0	36.371	21	8	21	1	NA	NA	NA	NA	NA	NA	NA	NA	NA	NA	NA	NA	NA	NA	NA	NA	NA	NA	NA	NA	NA	NA	NA	NA	NA	NA	NA	NA	NA	NA	NA	NA	1104.6	72.7	98.6	110.3	77.6	69.9	NA	67.3	708.9
P48721	Stress-70 protein, mitochondrial OS	HSPA9	0	36.168	12	6	14	5	344.5	12.9	19.5	20.8	29.1	26.3	31.2	22.1	348	8.4	12.3	14.7	16.9	15.4	18.1	11.4	245.6	17	29.8	21.1	19.4	18.7	24	45.5	643.9	10.8	38.5	31	26.4	35.9	29.1	44.9	572.8	99	34.6	71	72.2	51.2	110.7	54.1	514.4
P84083	ADP-ribosylation factor 5 OS	ARF5	0	35.755	39	5	17	1	114.2	NA	NA	3.2	NA	NA	NA	3.7	122.9	2	NA	NA	NA	NA	NA	1.1	NA	NA	NA	NA	NA	NA	NA	NA	NA	NA	NA	NA	NA	NA	NA	NA	NA	NA	NA	NA	NA	NA	NA	NA	NA
M0R757	Elongation factor 1-alpha OS	LOC100360413	0	35.176	20	10	61	10	6557	121.7	188.4	504.6	171.3	155.1	184.7	755.1	7069.7	100.6	115.8	18.6	192.4	172.3	147.5	32.4	2016.8	49.2	75.5	59.3	53.9	43.2	63.7	34	2709.2	65.8	70.9	61.8	66.6	88.6	76.2	26.8	6347.8	348.2	248.9	315.8	351.6	267.7	294.1	250.5	4177.4
P62909	40S ribosomal protein S3 OS	RPS3	0	35.06	43	11	31	11	2562.1	46.1	55.1	115.6	76.4	43.9	65.3	245.1	2840.7	29.7	77.3	0.1	55.4	58.3	56.5	8.5	3153.4	19.1	46	49.1	51.7	34.3	49.9	23.8	3656.2	24	77.2	27.4	52	87.3	45.4	14.4	4821.2	257.4	251.2	212.5	238.6	195.3	145.7	215.4	2744.1
P17077	60S ribosomal protein L9 OS	RPL9	0	34.412	39	5	8	3	203	NA	3.7	4.7	2.7	3.1	4	6.3	221.3	1	NA	NA	NA	NA	2.5	1.2	1653.2	50.9	77.9	70	70.6	55.4	68.8	61.9	2305	38.3	96.6	80.4	67.6	86.6	68.6	48	NA	NA	NA	NA	NA	NA	NA	NA	NA
P07153	Dolichyl-diphosphooligosaccharide--protein glycosyltransferase subunit 1 OS	RPN1	0	34.27	17	9	14	9	856.7	7.3	21.6	64	40.9	27.8	31.1	47.5	626	3.9	24.6	0.6	17.8	20.2	17.3	7.8	344.3	32.1	102.7	82.5	94	68.4	91.6	91	1943.5	92.1	105.3	81.6	78	140.8	100.3	41.3	1329.7	77.1	42.1	103.5	99.1	63.3	20.9	64.3	1140.1
Q09073	ADP/ATP translocase 2 OS	SLC25A5	0	34.15	27	8	27	8	3439.6	86.2	135.8	390.6	178.2	128.1	167.7	257.5	2981.1	68.7	140.7	50.2	152.1	137.2	106.2	54.9	252.3	15.2	87.2	59.2	72.7	26.4	67.9	65.5	2256.2	26.2	130.5	71.2	86.3	160.3	88.5	109.9	4105.1	227.4	153.5	236.8	294	191	93.4	221.8	2956.7
P35565	Calnexin OS	CANX	0	33.81	16	9	19	9	627.1	8.9	34.8	45.1	42.9	35.1	32.5	33.6	489.6	5.7	29.4	1.4	10.5	26.3	20.5	6.8	308.3	15.2	91.1	103.3	81.8	49.3	74.3	85.6	2004.7	11.9	171.8	106.5	124	195.4	117.1	70.2	3276.8	134.8	56.5	134.4	163.2	113.9	65.6	111.6	1700.5
Q6AXW2	Protein Tmod3 OS	TMOD3	0	33.508	48	13	19	13	284.9	5.1	16.7	42.7	14.7	18.2	15.4	28.9	316.7	7.9	14.9	6.6	14.4	19.8	11	6.7	37.6	NA	4.3	4.5	6.3	5.3	5.5	3.1	166.1	2.4	6.3	3.3	5.2	7.7	3.6	4.3	588.8	31.3	24.3	40.1	41.9	30.2	17.4	25.9	258.5
Q5XIH7	Prohibitin-2 OS	PHB2	0	33.357	31	8	13	8	300.9	16.2	22.8	44.2	23.8	17.8	21.1	38.5	264	15.5	14.5	15.4	28.7	23.1	29.2	19.1	191.3	25.9	37.9	28.1	42.2	15.6	36.2	33.5	1178.2	20.5	48	28.6	41.7	43.2	39.7	28.9	1234	51.5	45.8	54.7	72.5	46.4	18.9	55.9	1094.4
P12785	Fatty acid synthase OS	FASN	0	33.146	5	9	13	9	275.9	15.4	17.3	14.3	14.4	16.7	14.4	12.1	275.8	10.4	18.1	7.5	13.9	20.9	13	5.4	1176.1	12.6	11.7	16.1	12.2	14.7	43.3	1.1	1363.8	10.5	29.6	15.9	22.5	31.7	21.8	2.8	160.8	8	3.6	2.8	7.2	6.3	NA	5.5	97.1
D4ACN7	Protein Myof OS	MYOF	0	32.907	6	10	12	10	NA	NA	NA	NA	NA	NA	NA	NA	NA	NA	NA	NA	NA	NA	NA	NA	NA	NA	NA	NA	NA	NA	NA	NA	NA	NA	NA	NA	NA	NA	NA	NA	1817.9	107.7	75.4	145	148.7	96.7	67.6	114.9	2062.8
P18420	Proteasome subunit alpha type-1 OS	PSMA1	0	32.638	38	8	14	8	2430.7	60	67.3	120.5	59.4	61	64.3	97	2800.5	41.3	63.9	40.9	57	56.5	56.1	22.6	329.7	NA	NA	2.7	2	3.3	4	4.7	373.7	2.7	6.3	1.8	3.5	5.8	3.7	0.5	987.6	46	16.5	25.6	41.7	22.8	26	30.9	319.3
P24368	Peptidyl-prolyl cis-trans isomerase B OS	PPIB	0	32.426	35	8	39	8	2149.5	34.6	116.7	169.1	154.9	155.4	146.4	100.4	1784.5	36.4	101.5	55.1	94.6	114.9	93.3	37.7	1262.9	24.1	311.9	258.1	317	162.4	280.7	284.8	4670.6	38.8	352.8	245.2	310.9	458.1	334.1	127	7660.3	373.5	174.5	362.2	455.2	370.4	371.7	265.3	2733
P45592	Cofilin-1 OS	CFL1	0	32.364	37	5	14	4	93.9	NA	6.3	10.6	4.2	3.3	7.3	7.6	107.3	2.3	5.3	NA	2.9	3.8	4.4	NA	156	5.4	9.7	10.6	7.3	6.2	13.8	8.5	314.3	10.2	10	9.6	10.2	12.6	15.7	17.3	693.1	27.5	14.3	33	29	20	19.9	20.6	493.5
P62260	14-3-3 protein epsilon OS	YWHAE	0	32.297	34	8	31	6	637.2	14.6	20.8	35.9	16.5	12.9	21.1	41.2	648.3	14.3	25.9	2	18	14.8	16.3	25.6	658	21.8	28.8	36.4	32.9	32.8	51.3	14.3	1226	11.6	23.7	30.8	37.4	63.6	34.5	8.6	2960	129.8	120.9	156.5	157.2	122.6	185.1	128.2	1832.2
G3V6P7	Myosin, heavy polypeptide 9, non-muscle OS	LOC100911597	0	32.128	6	10	16	7	802.6	63.6	73.5	207.5	68.1	46.6	63	282.3	1023.5	53.3	78.1	40.1	86.7	79.8	52.3	46.4	NA	NA	NA	NA	NA	NA	NA	NA	NA	NA	NA	NA	NA	NA	NA	NA	2165.6	224.9	216.5	235.6	241.5	182.8	178.2	186.6	1307.8
G3V6S3	Calumenin OS	CALU	0	31.673	29	8	11	8	NA	NA	NA	NA	NA	NA	NA	NA	NA	NA	NA	NA	NA	NA	NA	NA	15.8	4.6	8.2	2.4	6.4	4.4	9.6	3.2	59.5	NA	5.3	6.2	9.3	10.6	8.6	7.5	379.7	42.7	25.7	44	38.3	38.3	28.7	26.2	109.7
Q5XIM9	T-complex protein 1 subunit beta OS	CCT2	0	31.542	17	7	20	7	NA	NA	NA	NA	NA	NA	NA	NA	NA	NA	NA	NA	NA	NA	NA	NA	154.1	4.3	3.3	2.3	5.4	3.9	8.2	2	232.1	3.2	6.5	5.3	5.9	9.2	4.6	0.7	498.9	29	28.4	35	36.5	27.1	18.7	26.3	311.8
P16638	ATP-citrate synthase OS	ACLY	0	31.485	9	8	17	8	464.5	3.7	6.8	11.5	6.6	5.9	6.7	4.5	506	3.4	NA	NA	7.5	6.6	5.7	NA	1399.8	45.3	54.3	75.4	64.2	75.1	123.3	50.1	2929.2	41.4	52.7	78.9	66.4	129.7	88.5	18.1	288.5	16.6	16.7	12.3	18	16.8	4.6	18	187.7
P54001	Prolyl 4-hydroxylase subunit alpha-1 OS	P4HA1	0	31.163	16	7	10	7	56.9	7	8.4	6.4	6.1	7.8	9.7	7.7	40	2.9	8	6	8.7	3.7	6	6.3	282.5	7.8	43.4	31.7	41.3	28.6	40.7	33.8	961	7.7	66.5	45	54.7	91.4	61.8	14.7	432.5	37.8	25.4	45.3	56.6	49.5	41.5	34.3	234.7
P62804	Histone H4 OS	HIST1H4B	0	30.59	40	5	53	5	7546.8	47.3	57.2	80.4	60.1	36.5	46.3	79.8	7539.5	27	24.4	3.5	56.1	47	48.6	14.5	2983.1	6.2	22.6	19.2	15.2	9.3	11.7	1.7	7010.2	8.8	46.9	16.6	12.3	20.9	7.1	NA	5269.5	147.8	128.4	131.6	142.8	131.5	74.6	109.7	6452.9
Q80ZA3	Alpha-2 antiplasmin OS	SERPINF1	0	29.907	13	5	24	5	553.6	29.4	29.1	33.3	30	29.9	33.7	23.9	630.2	19	29.5	20.3	25.1	31.9	27.8	14.1	1527.7	149.2	143.7	112.4	124.4	150.7	158.1	148.7	1791.4	92.7	189.2	189.6	179.6	155.2	158.3	124	472.2	148.8	157	151	235.3	190.2	273.1	202.9	233.1
Q9R0T3	DnaJ homolog subfamily C member 3 OS	DNAJC3	0	29.594	24	7	10	7	NA	NA	NA	NA	NA	NA	NA	NA	NA	NA	NA	NA	NA	NA	NA	NA	NA	NA	NA	NA	NA	NA	NA	NA	NA	NA	NA	NA	NA	NA	NA	NA	905.3	55.4	34.9	47.3	59.5	48.8	31	41.3	337.5
P61751	ADP-ribosylation factor 4 OS	ARF4	0	29.482	38	4	16	1	NA	NA	NA	NA	NA	NA	NA	NA	NA	NA	NA	NA	NA	NA	NA	NA	NA	NA	NA	NA	NA	NA	NA	NA	NA	NA	NA	NA	NA	NA	NA	NA	NA	NA	NA	NA	NA	NA	NA	NA	NA
G3V7Q7	IQ motif containing GTPase activating protein 1 (Predicted), isoform CRA_b OS	IQGAP1	0	29.366	5	5	9	5	70	5.5	4.4	8	4.2	6.9	8.2	13.4	66.3	4.9	7.9	3	4.8	6.3	4.4	6.4	NA	NA	NA	NA	NA	NA	NA	NA	NA	NA	NA	NA	NA	NA	NA	NA	346.8	21.7	17.3	21.1	20.3	13	4.6	18.4	227
P38983	40S ribosomal protein SA OS	RPSA	0	28.881	23	6	17	6	3482.8	29.7	38.2	126.2	49.8	42.1	53.8	22.4	4125.2	28	17.6	3	53.7	43.3	33.7	6.5	1016.5	35.5	46.5	33.2	44.8	36.2	37.4	19.2	1136.1	23.5	48.8	36.4	32.4	37.4	32.8	17	1627.5	171.9	213.9	140.4	181.4	133.7	172.6	159.9	921.1
D3ZZC1	Protein Txndc5 OS	TXNDC5	0	28.72	28	9	17	9	NA	NA	NA	NA	NA	NA	NA	NA	NA	NA	NA	NA	NA	NA	NA	NA	96.9	43	67.3	55.8	48.9	34.8	50.6	52.9	441.9	38.7	59.1	70.4	41	70.8	70.6	63.6	3139.1	184.9	70.2	209.6	246.8	196.6	109.5	138.5	1364.9
P63102	14-3-3 protein zeta/delta OS	YWHAZ	0	28.457	37	7	13	4	216.4	6.5	16.2	126.8	14.8	21.6	9.1	138.3	181.2	5	11.1	12.9	22.7	13.4	12.7	10.8	31.9	NA	5.9	7.2	5.5	3.8	4.1	5.1	110.1	3.2	5.2	3.4	4.7	8.2	9.5	5.1	428.4	34.4	31.3	49.8	42.3	38.8	45	35.6	273.1
Q5XIB4	Ufm1-specific protease 2 OS	UFSP2	0	27.875	16	6	19	6	NA	NA	NA	NA	NA	NA	NA	NA	NA	NA	NA	NA	NA	NA	NA	NA	107.8	5.7	11.6	11.7	12	10.1	11.4	13.4	399.9	3.3	16.8	18.3	18.5	19.9	18.8	10.9	556.2	78.6	72	66.5	94.4	67.3	75	76.7	370.3
P15865	Histone H1.4 OS	HIST1H1E	0	27.774	26	6	17	6	2866.9	21.9	37.7	35.1	27.4	25.7	45.8	10.9	5462.8	8.7	11.2	5.8	29.7	29.5	29.5	NA	3468.6	56.8	80.7	96.1	70.9	77.3	120.3	61.2	5031.9	37.1	113.5	75.6	95.9	179.6	128.6	21	1066.7	45.2	51.5	45.4	38.8	35.7	22.7	32.1	877.3
F7F9U6	Plectin OS	PLEC	0	27.528	3	8	10	8	337.4	3	3.7	3.4	3.2	3.1	3.3	NA	344.5	3	NA	NA	4.3	1.1	2.6	NA	NA	NA	NA	NA	NA	NA	NA	NA	NA	NA	NA	NA	NA	NA	NA	NA	259	42.4	38.8	34.3	47.5	50.1	43.5	37.3	130.1
O08628	Procollagen C-endopeptidase enhancer 1 OS	PCOLCE	0	27.255	14	5	13	5	1283	51.2	56.3	78.4	61.2	59.3	41.5	64.4	1330.3	44.1	47.8	47.1	57	53.7	46.1	29.3	1328	9.7	17.6	21.9	16.5	26.9	38.1	22.2	2127.5	12.7	28.4	26.7	22.7	36.8	28.1	3.1	705	30.8	28.2	29.6	32.1	23.3	7.4	28.6	350
P06685	Sodium/potassium-transporting ATPase subunit alpha-1 OS	ATP1A1	0	27.077	11	8	20	8	NA	NA	NA	NA	NA	NA	NA	NA	NA	NA	NA	NA	NA	NA	NA	NA	54.7	6	19.5	20.2	20.3	7.8	20.9	20.5	519.9	14.5	25	25.8	28.6	48.5	34.6	15.3	755.5	77.5	78	90.2	108.8	73.2	104.5	102.2	709
P09527	Ras-related protein Rab-7a OS	RAB7A	0	27.029	36	6	10	6	548.6	19.3	27.5	52.9	43.9	27.4	41.5	49.2	561.4	15.4	36	4.1	27.5	36.3	27.3	10.3	235.5	132.6	148.4	93.4	112.4	97.9	136.2	133.7	597.1	72.9	137.6	115.4	113.5	117.1	110.2	99.3	434.5	53.2	63.4	74.3	74.8	65.2	63.9	63.7	313.8
M0R9D5	Uncharacterized protein OS	AHNAK	0	26.622	10	8	18	8	224.3	21.5	21.2	31.7	25.1	29.4	22.1	23.9	255.7	18.2	16.9	15.3	15.6	25.8	18.5	21.8	NA	NA	NA	NA	NA	NA	NA	NA	NA	NA	NA	NA	NA	NA	NA	NA	1924.9	171.4	159.1	159.9	195.5	147.5	144.3	150.1	1328
O35509	Ras-related protein Rab-11B OS	RAB11B	0	26.557	34	7	16	6	139.8	1.9	3.2	6.9	3.3	1.2	3.4	3.9	133.5	NA	4.1	NA	2.6	NA	NA	0.2	718.4	22.8	41.8	44.9	38.6	32	37.9	55.5	2127.4	21.8	45.9	49	39.2	55.6	50	119.6	1184.4	30.9	30.9	31.3	43.7	26.5	9	28.5	749.7
P62986	Ubiquitin-60S ribosomal protein L40 OS	UBA52	0	26.194	34	4	30	4	928.2	130.2	139.6	273.1	140.1	111.1	106.7	527.3	965.8	99.6	146.2	84.1	104.5	133.6	103.2	119	376	64.1	101.7	126.4	106.7	46.8	67.9	92.4	853.2	80.4	114.5	62	106.8	120.9	123.5	180.9	1770.8	266.1	136.5	235.4	253.9	162.6	193.4	235.4	1211.7
Q9QUL6	Vesicle-fusing ATPase OS	NSF	0	25.995	14	10	13	10	1010.2	19.1	20.3	34.9	19.4	15.6	22.4	29.2	1068.8	14.5	21.5	NA	17.7	26.8	13.4	NA	159	7	8.6	9	5.4	4.8	7.8	11.2	227.3	4.5	4	9.6	4.1	6.7	11.6	2.5	1390.5	38.7	22.9	32.5	28.5	31.5	17.4	31.2	851.9
O35142	Coatomer subunit beta' OS	COPB2	0	25.438	10	7	8	7	530	10	9.6	19.3	10.2	13.2	11.1	13.6	571.5	10.9	11.9	2.2	14.1	13.6	11.3	10.4	NA	NA	NA	NA	NA	NA	NA	NA	NA	NA	NA	NA	NA	NA	NA	NA	218.8	21.7	23	19	19.6	23.9	24.6	28.7	118.4
P04906	Glutathione S-transferase P OS	GSTP1	0	25.37	23	4	10	4	365.7	34.8	27.3	42.6	30.3	33.5	24.3	34.1	424.9	19.7	42.4	21.9	26.5	38.7	25.9	16.1	230	NA	NA	1.8	4.3	2	2.4	NA	298.4	NA	3.6	2.5	NA	2.8	NA	NA	1049.5	183.7	331.9	135.9	172.8	138.7	203.6	160.5	732.9
P15429	Beta-enolase OS	ENO3	0	25.209	16	5	17	1	NA	NA	NA	NA	NA	NA	NA	NA	NA	NA	NA	NA	NA	NA	NA	NA	NA	NA	NA	NA	NA	NA	NA	NA	NA	NA	NA	NA	NA	NA	NA	NA	384.1	12.9	8.3	11.2	19.4	12.5	NA	11.8	177.9
P54313	Guanine nucleotide-binding protein G(I)/G(S)/G(T) subunit beta-2 OS	GNB2	0	24.679	21	6	13	2	45.1	5.1	3.5	6.9	7.1	12.5	9.3	8	49.2	2.4	10.5	6.8	6.4	5.4	8.4	5.2	NA	NA	NA	NA	NA	NA	NA	NA	NA	NA	NA	NA	NA	NA	NA	NA	NA	NA	NA	NA	NA	NA	NA	NA	NA
P19945	60S acidic ribosomal protein P0 OS	RPLP0	0	24.346	23	5	24	5	139.8	4.9	3.6	5.8	6.4	2.3	4.8	9.6	158.1	1.5	5.1	NA	4.4	2.7	6	6.5	NA	NA	NA	NA	NA	NA	NA	NA	NA	NA	NA	NA	NA	NA	NA	NA	1457.6	37.9	27	28.3	39.9	35.4	56.7	40.8	805.4
P17220	Proteasome subunit alpha type-2 OS	PSMA2	0	24.181	22	3	11	3	260.5	3.6	7.8	5.3	8.3	3.7	5.2	7.7	278	2.8	7.5	NA	4.8	5.6	7.9	3.9	NA	NA	NA	NA	NA	NA	NA	NA	NA	NA	NA	NA	NA	NA	NA	NA	886.7	43.8	24.8	26.9	32.8	24.7	29.5	20.8	512.1
Q5XHZ0	Heat shock protein 75 kDa, mitochondrial OS	TRAP1	0	23.993	6	3	5	2	NA	NA	NA	NA	NA	NA	NA	NA	NA	NA	NA	NA	NA	NA	NA	NA	NA	NA	NA	NA	NA	NA	NA	NA	NA	NA	NA	NA	NA	NA	NA	NA	293.9	15.8	8.6	16.7	16.1	13.9	17.7	11	215.7
Q6P3V8	Eukaryotic translation initiation factor 4A1 OS	EIF4A1	0	23.991	13	6	17	5	671.9	21.9	20.6	34.8	26.7	27.3	38.3	114.9	657.5	27.9	64.7	19.9	37.9	24.9	19.2	18.4	745.9	5.6	16.4	12.5	12.1	14.4	19.6	3.8	1008.3	3.8	15.8	6.6	14.3	28.3	18.9	4.9	2961.7	62.8	54.3	85.3	74.2	57.5	NA	57.6	1545.7
E9PSX6	Sarcoplasmic/endoplasmic reticulum calcium ATPase 2 OS	ATP2A2	0	23.828	10	6	7	6	NA	NA	NA	NA	NA	NA	NA	NA	NA	NA	NA	NA	NA	NA	NA	NA	NA	NA	NA	NA	NA	NA	NA	NA	NA	NA	NA	NA	NA	NA	NA	NA	732.4	51.4	16.3	52.2	38.6	33.2	34.7	30.1	558.6
Q6P7A9	Lysosomal alpha-glucosidase OS	GAA	0	23.222	7	5	14	5	1654.5	6.8	20.4	21.3	26.1	11.8	18.6	8.8	1854	10.7	NA	22.5	20.9	6.9	20.4	NA	1643.3	19.6	22.4	37.1	22.6	27.3	28.8	10.1	2270.9	13	25.9	22.9	19	40.4	24.6	2.1	1083.2	110.6	57.3	69.1	58.9	63.2	52.4	62.5	730.5
D4ACV3	Histone H2A OS	HIST2H2AC	0	23.167	35	3	6	2	NA	NA	NA	NA	NA	NA	NA	NA	NA	NA	NA	NA	NA	NA	NA	NA	233	4.8	7.9	7.2	8.7	5.2	11.8	NA	401.3	NA	11.4	5.1	9.4	12	8.4	0.3	NA	NA	NA	NA	NA	NA	NA	NA	NA
P30835	6-phosphofructokinase, liver type OS	PFKL	0	22.883	11	7	10	5	NA	NA	NA	NA	NA	NA	NA	NA	NA	NA	NA	NA	NA	NA	NA	NA	106.3	NA	NA	NA	NA	NA	NA	NA	114.6	NA	2.8	1.8	NA	NA	NA	NA	2071.8	82.5	41.8	72.8	73.7	48.3	60.9	165.2	1228.9
Q6IMY8	Heterogeneous nuclear ribonucleoprotein U OS	HNRNPU	0	22.798	13	9	21	9	307.2	12.9	15.3	10.5	16.1	16.6	20.7	24.5	402.4	10	23	4.2	15	13.8	9.4	5.4	1906	41.4	65.2	77.8	58.7	56.4	68.8	56	3535.9	41.6	119.9	92.6	110.2	146.1	105.1	15.6	4779.4	161.5	98.4	180.3	220.2	161.9	13.8	154.5	3116.2
Q66X93	Staphylococcal nuclease domain-containing protein 1 OS	SND1	0	22.785	9	6	8	6	55.6	8.5	14.7	19.3	11.5	7.4	11.4	18	51.3	11	15.8	11.8	10.3	13.8	11.8	12.5	516.6	37.5	73.8	53.1	46.3	15.1	39.5	32.7	729	32.8	45.2	43	31.8	47.3	58.6	67.4	282.2	22.4	21.1	20.2	31.2	28.1	30	17.7	172.7
G3V6C4	UDP-glucose 6-dehydrogenase OS	UGDH	0	22.682	15	6	18	6	352.1	33	39.6	41.2	36.8	48.7	36.2	45.5	390.4	20.4	51.1	23	31.1	44.7	29.3	35.5	492.4	7	11.5	11.1	7.2	4.2	9.5	5.1	617.9	8.3	10.5	8.3	10.3	8.8	12.8	1.6	489.4	21.2	20.7	19.8	27	16.7	4.8	20.5	222.2
B1WC67	Protein Slc25a24 OS	SLC25A24	0	22.525	23	6	9	6	NA	NA	NA	NA	NA	NA	NA	NA	NA	NA	NA	NA	NA	NA	NA	NA	15.1	2.7	3.3	3.4	5.1	2.5	4.5	7.4	138.3	NA	5.1	3.6	3.8	8.9	7.5	5.6	NA	NA	NA	NA	NA	NA	NA	NA	NA
Q9ER34	Aconitate hydratase, mitochondrial OS	ACO2	0	22.387	12	7	9	7	NA	NA	NA	NA	NA	NA	NA	NA	NA	NA	NA	NA	NA	NA	NA	NA	82.3	31.7	35	40.7	28.8	24.5	24.6	41.9	262.3	30.6	34.5	32.3	32.1	43.6	29.8	39.1	1033.6	67	32.6	70.3	82	43.8	8.4	49.6	606.5
B5DFL7	Protein Sema3c OS	SEMA3C	0	22.271	8	6	8	6	1000	11.6	18.9	21.5	9.1	13.2	13.4	6.5	1131.4	10.1	NA	NA	11	11.7	12.7	NA	169.2	NA	2.5	1.7	4.7	NA	2.5	5.1	183.2	NA	6.6	NA	NA	3.8	NA	0.9	1374	44.1	29.1	44.9	35.9	41.1	43	39.2	835.4
D3ZAN3	Alpha glucosidase 2 alpha neutral subunit (Predicted) OS	GANAB	0	22.19	7	5	9	5	NA	NA	NA	NA	NA	NA	NA	NA	NA	NA	NA	NA	NA	NA	NA	NA	416.6	17.5	51.5	47.7	60.5	38.7	39.8	40.2	880.4	28.3	54.6	44.3	49.8	71.6	53.9	15.6	765.5	69.4	62.8	73.3	77.8	53.9	80	64.6	560
P10760	Adenosylhomocysteinase OS	AHCY	0	22.164	12	5	7	4	275.8	25.6	31.4	44.6	35.3	23.1	25.6	35.6	351.8	13.1	23.1	13.4	27.8	31.7	25	15.2	123.5	13	17.3	12	8.4	8.9	11.7	16.4	159.8	11.9	13.1	8.3	15.7	13.2	15.8	10.4	1881.7	105.5	83.8	93.5	103.6	95.3	5.5	88.9	1075.3
F1LM66	Protein Eftud2 OS	EFTUD2	0	22.163	8	6	8	5	NA	NA	NA	NA	NA	NA	NA	NA	NA	NA	NA	NA	NA	NA	NA	NA	NA	NA	NA	NA	NA	NA	NA	NA	NA	NA	NA	NA	NA	NA	NA	NA	497.9	20.2	17	17.7	24.2	18.8	10.7	22.5	303.9
P25113	Phosphoglycerate mutase 1 OS	PGAM1	0	21.886	23	4	4	4	NA	NA	NA	NA	NA	NA	NA	NA	NA	NA	NA	NA	NA	NA	NA	NA	NA	NA	NA	NA	NA	NA	NA	NA	NA	NA	NA	NA	NA	NA	NA	NA	580.3	21.8	17.4	19.2	28.3	18.4	NA	21.9	317.6
Q52KS1	6-phosphofructokinase OS	PFKM	0	21.831	7	5	12	3	NA	NA	NA	NA	NA	NA	NA	NA	NA	NA	NA	NA	NA	NA	NA	NA	162.2	NA	2.9	NA	2.3	NA	1.8	NA	195.7	NA	3.5	NA	1.8	3.5	2.9	NA	384.4	62.4	47	47.6	65.9	61.1	57	64.3	280.6
P00507	Aspartate aminotransferase, mitochondrial OS	GOT2	0	21.773	20	7	13	7	NA	NA	NA	NA	NA	NA	NA	NA	NA	NA	NA	NA	NA	NA	NA	NA	18.8	94.2	94.8	66.8	71.5	61.3	98	85.6	100.3	49.4	84	64.2	77.1	66.4	69.4	64.3	648.6	49.8	35.5	42.5	56.3	42.4	35.8	44.9	474.5
F1LSQ6	Proteasome subunit alpha type OS	PSMA7	0	21.625	25	6	15	6	894.4	49.1	56.4	95.2	66	52.6	54.7	108.4	974.6	45	64.9	28.4	68.3	55.9	49.8	34.6	644.8	26.2	36.4	51.6	34	31.1	39	37.5	927.9	26.3	30	29.5	34	43.9	50.4	22.8	131.8	7.2	3.7	2	4.2	NA	NA	3.6	63.4
Q62636	Ras-related protein Rap-1b OS	RAP1B	0	21.402	35	5	10	2	672.6	9.9	16.7	45	29	18.5	24.2	38.8	679.7	16.2	7.5	10.2	20.1	24.5	18.6	9.4	NA	NA	NA	NA	NA	NA	NA	NA	NA	NA	NA	NA	NA	NA	NA	NA	1131.6	74.9	47.3	67.5	64.6	50.5	40.2	75.1	703.7
G3V7Q6	Proteasome subunit beta type OS	PSMB5	0	21.383	19	4	6	4	582.3	13.9	13.8	21.7	17.2	14.7	14.1	22	613.9	13.2	9.4	NA	15.7	21.2	17	8.1	138.2	2.9	3.5	3.5	2.2	4.3	4.6	NA	174.9	3.3	4.6	1.8	6.3	2.4	6.7	1.8	458.4	62.6	54.7	43.7	65.8	51.6	33.7	63	371.2
Q80U96	Exportin-1 OS	XPO1	0	20.789	5	4	4	4	NA	NA	NA	NA	NA	NA	NA	NA	NA	NA	NA	NA	NA	NA	NA	NA	NA	NA	NA	NA	NA	NA	NA	NA	NA	NA	NA	NA	NA	NA	NA	NA	404.5	17.8	13.7	12.2	16.6	7	NA	13.8	243.5
P54311	Guanine nucleotide-binding protein G(I)/G(S)/G(T) subunit beta-1 OS	GNB1	0	20.753	21	6	12	2	284	7.3	11.4	24.1	14.4	7.4	15	10.4	289.6	4.5	9.2	0.6	11	12.5	13	6.4	307.7	5	35.7	31.1	32.2	15.5	32.7	28.9	951.7	5.3	40.9	31.3	33.9	61.2	53.6	23.6	549.1	43.2	25.2	67.4	48.6	54.2	35.9	33.6	675.2
Q9WU82	Catenin beta-1 OS	CTNNB1	0	20.492	9	5	7	2	NA	NA	NA	NA	NA	NA	NA	NA	NA	NA	NA	NA	NA	NA	NA	NA	NA	NA	NA	NA	NA	NA	NA	NA	NA	NA	NA	NA	NA	NA	NA	NA	NA	NA	NA	NA	NA	NA	NA	NA	NA
Q66H11	Protein RGD1306195 OS	RGD1306195	0	20.339	18	4	10	4	147.7	38.8	31.1	32.2	41.2	40.4	41.8	50.4	171.8	18.4	43.2	33.3	31.5	40.4	20.9	21.2	259.9	4	4.7	4.9	5.6	3	2.8	0.3	379.5	NA	5.7	2.7	4.5	7.9	3.3	3.9	312.1	12.9	6	7.9	13.1	9.1	NA	3.9	150.8
Q6P9V6	Proteasome subunit alpha type OS	PSMA5	0	20.179	14	3	12	3	76.1	9.3	8.6	9.7	5.3	3.6	4.2	8.2	76.8	5.4	3.9	3.7	8.9	7.2	5.2	0.6	NA	NA	NA	NA	NA	NA	NA	NA	NA	NA	NA	NA	NA	NA	NA	NA	220.4	7.8	4.2	7.1	8.7	9.5	NA	5.3	154.3
P11884	Aldehyde dehydrogenase, mitochondrial OS	ALDH2	0	20.132	11	5	9	5	252.3	5.2	13.3	9.2	9.3	7.4	10.9	11.4	285.5	4.6	10.6	2	6	6.6	8.7	4.7	32.1	NA	4.3	3.9	NA	2.2	5.3	4.2	97.4	NA	5	4.9	NA	8.9	5.2	1.9	2173	126.6	90.3	155.7	155.7	120.8	87.9	128	1820.4
M0RB74	Protein Ipo5 OS	IPO5	0	19.978	7	3	8	3	NA	NA	NA	NA	NA	NA	NA	NA	NA	NA	NA	NA	NA	NA	NA	NA	NA	NA	NA	NA	NA	NA	NA	NA	NA	NA	NA	NA	NA	NA	NA	NA	178.6	18	12.8	14.1	11.7	6.5	8.7	13.3	97.5
F2Z3T7	Isochorismatase domain-containing protein 1 OS	ISOC1	0	19.451	32	7	11	7	253.1	9.5	6.1	19.4	8.3	10	15.6	18	246.3	10.3	19.5	5.9	8.9	8	6.7	9.7	57	5.4	2.6	3.5	3.1	3.4	5.2	2.9	77.4	NA	4.5	6.4	4.4	NA	4.4	1.9	404.5	44.7	42.9	31.4	49.1	36.4	36.8	47	258.9
P97852	Peroxisomal multifunctional enzyme type 2 OS	HSD17B4	0	19.337	7	4	5	4	165.7	13.6	14	26.1	11.2	20.7	14.3	35.1	142.4	11.5	17.1	5.9	14.4	18.4	15.8	12.3	NA	NA	NA	NA	NA	NA	NA	NA	NA	NA	NA	NA	NA	NA	NA	NA	73.6	8.7	5.2	10.7	9.1	8.5	13.7	10.4	55.9
F1M9K9	6-phosphogluconate dehydrogenase, decarboxylating OS	KIF1B	0	19.247	6	4	12	4	111.6	26.3	18	26.5	22.2	20.2	23.5	22.5	106.1	14.6	17.7	8.1	17.9	22	12.1	19.7	NA	NA	NA	NA	NA	NA	NA	NA	NA	NA	NA	NA	NA	NA	NA	NA	1170.7	43.9	23.3	55.8	51.9	34.7	24.2	57.5	663.8
R9PXZ2	Heterogeneous nuclear ribonucleoprotein Q (Fragment) OS	SYNCRIP	0	19.061	14	7	7	7	56.9	15.6	12.2	22.5	9.8	12.7	16.9	18.9	110	9.7	12.9	12	12	16.2	7.9	11.6	NA	NA	NA	NA	NA	NA	NA	NA	NA	NA	NA	NA	NA	NA	NA	NA	1790.9	81.6	57.9	85.1	96.6	65.5	12.1	77.9	1202.5
G3V8A5	Vacuolar protein sorting-associated protein 35 OS	VPS35	0	18.939	6	4	9	4	NA	NA	NA	NA	NA	NA	NA	NA	NA	NA	NA	NA	NA	NA	NA	NA	NA	NA	NA	NA	NA	NA	NA	NA	NA	NA	NA	NA	NA	NA	NA	NA	1383.3	37.6	22.6	37.2	37.8	35.1	11.8	34.5	884.5
P68255	14-3-3 protein theta OS	YWHAQ	0	18.808	32	7	11	4	NA	NA	NA	NA	NA	NA	NA	NA	NA	NA	NA	NA	NA	NA	NA	NA	309.1	4.3	18.1	12.9	13.8	12.1	13.9	9.1	443.4	7.3	20.9	17.2	15.9	23	15.3	9	106.5	9.2	9.9	6.8	9	5.8	2.9	8.9	38.7
P97536	Cullin-associated NEDD8-dissociated protein 1 OS	CAND1	0	18.746	6	6	10	6	NA	NA	NA	NA	NA	NA	NA	NA	NA	NA	NA	NA	NA	NA	NA	NA	649.2	8.4	18.3	9.5	11.9	10.5	11.1	1.7	700.3	4.5	16.8	10.1	14.7	17	13.7	2.4	502.7	55.5	39.6	37.4	55.2	33.7	51.5	39.1	451.4
F1LP60	Moesin (Fragment) OS	MSN	0	18.743	11	4	7	3	448.3	5.1	11.9	39.5	12.2	6.3	9.9	40.5	444.2	7.3	16	NA	9.6	11.7	10.1	6.9	NA	NA	NA	NA	NA	NA	NA	NA	NA	NA	NA	NA	NA	NA	NA	NA	816.1	17	24.3	21.7	25.2	19.7	NA	16.7	443.8
Q6IE67	Proteasome subunit alpha type OS	PSMA3	0	18.689	20	5	10	5	426.8	25.8	26.6	43.7	27.9	24.9	31.3	40.7	455.2	16.7	28.4	30.1	20.5	26.5	28	16.2	500.6	18.7	20.7	19.3	16.8	13.5	32.6	22.4	604.2	14.9	17.8	13.8	28.1	25.7	20.7	7.8	NA	NA	NA	NA	NA	NA	NA	NA	NA
P35280	Ras-related protein Rab-8A OS	RAB8A	0	18.577	21	4	9	1	NA	NA	NA	NA	NA	NA	NA	NA	NA	NA	NA	NA	NA	NA	NA	NA	NA	NA	NA	NA	NA	NA	NA	NA	NA	NA	NA	NA	NA	NA	NA	NA	NA	NA	NA	NA	NA	NA	NA	NA	NA
Q7M0E3	Destrin OS	DSTN	0	18.451	33	5	11	4	469	17.4	26.1	55.5	22.5	22.5	22.4	38.7	477	11.4	36.8	4.9	20.9	17.6	17.8	8.6	218.2	11.6	24.9	19.4	11.7	5.9	11.3	12.9	289.9	9.9	16.4	7.7	17	13.8	12.8	16.6	129.8	15.9	8.3	11.9	9.5	9.3	13	14.6	92.3
F1LMU0	Myosin-4 OS	MYH4	0	18.361	4	5	6	1	NA	NA	NA	NA	NA	NA	NA	NA	NA	NA	NA	NA	NA	NA	NA	NA	NA	NA	NA	NA	NA	NA	NA	NA	NA	NA	NA	NA	NA	NA	NA	NA	22.8	13.1	8.1	14.2	9.6	12.4	12.4	8.2	19.9
Q5RKH6	Protein OS-9 OS	OS9	0	18.204	8	4	6	4	NA	NA	NA	NA	NA	NA	NA	NA	NA	NA	NA	NA	NA	NA	NA	NA	NA	NA	NA	NA	NA	NA	NA	NA	NA	NA	NA	NA	NA	NA	NA	NA	802.6	58.1	33.1	52.6	81.7	45.8	48.4	50.7	376.2
D3ZSA9	Protein Nomo1 OS	NOMO1	0	18.199	5	4	4	4	NA	NA	NA	NA	NA	NA	NA	NA	NA	NA	NA	NA	NA	NA	NA	NA	NA	NA	NA	NA	NA	NA	NA	NA	NA	NA	NA	NA	NA	NA	NA	NA	216.9	18.7	10.9	22.8	22.3	21	14.9	19	130
Q794F9	4F2 cell-surface antigen heavy chain OS	SLC3A2	0	18.184	15	4	4	4	NA	NA	NA	NA	NA	NA	NA	NA	NA	NA	NA	NA	NA	NA	NA	NA	NA	NA	NA	NA	NA	NA	NA	NA	NA	NA	NA	NA	NA	NA	NA	NA	157.4	29.3	32.8	29.3	41.3	31.3	35.1	40.9	132
Q6TXE9	LRRGT00050 OS	EPRS	0	18.102	4	5	10	5	NA	NA	NA	NA	NA	NA	NA	NA	NA	NA	NA	NA	NA	NA	NA	NA	NA	NA	NA	NA	NA	NA	NA	NA	NA	NA	NA	NA	NA	NA	NA	NA	432.4	21	6.5	15.9	11.2	11.7	21.2	15	263.9
F1LRV9	Protein Myh1 OS	MYH1	0	17.963	4	5	6	1	NA	NA	NA	NA	NA	NA	NA	NA	NA	NA	NA	NA	NA	NA	NA	NA	NA	NA	NA	NA	NA	NA	NA	NA	NA	NA	NA	NA	NA	NA	NA	NA	191.1	64.5	44.1	65.1	63.7	55.5	77.2	47.9	157.3
P25235	Dolichyl-diphosphooligosaccharide--protein glycosyltransferase subunit 2 OS	RPN2	0	17.778	12	6	9	6	NA	NA	NA	NA	NA	NA	NA	NA	NA	NA	NA	NA	NA	NA	NA	NA	91.4	5.7	18.5	15.1	14.9	11.6	15.7	14.9	408.2	5.8	16.6	14.9	14.1	26.2	17.6	4.1	576.6	37.8	18.7	38.2	37.4	29.2	33	25.4	584.5
F1M798	Bone morphogenetic protein 1, isoform CRA_b OS	BMP1	0	17.453	8	8	10	5	1687.2	11.4	23	71.5	21.2	14.9	19.5	27.9	1966.6	11.4	14.8	NA	26.6	25.7	23.4	1.3	NA	NA	NA	NA	NA	NA	NA	NA	NA	NA	NA	NA	NA	NA	NA	NA	290.9	5.5	3.9	7.4	8.8	6.4	NA	5.5	160.1
P29314	40S ribosomal protein S9 OS	RPS9	0	17.427	35	8	10	8	167.7	1.7	3.2	4.7	NA	5	2.9	12.3	162	3.4	NA	NA	3.4	6.8	2.4	NA	759.4	7	9.9	15.8	21.7	20.7	17.6	11.5	1094.2	4.7	28.8	18.8	21.1	32.3	18.9	1.2	3308	68.7	39.1	74.3	61.1	55	NA	39.7	2196.2
F1LZW6	Protein Slc25a13 (Fragment) OS	SLC25A13	0	17.422	6	3	4	3	NA	NA	NA	NA	NA	NA	NA	NA	NA	NA	NA	NA	NA	NA	NA	NA	42.4	NA	10.3	7.2	5.6	2.7	7	3.4	162.9	3.6	9.8	4.3	6.7	5.4	5.6	4.1	245.5	20.4	17.3	18.4	26.5	15.7	15.9	22.6	186.1
Q6PCT9	Proteasome (Prosome, macropain) 26S subunit, non-ATPase, 6 OS	PSMD6	0	17.291	13	4	4	4	NA	NA	NA	NA	NA	NA	NA	NA	NA	NA	NA	NA	NA	NA	NA	NA	NA	NA	NA	NA	NA	NA	NA	NA	NA	NA	NA	NA	NA	NA	NA	NA	826.2	37.7	26.9	25.8	33.4	26.7	10	23	462.2
Q68FR6	Elongation factor 1-gamma OS	EEF1G	0	17.251	18	8	18	8	4767.5	46	60.7	197.8	71.5	44.7	72.9	107.5	5462.8	31.4	40	7	51.6	57.3	61.4	8.3	1126.7	13.4	17.8	20	18.5	23.7	25.6	14.9	1403.3	9.6	27.3	25.9	27.9	31.4	23	12.4	1866.3	103.6	69.5	92.3	88.9	95.4	120.4	101.2	909.2
P62243	40S ribosomal protein S8 OS	RPS8	0	17.101	29	5	10	5	320.4	20.1	24.3	50.6	28	24.4	25.5	43	361.4	17.2	22.6	3.5	22.1	24.6	16.7	20.5	25.4	12.1	11.7	9.4	18.6	6.2	15.8	14.9	34.1	15.8	17.3	16.6	15.8	15.6	15	24.4	823.7	84.8	63.7	79.3	97.6	75	93.3	95.5	474
Q9WVB1	Ras-related protein Rab-6A OS	RAB6A	0	17.057	21	3	6	2	NA	NA	NA	NA	NA	NA	NA	NA	NA	NA	NA	NA	NA	NA	NA	NA	NA	NA	NA	NA	NA	NA	NA	NA	NA	NA	NA	NA	NA	NA	NA	NA	150.6	5	3.5	9.8	8.5	3	4.3	8.4	122.7
B2RYC9	Gba protein OS	GBA	0	17.035	8	4	9	4	382.3	6.7	7.5	17.3	13	10.1	7.4	11.4	412.6	4.9	11.2	2.3	12.1	11.9	7.8	1.7	433.8	2.5	3.5	3.7	NA	5.1	5.3	NA	505.4	NA	7.1	1.6	4.6	4.8	5.5	NA	796.9	52.8	42.2	47.4	40.6	32.8	22.8	42.8	499
D3ZUB0	Protein Rcn1 OS	RCN1	0	17.031	17	6	8	6	122.8	8.2	11.3	20.7	17.2	15.8	22.2	8.9	93.5	8.7	9	6.6	7.7	16.6	11.4	9.1	305.3	16.6	93.4	96.2	108.3	73.5	87.9	104.9	1560.4	77.8	135.8	105.5	155.4	207.9	169.3	79.1	497	34.5	24.7	47.8	48.1	41.1	33.1	28.2	154.9
D3ZCD6	RCG21069 OS	RCG_21069	0	16.992	26	2	60	2	15511.7	8.4	461.8	149.3	809.8	141.9	76.7	355.3	15878.5	130.4	759.8	545.9	284.8	90	314	1.9	7521.8	631.3	465.9	1518.6	805.5	2125.1	2578.6	1136.3	42015.2	98.6	177.4	1530.1	1133.3	2771.8	1302.1	60.1	10344.1	909.8	53.8	59.7	50	44.4	109.3	228.5	6119.3
P60123	RuvB-like 1 OS	RUVBL1	0	16.989	16	4	4	4	NA	NA	NA	NA	NA	NA	NA	NA	NA	NA	NA	NA	NA	NA	NA	NA	NA	NA	NA	NA	NA	NA	NA	NA	NA	NA	NA	NA	NA	NA	NA	NA	122.3	18.7	12.3	19	14.8	14.4	15.4	14	87.8
P61107	Ras-related protein Rab-14 OS	RAB14	0	16.985	25	5	9	4	366.9	9.1	9	22.2	17.8	13.3	16.5	31.7	307	NA	22.4	16.4	10.9	17.5	11.5	7.5	30.9	4.2	2.9	3.9	5.1	2.1	4.5	4.3	95.1	2.2	5.8	3.9	4.7	5	5.1	4.1	473.7	59.8	26.5	39	36.4	26.8	24.3	37.5	324
Q6P6T6	Cathepsin D OS	CTSD	0	16.977	13	4	6	4	88.3	25.9	25.9	51	20.3	13	12.3	38.6	84.3	15.6	27.2	21.5	27.4	29.1	26.4	24.4	NA	NA	NA	NA	NA	NA	NA	NA	NA	NA	NA	NA	NA	NA	NA	NA	335.8	66.4	50.1	47.1	62.4	37.3	40.3	43.8	235.9
B0BNK1	Protein Rab5c OS	RAB5C	0	16.864	16	3	4	3	366.2	14.8	18	28.2	15.2	17.4	14.1	43.2	384.9	10	13.1	21.5	13	15.7	15.1	0.9	141.3	8.5	14.2	11.5	14	10.3	15.2	13.4	483.6	3.5	17.7	11	20	18.6	23.6	8.9	525.4	14.9	8.8	14.1	15	11.6	NA	15.8	287.9
O70513	Galectin-3-binding protein OS	LGALS3BP	0	16.835	4	2	15	2	1015	38.9	23.1	50	38.7	41.4	43.7	29.1	1260.2	27.4	73.7	4.2	30.9	49.7	22.7	23.1	794.3	NA	NA	NA	NA	NA	1	NA	865.6	NA	8.5	NA	NA	NA	NA	NA	2542.9	22.9	12.7	15.7	19.2	11.7	18	13	1168.6
Q5U2R7	LDLR chaperone MESD OS	MESDC2	0	16.827	21	4	10	4	158.3	18.2	24.5	20.8	23.2	28	18.8	24.7	143.7	14.3	19.2	8.2	13.1	24.5	16.3	13	475.2	13.8	137.7	72.7	154.4	88.5	120.9	107.3	1613	15.1	147.8	115.3	113.7	182.9	140.7	50.9	687.8	41.3	43.3	39.5	36.8	35.1	42.6	43.4	197
O88989	Malate dehydrogenase, cytoplasmic OS	MDH1	0	16.764	15	4	8	4	230.9	13	15.7	31	15	17.1	13.9	24.1	264.5	10.1	12.2	13.9	10.2	18.4	18.3	10.6	155.8	3.3	11.1	5.5	5.6	3.1	6.2	5.3	218.9	2.4	6.1	3.3	NA	4.2	9.3	4.1	NA	NA	NA	NA	NA	NA	NA	NA	NA
F1LMZ8	26S proteasome non-ATPase regulatory subunit 11 OS	PSMD11	0	16.646	9	3	7	3	NA	NA	NA	NA	NA	NA	NA	NA	NA	NA	NA	NA	NA	NA	NA	NA	NA	NA	NA	NA	NA	NA	NA	NA	NA	NA	NA	NA	NA	NA	NA	NA	530.2	22.3	16.6	29.8	24.7	22.7	15.9	21.7	321.6
P56574	Isocitrate dehydrogenase [NADP], mitochondrial OS	IDH2	0	16.596	12	5	8	4	NA	NA	NA	NA	NA	NA	NA	NA	NA	NA	NA	NA	NA	NA	NA	NA	244	127.5	231.9	108.2	78.3	28.5	81.1	91.6	893.7	88.9	94.5	73.7	82.3	97.7	143	175.5	2145.9	123.4	127.6	151.1	146.7	98.6	15.2	124.6	1551.9
Q63945	Protein SET OS	SET	0	16.582	15	3	5	3	NA	NA	NA	NA	NA	NA	NA	NA	NA	NA	NA	NA	NA	NA	NA	NA	NA	NA	NA	NA	NA	NA	NA	NA	NA	NA	NA	NA	NA	NA	NA	NA	145.6	30.4	23.7	33.4	35.1	22.1	22.5	27.4	150.2
P62083	40S ribosomal protein S7 OS	RPS7	0	16.43	30	5	8	5	273.2	11.5	15.7	20.1	15.9	6	8.1	37.3	306.2	6.7	8	8.5	8.6	8.5	14.5	0.6	350.3	9.7	18.1	27.4	16.4	31.4	48	17.2	763.2	2.7	18.3	17.6	23	44.3	27.8	7.9	126.2	7.7	4.6	7.1	10.5	8.5	NA	9.8	91.9
P60901	Proteasome subunit alpha type-6 OS	PSMA6	0	16.373	23	6	16	6	375.3	14	20	28.5	18.4	16.7	14.7	60.5	417.4	14.2	32	2.6	37.6	19	13	12.2	649.4	33.7	40.7	42.5	33	27.7	41.1	29.5	943.3	23.4	48.5	29	32.4	47.2	45.6	23.9	326.1	57.2	37.9	42.2	44.9	38.3	31.7	38.4	273
P62963	Profilin-1 OS	PFN1	0	16.274	32	3	4	3	314.3	14.1	13.6	18.4	17.2	17.6	25.8	15	357.4	10.1	16.6	10.8	12.7	16.3	12.5	8.4	NA	NA	NA	NA	NA	NA	NA	NA	NA	NA	NA	NA	NA	NA	NA	NA	NA	NA	NA	NA	NA	NA	NA	NA	NA
C0M4B0	Matrix metalloproteinase 19 OS	MMP19	0	16.201	8	3	13	3	380.2	29.6	32.3	47.9	34.7	32.9	30.3	21.6	470.4	17.3	33.7	8.5	21.1	40.6	27	16.9	160.3	21	18.8	18.2	13.6	13.9	28.3	28.7	208.1	15.9	23.8	17.4	26.9	29	20.6	21.5	1145.2	43.5	35.8	43.9	51.3	40.2	33.5	36.9	623.1
D3ZQ74	Procollagen-lysine, 2-oxoglutarate 5-dioxygenase 1 OS	PLOD1	0	16.155	10	5	11	5	165.1	22.3	20.6	19.2	17.4	18.9	19.9	25.4	163.9	10.6	24.7	16.6	18.7	26.9	12.7	14.5	71.7	NA	NA	4.6	4.5	3.7	3.9	3.1	96.4	NA	7	3.5	2.1	4.6	4.3	1.5	478.7	24	21.8	21.4	32.2	29.4	25.5	24.7	250.6
P13084	Nucleophosmin OS	NPM1	0	16.034	17	4	6	4	95.3	4.9	6.7	18.7	8.9	6.1	6.2	19.3	121.7	2.9	4.7	2.7	8.4	8.1	3.6	4.7	119.5	4.3	8.9	5.9	5.9	3.6	7.6	4.7	276	2.9	10.6	6.7	5.4	11	8.1	5.1	425.1	55.5	39.7	38.4	49.7	37.1	24.8	29.6	345.6
P62836	Ras-related protein Rap-1A OS	RAP1A	0	16.017	28	4	8	1	NA	NA	NA	NA	NA	NA	NA	NA	NA	NA	NA	NA	NA	NA	NA	NA	NA	NA	NA	NA	NA	NA	NA	NA	NA	NA	NA	NA	NA	NA	NA	NA	NA	NA	NA	NA	NA	NA	NA	NA	NA
Q00438	Polypyrimidine tract-binding protein 1 OS	PTBP1	0	15.83	7	2	2	2	NA	NA	NA	NA	NA	NA	NA	NA	NA	NA	NA	NA	NA	NA	NA	NA	NA	NA	NA	NA	NA	NA	NA	NA	NA	NA	NA	NA	NA	NA	NA	NA	73.8	26	21.7	22.3	27.1	27	29	19.4	54.1
G3V7G9	Eukaryotic translation initiation factor 3 subunit L OS	EIF3L	0	15.588	12	4	6	4	NA	NA	NA	NA	NA	NA	NA	NA	NA	NA	NA	NA	NA	NA	NA	NA	141.3	3.5	2.7	3	4.7	5.4	4.2	4.1	188.7	NA	7.2	2.8	6	8.8	4.5	NA	937.7	37.6	36.1	45.5	42	32.4	21.9	33.8	480.3
P47942	Dihydropyrimidinase-related protein 2 OS	DPYSL2	0	15.324	11	4	6	4	NA	NA	NA	NA	NA	NA	NA	NA	NA	NA	NA	NA	NA	NA	NA	NA	NA	NA	NA	NA	NA	NA	NA	NA	NA	NA	NA	NA	NA	NA	NA	NA	NA	NA	NA	NA	NA	NA	NA	NA	NA
Q9Z2L0	Voltage-dependent anion-selective channel protein 1 OS	VDAC1	0	15.265	17	4	6	4	NA	NA	NA	NA	NA	NA	NA	NA	NA	NA	NA	NA	NA	NA	NA	NA	20	3.1	7.1	5.8	5.8	2.7	4.6	5.6	154.6	2.5	6.7	3.3	7.3	8.5	5.4	7.9	32.2	204.4	309.1	184.7	201.3	193.7	251.1	209.9	19.3
G3V6H2	Pre-mRNA processing factor 8, isoform CRA_a OS	PRPF8	0	15.183	2	3	3	3	NA	NA	NA	NA	NA	NA	NA	NA	NA	NA	NA	NA	NA	NA	NA	NA	NA	NA	NA	NA	NA	NA	NA	NA	NA	NA	NA	NA	NA	NA	NA	NA	214.8	45.8	31.8	47.5	56.9	55.2	63.7	36.2	140.8
Q5U2S7	Proteasome (Prosome, macropain) 26S subunit, non-ATPase, 3 OS	PSMD3	0	15.165	12	6	9	6	NA	NA	NA	NA	NA	NA	NA	NA	NA	NA	NA	NA	NA	NA	NA	NA	229.5	3	15.4	8.6	4.9	6.3	4.8	2	287.8	2.6	9.2	4.5	8.5	8.2	7.5	2.4	1596.5	138.5	148.1	166.1	154.7	128.6	114.5	143.7	864.1
P05065	Fructose-bisphosphate aldolase A OS	ALDOA	0	15.051	15	6	6	1	160.9	7.8	15.4	71	13.5	4.9	8.2	64.2	155.8	6.7	9.4	2.9	14.4	14.9	12.1	13	175	5.3	6.7	7.9	3.9	5.4	5.3	5.5	225.4	6.2	4.9	6.4	8.6	12.1	5.8	0.6	266.6	24.6	15.4	14.5	28.1	15.8	17.5	16	230.3
Q60587	Trifunctional enzyme subunit beta, mitochondrial OS	HADHB	0	15.016	9	4	14	4	201.1	11	14.3	19.3	22.7	17.9	18.2	18.3	176.4	8.1	19.1	8.7	17.4	20.7	9.8	5.3	37.7	5.3	8.5	10.3	8	6.7	8.7	8.9	207.6	4.2	11.8	8.2	7.6	15.3	9.7	10.2	1416.1	38.8	11.8	60.5	75.3	42.8	3.3	33.3	1146.6
P58775	Tropomyosin beta chain OS	TPM2	0	14.951	16	4	6	2	NA	NA	NA	NA	NA	NA	NA	NA	NA	NA	NA	NA	NA	NA	NA	NA	NA	NA	NA	NA	NA	NA	NA	NA	NA	NA	NA	NA	NA	NA	NA	NA	51.7	13.1	17.3	9.6	21.4	13.9	16.6	10.2	27.5
F1LM69	Dolichyl-diphosphooligosaccharide--protein glycosyltransferase 48 kDa subunit OS	DDOST	0	14.933	10	4	6	4	NA	NA	NA	NA	NA	NA	NA	NA	NA	NA	NA	NA	NA	NA	NA	NA	47.1	30.1	39.2	31.2	33.6	23.7	34.6	35.9	263.8	21.5	35.2	27.5	31.6	39.2	33.4	24.4	575.7	37.2	32.3	37.2	49.3	39.1	17.5	37.3	318.6
P67779	Prohibitin OS	PHB	0	14.877	15	3	5	3	274.4	2.5	6	11.6	7.9	2.9	7.1	7.4	194.7	3.1	NA	NA	11.1	5.6	6.1	1.7	NA	NA	NA	NA	NA	NA	NA	NA	NA	NA	NA	NA	NA	NA	NA	NA	55.7	8.5	16.8	10.8	10.5	9.2	12.7	8.1	74.9
Q5XHY5	Threonine--tRNA ligase, cytoplasmic OS	TARS	0	14.779	7	4	5	4	NA	NA	NA	NA	NA	NA	NA	NA	NA	NA	NA	NA	NA	NA	NA	NA	NA	NA	NA	NA	NA	NA	NA	NA	NA	NA	NA	NA	NA	NA	NA	NA	552	39.9	26.8	38.6	35.7	39.2	19.7	32.9	319.4
P85970	Actin-related protein 2/3 complex subunit 2 OS	ARPC2	0	14.762	17	3	3	3	NA	NA	NA	NA	NA	NA	NA	NA	NA	NA	NA	NA	NA	NA	NA	NA	NA	NA	NA	NA	NA	NA	NA	NA	NA	NA	NA	NA	NA	NA	NA	NA	403.3	19.5	7.2	13.9	18.3	10.7	1.1	8.4	226.6
Q63942	GTP-binding protein Rab-3D OS	RAB3D	0	14.703	21	3	7	2	NA	NA	NA	NA	NA	NA	NA	NA	NA	NA	NA	NA	NA	NA	NA	NA	NA	NA	NA	NA	NA	NA	NA	NA	NA	NA	NA	NA	NA	NA	NA	NA	212.5	7.3	6.5	5.3	12	13.4	26.5	10.8	142.3
Q5XI73	Rho GDP-dissociation inhibitor 1 OS	ARHGDIA	0	14.669	11	2	6	2	883.6	20.2	9.6	21.8	21.4	15.7	20.8	40.3	949.4	11.2	23.9	1.6	16.7	21.9	16.8	18.8	1159.1	25.9	48.1	39.3	30.3	14.2	23.8	14.7	1218.7	12.8	39.9	23.8	26.7	31.2	39	21.4	NA	NA	NA	NA	NA	NA	NA	NA	NA
Q5U328	Nucleolin OS	NCL	0	14.618	7	4	4	4	NA	NA	NA	NA	NA	NA	NA	NA	NA	NA	NA	NA	NA	NA	NA	NA	64.3	2.9	11.8	8.1	6.8	6.6	9.6	10.5	271	4.6	9.6	6.9	8.5	12.6	7.5	1.7	240.9	52.9	28.1	42	39.4	35	53.3	50.2	230.1
Q641X3	Beta-hexosaminidase subunit alpha OS	HEXA	0	14.587	12	5	10	5	NA	NA	NA	NA	NA	NA	NA	NA	NA	NA	NA	NA	NA	NA	NA	NA	1006.9	19.5	40.6	26	27	11.7	14.5	12.6	1369.6	22	39.9	26.8	24.6	30.6	24.9	16.5	40.7	10.2	3.1	7.3	6.9	6.7	5.8	9.3	43.2
P05712	Ras-related protein Rab-2A OS	RAB2A	0	14.389	22	4	5	4	147.8	8	8.3	12.2	10.5	5.8	5.4	12.2	138.5	5.8	3.8	3.7	11.4	6.1	8.8	7.1	NA	NA	NA	NA	NA	NA	NA	NA	NA	NA	NA	NA	NA	NA	NA	NA	821.5	44	31.2	36.8	55.3	33.2	4.3	48.1	568.1
Q6AY07	Fructose-bisphosphate aldolase OS	ALDOART2	0	14.292	13	5	8	1	NA	NA	NA	NA	NA	NA	NA	NA	NA	NA	NA	NA	NA	NA	NA	NA	NA	NA	NA	NA	NA	NA	NA	NA	NA	NA	NA	NA	NA	NA	NA	NA	NA	NA	NA	NA	NA	NA	NA	NA	NA
P16036	Phosphate carrier protein, mitochondrial OS	SLC25A3	0	14.234	15	5	7	5	289.5	5.8	6	24.4	15.9	9.4	18.2	22	246.2	4.6	5.4	NA	12	12.1	10.2	2.1	87	6.1	24	20.2	30.8	13.8	26.9	26.1	882.7	4.9	33.9	32.9	35.9	56	43	25.3	44.2	9.9	6.8	4.9	7.8	6.9	14.3	8	38.7
F1M566	Protein Hspg2 (Fragment) OS	HSPG2	0	14.202	3	5	6	4	68.7	3.9	6.1	5	6.4	4	9.5	8.3	61	3.3	5	8.9	5.9	5.7	3	NA	188	7.1	12.4	7.7	10.4	5.7	9.4	3.7	235	7.5	11.7	10.4	10.4	11.9	5.7	0.5	162.4	37.5	37.5	30.9	37.3	31	46.2	19.2	100.1
G3V928	Protein Lrp1 OS	LRP1	0	14.171	1	3	8	3	89.5	25.3	21.5	28.9	27.2	30.4	28.8	28.9	94.9	18.9	47	23.1	21.5	29.9	15.7	22	NA	NA	NA	NA	NA	NA	NA	NA	NA	NA	NA	NA	NA	NA	NA	NA	541.6	32.5	18.8	35.8	33	22.6	4.3	21.2	303.8
P40112	Proteasome subunit beta type-3 OS	PSMB3	0	13.983	17	3	10	3	535.2	10.2	16	29.5	21.2	14.2	14.5	22.1	618.4	13.6	22.5	NA	13.3	22.8	11.7	5.8	215.2	4.8	4	8.1	3.3	7.4	7.5	1.4	227.3	5.1	5.5	7.3	8.7	6.9	3.7	0.7	865	21.6	18.1	23.9	22.1	20.9	NA	20.5	507.7
P10111	Peptidyl-prolyl cis-trans isomerase A OS	PPIA	0	13.97	24	4	12	4	8014.6	84.7	146.8	573.5	152.6	88.8	138.1	595.8	9187.7	52.8	74.3	45.2	150.8	104.7	122	29.6	857.9	18.9	20.5	30.5	24	18.1	29	13.3	1215.3	12.9	39.5	29.6	31.8	37	32.6	12.2	720.7	27.7	9.5	25.9	26.9	22.8	20	24.4	397.4
Q64654	Lanosterol 14-alpha demethylase OS	CYP51A1	0	13.925	6	2	4	2	NA	NA	NA	NA	NA	NA	NA	NA	NA	NA	NA	NA	NA	NA	NA	NA	NA	NA	NA	NA	NA	NA	NA	NA	NA	NA	NA	NA	NA	NA	NA	NA	493.2	41.3	14.1	42.3	37.8	29.8	30.4	30.5	416.5
Q1JU68	Eukaryotic translation initiation factor 3 subunit A OS	EIF3A	0	13.777	3	3	6	3	NA	NA	NA	NA	NA	NA	NA	NA	NA	NA	NA	NA	NA	NA	NA	NA	NA	NA	NA	NA	NA	NA	NA	NA	NA	NA	NA	NA	NA	NA	NA	NA	NA	NA	NA	NA	NA	NA	NA	NA	NA
D4AE96	Importin 7 (Predicted), isoform CRA_c OS	IPO7	0	13.721	4	3	3	3	NA	NA	NA	NA	NA	NA	NA	NA	NA	NA	NA	NA	NA	NA	NA	NA	NA	NA	NA	NA	NA	NA	NA	NA	NA	NA	NA	NA	NA	NA	NA	NA	146.5	16.9	13.5	14.7	13.3	10.2	9.6	12.9	95.5
P21670	Proteasome subunit alpha type-4 OS	PSMA4	0	13.711	16	3	14	3	55.7	8	3.3	8.1	10.5	6.5	5.8	8.4	58.7	4.3	4.1	6	5.1	5.1	5.2	10.5	NA	NA	NA	NA	NA	NA	NA	NA	NA	NA	NA	NA	NA	NA	NA	NA	1705.9	62.1	48.5	50.3	85.6	38	66.7	57.3	990.2
Q5U300	Ubiquitin-like modifier-activating enzyme 1 OS	UBA1	0	13.509	5	3	4	3	133	16.1	19.1	10.9	18.7	5	10	6.9	132.2	4.2	28.3	4.7	9.9	10.8	6.7	7.6	NA	NA	NA	NA	NA	NA	NA	NA	NA	NA	NA	NA	NA	NA	NA	NA	72.6	5.2	9.2	4.8	3.5	7.7	4.5	4	44
G3V8L3	Lamin A, isoform CRA_b OS	LMNA	0	13.474	7	4	6	4	41.5	4.8	7.1	85.4	7.2	1.3	5.4	90.4	48.8	4.8	6.7	4	17.8	8.9	4.4	11.4	NA	NA	NA	NA	NA	NA	NA	NA	NA	NA	NA	NA	NA	NA	NA	NA	205.4	58	31	64.3	69.1	29.7	69.8	56.3	171.9
F1LNJ2	U5 small nuclear ribonucleoprotein 200 kDa helicase OS	SNRNP200	0	13.444	3	4	4	4	NA	NA	NA	NA	NA	NA	NA	NA	NA	NA	NA	NA	NA	NA	NA	NA	NA	NA	NA	NA	NA	NA	NA	NA	NA	NA	NA	NA	NA	NA	NA	NA	NA	NA	NA	NA	NA	NA	NA	NA	NA
G3V6T1	Protein Copa OS	COPA	0	13.333	4	5	8	5	268.7	8.5	10	14.4	4	6.9	9.8	11.4	271.6	5.2	9.7	0.9	5.4	6.1	7	4.3	94.2	7.7	7	5.7	6.5	7.6	9.4	10.1	161.7	4.4	9.1	8.7	12.4	9.7	9.6	3.1	2842.6	78.4	44	99.4	89.2	59.9	17.1	67.4	1679.3
P41123	60S ribosomal protein L13 OS	RPL13	0	13.313	25	5	6	5	213.3	20.1	12	26.6	19	20.4	19.4	18.5	297.9	14.6	25.3	16.9	15.4	16.5	10.3	12	770.4	9.5	27	33.3	28.8	28.1	41.3	34	1579.7	5.2	30.7	21.4	34.5	50.7	43.1	5.1	173.9	10.6	9.4	10	9.7	11.6	10.4	5.1	147
O08651	D-3-phosphoglycerate dehydrogenase OS	PHGDH	0	13.294	8	4	4	4	NA	NA	NA	NA	NA	NA	NA	NA	NA	NA	NA	NA	NA	NA	NA	NA	357.4	10.6	23.9	18.4	13.8	10.9	17.1	16.4	459	9.8	25.6	14.1	9.7	22.5	18.9	19.3	534.3	18.3	13.2	19.3	14.2	15.8	NA	18.2	330.4
G3V9Q3	Heterogeneous nuclear ribonucleoprotein H OS	HNRNPH1	0	13.285	4	1	2	1	NA	NA	NA	NA	NA	NA	NA	NA	NA	NA	NA	NA	NA	NA	NA	NA	NA	NA	NA	NA	NA	NA	NA	NA	NA	NA	NA	NA	NA	NA	NA	NA	99.1	2.4	2.7	NA	6.9	3.2	3.5	6.2	73.7
P61589	Transforming protein RhoA OS	RHOA	0	13.199	31	4	7	4	NA	NA	NA	NA	NA	NA	NA	NA	NA	NA	NA	NA	NA	NA	NA	NA	181.6	14.7	19	21.5	23.6	17.8	16.3	10.7	366.7	9.6	23.8	25.2	29.3	28.1	23.5	12.6	72.9	15.8	18.2	10.4	15.9	15	22.3	11.3	58.9
P48500	Triosephosphate isomerase OS	TPI1	0	13.193	19	5	7	5	1124.6	80.4	117.4	702.3	96.5	52.2	61.5	744.7	1115.9	61.9	85.8	54.7	133.3	94.3	80.4	66.8	NA	NA	NA	NA	NA	NA	NA	NA	NA	NA	NA	NA	NA	NA	NA	NA	203	7.3	5.3	5	9.9	4.6	NA	8.6	114.5
P04256	Heterogeneous nuclear ribonucleoprotein A1 OS	HNRNPA1	0	13.183	10	3	6	2	NA	NA	NA	NA	NA	NA	NA	NA	NA	NA	NA	NA	NA	NA	NA	NA	96.9	4.2	7.4	5.2	2	3	4.1	3.1	142.8	2.6	3.5	5.9	4.6	6.8	8.9	5.8	223.7	12.3	12.8	13.9	12.9	8.1	1.8	11.7	134.9
P04937	Fibronectin OS	FN1	0	13.091	3	6	8	6	NA	NA	NA	NA	NA	NA	NA	NA	NA	NA	NA	NA	NA	NA	NA	NA	118.7	NA	10.1	8.4	4.3	7.5	6.4	1.7	247.7	NA	22.8	10.3	9.7	7.9	10.6	NA	481.9	22.6	15.1	16.6	25.8	8.3	4.2	17.9	191.7
F1LLV6	Protein Ces1f OS	CES1F	0	12.978	8	3	7	2	NA	NA	NA	NA	NA	NA	NA	NA	NA	NA	NA	NA	NA	NA	NA	NA	NA	NA	NA	NA	NA	NA	NA	NA	NA	NA	NA	NA	NA	NA	NA	NA	204.3	20.5	9.3	21.6	23.6	17.9	6.6	10.3	90.3
Q9QZA2	Programmed cell death 6-interacting protein OS	PDCD6IP	0	12.953	7	3	3	3	NA	NA	NA	NA	NA	NA	NA	NA	NA	NA	NA	NA	NA	NA	NA	NA	NA	NA	NA	NA	NA	NA	NA	NA	NA	NA	NA	NA	NA	NA	NA	NA	235.5	37.3	30.2	35.9	41.2	51.2	35.7	37.2	167.4
Q99NA5	Isocitrate dehydrogenase [NAD] subunit alpha, mitochondrial OS	IDH3A	0	12.932	8	2	3	2	NA	NA	NA	NA	NA	NA	NA	NA	NA	NA	NA	NA	NA	NA	NA	NA	172.4	11.6	26.7	26.4	23.4	15.1	24	15.9	822.2	10.6	38.3	25.3	30.3	45.1	31.9	18.1	335.4	14.7	6.1	16.5	20.8	12	20.1	10.9	287.1
P07150	Annexin A1 OS	ANXA1	0	12.86	11	3	7	3	NA	NA	NA	NA	NA	NA	NA	NA	NA	NA	NA	NA	NA	NA	NA	NA	354	89.6	81	81.2	97.3	51.3	87.2	100.4	818.3	80.8	101.9	72.9	99.9	105.9	107.8	99.6	307	18.3	3	53.1	22.6	13.7	51	18.8	228.6
Q01129	Decorin OS	DCN	0	12.84	5	2	6	2	455.5	12.7	8.6	10.9	5.5	10.2	5.3	11.8	542.3	6.9	11.9	NA	9.2	10.1	10.7	2.4	834.8	42.8	20.9	43.1	35.2	33.1	48.4	22.5	1177.1	32.4	27.4	36.6	30.8	40.5	33.8	17	1698.3	25.4	19.8	27.7	27.3	18	112.5	27.4	540.1
Q9Z1X1	Extended synaptotagmin-1 OS	ESYT1	0	12.827	4	3	3	3	NA	NA	NA	NA	NA	NA	NA	NA	NA	NA	NA	NA	NA	NA	NA	NA	NA	NA	NA	NA	NA	NA	NA	NA	NA	NA	NA	NA	NA	NA	NA	NA	139	7.1	11.7	10.9	18.9	7.2	10.8	13.4	95
F1M335	Protein Pxdn OS	PXDN	0	12.749	2	2	2	2	NA	NA	NA	NA	NA	NA	NA	NA	NA	NA	NA	NA	NA	NA	NA	NA	NA	NA	NA	NA	NA	NA	NA	NA	NA	NA	NA	NA	NA	NA	NA	NA	155.3	9.9	11	10.9	12.7	8.5	17.2	6	104.8
P04182	Ornithine aminotransferase, mitochondrial OS	OAT	0	12.686	8	2	2	2	NA	NA	NA	NA	NA	NA	NA	NA	NA	NA	NA	NA	NA	NA	NA	NA	NA	NA	NA	NA	NA	NA	NA	NA	NA	NA	NA	NA	NA	NA	NA	NA	61.9	10.8	10.4	7.7	10.2	10.9	7.8	6.1	46.7
D4AEB4	Protein Nat10 OS	NAT10	0	12.679	3	2	2	2	NA	NA	NA	NA	NA	NA	NA	NA	NA	NA	NA	NA	NA	NA	NA	NA	NA	NA	NA	NA	NA	NA	NA	NA	NA	NA	NA	NA	NA	NA	NA	NA	NA	NA	NA	NA	NA	NA	NA	NA	NA
Q5U316	Ras-related protein Rab-35 OS	RAB35	0	12.677	16	3	7	1	NA	NA	NA	NA	NA	NA	NA	NA	NA	NA	NA	NA	NA	NA	NA	NA	55.9	3.3	11.7	8.4	11	5.4	6.3	8.7	272.5	5	7.9	4.6	12.8	15.9	12.3	5.8	NA	NA	NA	NA	NA	NA	NA	NA	NA
F1LS86	Isoleucine-tRNA synthetase (Predicted) OS	IARS	0	12.644	3	4	6	4	NA	NA	NA	NA	NA	NA	NA	NA	NA	NA	NA	NA	NA	NA	NA	NA	175.3	NA	4.4	2.8	NA	NA	4.6	3.7	214.5	2.5	4.4	3.6	4	4.6	3.5	1.6	790.1	37.2	28	35.4	44.6	27.8	17.9	58.9	453.9
F1M7A9	Protein RGD1561928 (Fragment) OS	RGD1561928	0	12.63	19	3	4	1	141.4	5.8	7	5.6	4.1	3.6	4.5	7.1	137.3	2.2	NA	NA	2.4	6	4.9	0.9	NA	NA	NA	NA	NA	NA	NA	NA	NA	NA	NA	NA	NA	NA	NA	NA	NA	NA	NA	NA	NA	NA	NA	NA	NA
D3ZY51	Plakophilin 1 (Predicted) OS	PKP1	0	12.601	11	5	6	5	94.1	32.1	32.2	400.7	28.4	8.6	10.9	178.9	104.5	28.7	30.3	26.5	34.8	41.1	18.3	38.1	NA	NA	NA	NA	NA	NA	NA	NA	NA	NA	NA	NA	NA	NA	NA	NA	NA	NA	NA	NA	NA	NA	NA	NA	NA
Q64232	Very-long-chain enoyl-CoA reductase OS	TECR	0	12.554	14	5	9	5	127.8	3.4	8.1	17.6	9.2	8.7	5.2	8.2	120.8	1.6	4.8	1.5	10.5	7.2	4.6	5.1	38.9	8.8	17.7	22.7	18	16	20.8	27.8	305.8	15.5	26.1	25	28.9	39.3	28	21.3	415.7	48.3	29	51	61.7	44.5	36.8	40.3	510
F1LRH4	Protein Lamc2 OS	LAMC2	0	12.487	3	3	5	3	NA	NA	NA	NA	NA	NA	NA	NA	NA	NA	NA	NA	NA	NA	NA	NA	43.2	NA	16	22.2	24	9.8	17.2	17.7	175	3.5	19.6	18.8	17.9	32	13.4	10.6	67.7	5.4	4.1	6.5	7.4	3.4	4.2	5.6	38
D3ZU22	Protein LOC100910109 OS	LOC100361311	0	12.471	11	2	5	2	230.2	21.2	15.3	23.4	19.1	19	22.7	27.6	275.4	8.8	23.1	12.7	14	24.4	11.6	18.3	77.1	NA	NA	3.1	3.2	2.8	3.2	2.5	88.2	NA	3.1	NA	NA	2.4	2.7	1.3	200	3.6	3.5	3.6	4.3	5.3	NA	2.3	107.9
O35821	Myb-binding protein 1A OS	MYBBP1A	0	12.349	4	4	4	4	NA	NA	NA	NA	NA	NA	NA	NA	NA	NA	NA	NA	NA	NA	NA	NA	NA	NA	NA	NA	NA	NA	NA	NA	NA	NA	NA	NA	NA	NA	NA	NA	3504.3	72.2	37.9	76.9	77.9	69.2	12.7	48.7	2186.4
F1LRA1	Protein ERGIC-53 OS	LMAN1	0	12.32	11	4	5	4	NA	NA	NA	NA	NA	NA	NA	NA	NA	NA	NA	NA	NA	NA	NA	NA	70.5	NA	5.1	8.9	6	2.8	5.2	6.4	220.1	3	7.8	3.8	9.1	13.4	8.2	1.5	240.3	105	55.6	61.6	84.7	57.1	69.9	66.9	296.4
P15178	Aspartate--tRNA ligase, cytoplasmic OS	DARS	0	12.306	8	3	6	3	237.4	7.9	7.5	19.4	10.4	5	6.5	18.4	227.4	5	10.2	NA	3.9	11.5	8	4.2	174.2	5.3	4.5	6.6	3.5	2.7	5.2	NA	240.4	2.8	4.1	6.6	5.4	4	6.4	1.1	1584.7	55	43.5	46.8	44.1	30.9	56.6	48.6	915.1
D4A2F1	Agrin OS	AGRN	0	12.238	2	2	3	2	NA	NA	NA	NA	NA	NA	NA	NA	NA	NA	NA	NA	NA	NA	NA	NA	NA	NA	NA	NA	NA	NA	NA	NA	NA	NA	NA	NA	NA	NA	NA	NA	380.1	21.7	13.3	22.2	25.1	18.1	27.3	18.1	187.1
Q5M9H7	DnaJ (Hsp40) homolog, subfamily A, member 2 OS	DNAJA2	0	12.215	11	3	3	3	NA	NA	NA	NA	NA	NA	NA	NA	NA	NA	NA	NA	NA	NA	NA	NA	NA	NA	NA	NA	NA	NA	NA	NA	NA	NA	NA	NA	NA	NA	NA	NA	306.1	51.9	49.4	42.3	70.4	47.3	52.3	39.8	169
Q8CFN2	Cell division control protein 42 homolog OS	CDC42	0	12.209	13	2	10	2	NA	NA	NA	NA	NA	NA	NA	NA	NA	NA	NA	NA	NA	NA	NA	NA	189.8	10.5	19.9	13.6	16	7.7	15.6	17.7	467.5	14.8	18.2	18.2	15	29.2	15.6	22.1	128.1	11.5	12.4	13.2	14.4	9.7	4.5	7.1	79
P62703	40S ribosomal protein S4, X isoform OS	RPS4X	0	12.203	20	6	16	6	222.8	3.4	6.8	12.5	12.6	8.5	9	20.7	253.6	5.5	5.6	NA	10.3	9	6.4	NA	1189.1	38.5	54.5	64.1	61.9	54.6	78.6	46.7	1832.6	30	69.5	71.8	70	111.9	75.3	17.8	2188.3	78.2	44.6	72.1	83.9	58.5	67	58.3	1195.9
Q3KRD8	Eukaryotic translation initiation factor 6 OS	EIF6	0	12.189	14	2	5	2	48	8	12.4	14.6	11.5	13	8.4	11.4	53.7	7.7	9	3.7	6.7	11	7.7	11.4	NA	NA	NA	NA	NA	NA	NA	NA	NA	NA	NA	NA	NA	NA	NA	NA	376.1	41	29.1	27	32.8	31.1	56.4	39.4	233.1
F7FLF2	Protein LOC100360057 (Fragment) OS	LOC100363800	0	12.116	19	2	6	2	323.9	12.7	10.2	18.7	13.5	10.7	11	42	382.2	4.7	18.1	NA	10.4	12.6	6.7	3.2	1526.5	9.4	35.5	26	32.3	19.2	33.4	5.9	2162.3	9.3	44.3	21.8	32.6	40	28	5.9	NA	NA	NA	NA	NA	NA	NA	NA	NA
P00762	Anionic trypsin-1 OS	PRSS1	0	12.043	8	1	2	1	NA	NA	NA	NA	NA	NA	NA	NA	NA	NA	NA	NA	NA	NA	NA	NA	NA	NA	NA	NA	NA	NA	NA	NA	NA	NA	NA	NA	NA	NA	NA	NA	187.9	91.4	85.5	95.1	110.2	122	115.6	117	86.6
Q5U367	Procollagen-lysine,2-oxoglutarate 5-dioxygenase 3 OS	PLOD3	0	11.937	6	4	6	4	19.1	22.2	18.4	21.9	25.6	25.7	22.5	17.9	16.8	13.5	21.7	16.4	18.1	26.7	10.6	9.9	133.1	4.4	8.5	8.6	6.8	7.9	13	7.5	225.1	10	13.1	10.5	5.9	18.8	14.5	5.2	238	39.4	37.1	36.4	29.6	21.3	51.4	42.5	147.2
Q5XI34	Protein Ppp2r1a OS	PPP2R1A	0	11.928	7	3	5	3	NA	NA	NA	NA	NA	NA	NA	NA	NA	NA	NA	NA	NA	NA	NA	NA	NA	NA	NA	NA	NA	NA	NA	NA	NA	NA	NA	NA	NA	NA	NA	NA	NA	NA	NA	NA	NA	NA	NA	NA	NA
D3ZD97	DEAH (Asp-Glu-Ala-His) box polypeptide 15 (Predicted), isoform CRA_b OS	DHX15	0	11.886	6	4	6	4	NA	NA	NA	NA	NA	NA	NA	NA	NA	NA	NA	NA	NA	NA	NA	NA	NA	NA	NA	NA	NA	NA	NA	NA	NA	NA	NA	NA	NA	NA	NA	NA	1359.5	34.6	26.3	39.3	40.6	27	15.9	31.5	714.7
E9PSP1	Protein Pltp OS	PLTP	0	11.878	5	2	15	2	2465	8.3	15.8	20.9	16.4	11.7	10.7	2.9	2746.2	9.7	16.1	24.8	9.6	8.8	14.2	2.1	774.1	5.3	9	11.1	6	12.8	11.7	5.5	947.7	NA	13.1	13.7	8.5	21.5	10.6	1.3	2022.1	59.6	56.6	60.9	85.4	57.2	194	62	1259.8
Q63009	Protein arginine N-methyltransferase 1 OS	PRMT1	0	11.876	12	4	4	4	280.1	10.5	11.7	21.6	14.7	12.9	9.2	15.3	306.6	8.7	14.3	13.2	13.3	14.7	12.6	8.2	NA	NA	NA	NA	NA	NA	NA	NA	NA	NA	NA	NA	NA	NA	NA	NA	1350.3	44.8	24.6	49.4	46.1	30.6	5.3	53.6	893.3
B2RZ72	Actin related protein 2/3 complex, subunit 4 (Predicted), isoform CRA_a OS	ARPC4	0	11.8	27	5	11	5	714.9	7.2	14.5	52.9	14.7	12.9	12.6	38.6	743.7	6.4	4.9	NA	12.8	8	10.9	NA	166.6	NA	2.6	5.2	2.8	3.2	3.6	NA	236	NA	5.5	NA	3.9	6.4	5.1	NA	1799.4	49.9	23.7	43.4	61.7	51.2	4.4	47.6	1073.4
Q9EQS0	Transaldolase OS	TALDO1	0	11.703	6	2	4	2	NA	NA	NA	NA	NA	NA	NA	NA	NA	NA	NA	NA	NA	NA	NA	NA	518.1	20.4	25.1	22.9	26.4	13.3	25.1	15.4	657.6	18.1	30.2	19.1	20.9	34.9	32.8	19.1	NA	NA	NA	NA	NA	NA	NA	NA	NA
F1LM33	Leucine-rich PPR motif-containing protein, mitochondrial OS	LRPPRC	0	11.541	2	2	3	2	NA	NA	NA	NA	NA	NA	NA	NA	NA	NA	NA	NA	NA	NA	NA	NA	NA	NA	NA	NA	NA	NA	NA	NA	NA	NA	NA	NA	NA	NA	NA	NA	56.7	8	5	9.9	9.6	5	14.4	10.8	58.6
P31977	Ezrin OS	EZR	0	11.507	7	3	3	2	NA	NA	NA	NA	NA	NA	NA	NA	NA	NA	NA	NA	NA	NA	NA	NA	NA	NA	NA	NA	NA	NA	NA	NA	NA	NA	NA	NA	NA	NA	NA	NA	150.2	14.1	8	20	25.5	14.8	15.1	11.4	91.8
P49242	40S ribosomal protein S3a OS	RPS3A	0	11.461	14	3	6	3	1009.5	41	36.8	63.2	55.3	58.3	58.7	77.5	1161.1	26.2	62	0.1	42.1	50.3	27.2	6.7	138.3	NA	4.7	4	3.6	4.4	4.9	5	153.9	2.9	4.3	4.4	5.6	7.8	6	3.4	NA	NA	NA	NA	NA	NA	NA	NA	NA
P41562	Isocitrate dehydrogenase [NADP] cytoplasmic OS	IDH1	0	11.194	5	2	4	1	31.2	18.3	17	24.6	19.7	19.2	28.3	16	21.9	7.6	28.7	24.2	14.8	25.8	7.8	10.3	NA	NA	NA	NA	NA	NA	NA	NA	NA	NA	NA	NA	NA	NA	NA	NA	NA	NA	NA	NA	NA	NA	NA	NA	NA
D3ZH41	Cytoskeleton-associated protein 4 (Predicted) OS	CKAP4	0	11.177	17	6	8	6	NA	NA	NA	NA	NA	NA	NA	NA	NA	NA	NA	NA	NA	NA	NA	NA	66.1	3	14.5	8.6	9.8	5.2	5	5.3	161.1	5.2	8.4	6.5	7	14	8.2	3.8	2807.4	118.4	51.5	123	130.2	81.2	29.6	85.7	1176.8
P81795	Eukaryotic translation initiation factor 2 subunit 3 OS	EIF2S3	0	11.143	14	5	5	5	NA	NA	NA	NA	NA	NA	NA	NA	NA	NA	NA	NA	NA	NA	NA	NA	544.4	23.9	24.9	20.8	19.3	20.3	26	16.8	702.5	23.9	16.3	23.1	32.7	27.7	22.9	13.1	1198.5	38.1	30.4	34.2	38.9	24.9	7.5	31.6	632.7
P62850	40S ribosomal protein S24 OS	RPS24	0	11.139	20	2	2	2	NA	NA	NA	NA	NA	NA	NA	NA	NA	NA	NA	NA	NA	NA	NA	NA	NA	NA	NA	NA	NA	NA	NA	NA	NA	NA	NA	NA	NA	NA	NA	NA	1045.9	20	13.8	26.4	20.4	22.6	8.9	23.2	735.5
P08461	Dihydrolipoyllysine-residue acetyltransferase component of pyruvate dehydrogenase complex, mitochondrial OS	DLAT	0	11.05	5	2	4	2	NA	NA	NA	NA	NA	NA	NA	NA	NA	NA	NA	NA	NA	NA	NA	NA	NA	NA	NA	NA	NA	NA	NA	NA	NA	NA	NA	NA	NA	NA	NA	NA	298.8	16.5	12	15.2	14.3	9.5	6.2	16.8	258
B1WC34	Protein Prkcsh OS	PRKCSH	0	11.043	6	3	4	3	NA	NA	NA	NA	NA	NA	NA	NA	NA	NA	NA	NA	NA	NA	NA	NA	185.6	6.6	53.1	46.2	49.9	41.8	45.9	41.2	843.5	6.9	59.1	46	53.2	68	68.7	35.6	710.7	37.4	10.5	41.1	40.2	24.7	NA	17	346.3
Q63610	Tropomyosin alpha-3 chain OS	TPM3	0	11.038	19	5	8	2	209.6	6.2	20.1	36.7	13	16.7	10	54.7	136.4	10.5	17	2	22.4	12.8	14.2	14.3	NA	NA	NA	NA	NA	NA	NA	NA	NA	NA	NA	NA	NA	NA	NA	NA	341.4	23.7	14.3	32.5	30.2	16.3	8.6	24.3	192.9
R9PXS4	Phosphatidylinositol transfer protein alpha isoform OS	PITPNA	0	11.01	13	2	2	2	NA	NA	NA	NA	NA	NA	NA	NA	NA	NA	NA	NA	NA	NA	NA	NA	NA	NA	NA	NA	NA	NA	NA	NA	NA	NA	NA	NA	NA	NA	NA	NA	130	15.2	11.6	12.8	26.8	12	12.9	12.2	98
D3Z9E1	Elastin microfibril interfacer 1 (Predicted), isoform CRA_b OS	EMILIN1	0	11.002	4	2	3	2	NA	NA	NA	NA	NA	NA	NA	NA	NA	NA	NA	NA	NA	NA	NA	NA	NA	NA	NA	NA	NA	NA	NA	NA	NA	NA	NA	NA	NA	NA	NA	NA	190.4	53.1	52.3	60	61.8	50.5	66.4	48.7	111.1
Q6AYN8	Minichromosome maintenance deficient 7 (S. cerevisiae) OS	MCM7	0	10.994	6	4	5	4	NA	NA	NA	NA	NA	NA	NA	NA	NA	NA	NA	NA	NA	NA	NA	NA	NA	NA	NA	NA	NA	NA	NA	NA	NA	NA	NA	NA	NA	NA	NA	NA	222.9	14.1	6.7	10.4	14.3	14.3	3.1	14.8	113.8
D3ZLL8	Protein LOC100909878 OS	RPS15AL4	0	10.951	35	5	15	5	1734.2	51.9	55.1	144.8	67.7	42.3	57.1	172.1	1824.3	44.8	56.1	10.6	52.6	73.6	49.2	23.9	2860.8	22	73.5	61.9	68.5	54.4	78.7	21	4212.2	15.9	84	58.2	67.4	112.5	66.3	3.2	3326.7	82.3	77.4	82.1	94.4	69.1	9.7	77.7	1948.2
D3ZFA8	Protein LOC100362366 OS	LOC100364909	0	10.949	24	2	3	2	NA	NA	NA	NA	NA	NA	NA	NA	NA	NA	NA	NA	NA	NA	NA	NA	NA	NA	NA	NA	NA	NA	NA	NA	NA	NA	NA	NA	NA	NA	NA	NA	223.7	7.1	10.3	5.9	7.4	5.4	0.7	2.6	194.9
P50475	Alanine--tRNA ligase, cytoplasmic OS	AARS	0	10.944	3	3	4	3	NA	NA	NA	NA	NA	NA	NA	NA	NA	NA	NA	NA	NA	NA	NA	NA	1157.4	7.4	19.3	18.4	18.7	10.1	23.7	NA	1554.8	7.2	27.7	16.9	15.7	32.2	15.6	NA	356.3	13.1	5.4	13.1	11.4	13.3	14.4	6.9	275
P62815	V-type proton ATPase subunit B, brain isoform OS	ATP6V1B2	0	10.914	9	3	3	3	NA	NA	NA	NA	NA	NA	NA	NA	NA	NA	NA	NA	NA	NA	NA	NA	NA	NA	NA	NA	NA	NA	NA	NA	NA	NA	NA	NA	NA	NA	NA	NA	52.2	6.2	11.2	6	8	4.5	7.6	7.7	39.7
G3V9W6	Aldehyde dehydrogenase OS	ALDH3A2	0	10.853	8	3	3	3	NA	NA	NA	NA	NA	NA	NA	NA	NA	NA	NA	NA	NA	NA	NA	NA	NA	NA	NA	NA	NA	NA	NA	NA	NA	NA	NA	NA	NA	NA	NA	NA	NA	NA	NA	NA	NA	NA	NA	NA	NA
Q923V8	15 kDa selenoprotein OS	SELENOF	0	10.827	18	2	3	2	NA	NA	NA	NA	NA	NA	NA	NA	NA	NA	NA	NA	NA	NA	NA	NA	NA	NA	NA	NA	NA	NA	NA	NA	NA	NA	NA	NA	NA	NA	NA	NA	551.8	20.5	9.9	20	24.2	23.5	14.1	17.7	200.8
P61621	Protein transport protein Sec61 subunit alpha isoform 1 OS	SEC61A1	0	10.799	9	3	6	3	NA	NA	NA	NA	NA	NA	NA	NA	NA	NA	NA	NA	NA	NA	NA	NA	63.8	6.8	17	15.8	24.3	19.8	24.8	20	352	8.7	24.7	19	31	41.2	30.1	19.9	232.7	26.4	27.1	131.3	50	19.3	46.4	17.7	145.8
E9PT66	Protein Sf3b3 OS	SF3B3	0	10.787	3	2	2	2	NA	NA	NA	NA	NA	NA	NA	NA	NA	NA	NA	NA	NA	NA	NA	NA	NA	NA	NA	NA	NA	NA	NA	NA	NA	NA	NA	NA	NA	NA	NA	NA	103.5	10.9	8	12.8	10.8	7.8	7.1	8	65.2
P62138	Serine/threonine-protein phosphatase PP1-alpha catalytic subunit OS	PPP1CA	0	10.724	20	4	5	4	NA	NA	NA	NA	NA	NA	NA	NA	NA	NA	NA	NA	NA	NA	NA	NA	120.9	3.5	5.5	8.6	4	6	7	10.5	170.3	7.3	10.4	5.3	9.4	10.2	7.5	3	NA	NA	NA	NA	NA	NA	NA	NA	NA
B0BMX3	Protein S100a16 OS	S100A16	0	10.554	19	2	2	2	NA	NA	NA	NA	NA	NA	NA	NA	NA	NA	NA	NA	NA	NA	NA	NA	NA	NA	NA	NA	NA	NA	NA	NA	NA	NA	NA	NA	NA	NA	NA	NA	147	46	16.5	35.5	33.3	23.1	40.5	30.9	143.3
D3ZFD2	Protein Galnt2 OS	GALNT2	0	10.515	5	2	2	2	NA	NA	NA	NA	NA	NA	NA	NA	NA	NA	NA	NA	NA	NA	NA	NA	NA	NA	NA	NA	NA	NA	NA	NA	NA	NA	NA	NA	NA	NA	NA	NA	NA	NA	NA	NA	NA	NA	NA	NA	NA
P04642	L-lactate dehydrogenase A chain OS	LDHA	0	10.49	11	3	4	3	NA	NA	NA	NA	NA	NA	NA	NA	NA	NA	NA	NA	NA	NA	NA	NA	NA	NA	NA	NA	NA	NA	NA	NA	NA	NA	NA	NA	NA	NA	NA	NA	371.3	25.2	12.9	18	19.1	13.4	18.1	18.1	248.3
F1M9B1	Protein LOC100912008 (Fragment) OS	LOC100912008	0	10.464	4	2	2	2	NA	NA	NA	NA	NA	NA	NA	NA	NA	NA	NA	NA	NA	NA	NA	NA	NA	NA	NA	NA	NA	NA	NA	NA	NA	NA	NA	NA	NA	NA	NA	NA	NA	NA	NA	NA	NA	NA	NA	NA	NA
P0C5H9	Mesencephalic astrocyte-derived neurotrophic factor OS	MANF	0	10.445	18	3	8	3	NA	NA	NA	NA	NA	NA	NA	NA	NA	NA	NA	NA	NA	NA	NA	NA	64	NA	7.6	3.4	6.3	3.2	10.3	7.6	181.8	NA	7.9	8.8	8.2	11.7	8.1	NA	1653.8	52.6	16.4	58.5	61.1	55.5	74	38.3	418.7
Q63716	Peroxiredoxin-1 OS	PRDX1	0	10.401	9	2	6	1	157.6	14.4	10.8	30.5	12.6	4	5.3	29.2	176.2	7.1	11.8	6.1	11.1	9.3	8.3	4.8	NA	NA	NA	NA	NA	NA	NA	NA	NA	NA	NA	NA	NA	NA	NA	NA	NA	NA	NA	NA	NA	NA	NA	NA	NA
P36876	Serine/threonine-protein phosphatase 2A 55 kDa regulatory subunit B alpha isoform OS	PPP2R2A	0	10.382	10	3	6	3	57.4	5.3	7.5	8.4	7.4	6.2	7.9	11.1	69.3	2.6	7	2.8	5.6	5.1	7.9	5.8	NA	NA	NA	NA	NA	NA	NA	NA	NA	NA	NA	NA	NA	NA	NA	NA	165.2	21.2	16.3	22.1	21.6	22	26.1	20.1	79.3
Q5M7U6	Actin-related protein 2 OS	ACTR2	0	10.353	8	2	3	2	NA	NA	NA	NA	NA	NA	NA	NA	NA	NA	NA	NA	NA	NA	NA	NA	NA	NA	NA	NA	NA	NA	NA	NA	NA	NA	NA	NA	NA	NA	NA	NA	164.9	6.4	3.9	7.8	8	3.7	NA	4.4	110.8
Q6IN22	Cathepsin B OS	CTSB	0	10.245	9	2	2	2	NA	NA	NA	NA	NA	NA	NA	NA	NA	NA	NA	NA	NA	NA	NA	NA	36.1	NA	6.1	3	6.4	3.3	7.2	6.4	183.7	2.5	4.4	3.3	4.4	6.9	3.8	5.2	NA	NA	NA	NA	NA	NA	NA	NA	NA
Q5XHZ9	Pachytene checkpoint protein 2 homolog OS	TRIP13	0	10.237	9	3	3	3	NA	NA	NA	NA	NA	NA	NA	NA	NA	NA	NA	NA	NA	NA	NA	NA	NA	NA	NA	NA	NA	NA	NA	NA	NA	NA	NA	NA	NA	NA	NA	NA	153.2	5.2	4	NA	1.4	4.2	NA	NA	95.6
A7VJC2	Heterogeneous nuclear ribonucleoproteins A2/B1 OS	HNRNPA2B1	0	10.227	8	3	4	2	NA	NA	NA	NA	NA	NA	NA	NA	NA	NA	NA	NA	NA	NA	NA	NA	NA	NA	NA	NA	NA	NA	NA	NA	NA	NA	NA	NA	NA	NA	NA	NA	150.6	4.1	1.5	7.2	5.5	5.3	NA	5.8	77.6
P15650	Long-chain specific acyl-CoA dehydrogenase, mitochondrial OS	ACADL	0	10.188	9	3	4	3	NA	NA	NA	NA	NA	NA	NA	NA	NA	NA	NA	NA	NA	NA	NA	NA	NA	NA	NA	NA	NA	NA	NA	NA	NA	NA	NA	NA	NA	NA	NA	NA	420.7	15.5	10.6	28.2	19.5	13.8	32.1	20.1	405.7
Q5XI78	2-oxoglutarate dehydrogenase, mitochondrial OS	OGDH	0	10.151	3	3	4	3	NA	NA	NA	NA	NA	NA	NA	NA	NA	NA	NA	NA	NA	NA	NA	NA	NA	NA	NA	NA	NA	NA	NA	NA	NA	NA	NA	NA	NA	NA	NA	NA	606.7	43	40	54	71.7	36.1	26.5	57.5	515.9
H7C5Y5	60S ribosomal protein L6 OS	RPL6	0	10.122	11	3	4	3	74	2.7	NA	8.2	3	3.8	4.7	13.7	104.6	NA	2.6	1	3.3	2.7	NA	0	NA	NA	NA	NA	NA	NA	NA	NA	NA	NA	NA	NA	NA	NA	NA	NA	167	8.8	3.8	13.5	8.2	2.7	NA	5	148.5
P14668	Annexin A5 OS	ANXA5	0	10.105	12	3	4	3	NA	NA	NA	NA	NA	NA	NA	NA	NA	NA	NA	NA	NA	NA	NA	NA	NA	NA	NA	NA	NA	NA	NA	NA	NA	NA	NA	NA	NA	NA	NA	NA	226.5	32.8	19.8	41.2	34.8	28.2	38.2	31.9	261
F1LPI5	Laminin, beta 3, isoform CRA_a OS	LAMB3	0	10.059	2	2	4	2	NA	NA	NA	NA	NA	NA	NA	NA	NA	NA	NA	NA	NA	NA	NA	NA	NA	NA	NA	NA	NA	NA	NA	NA	NA	NA	NA	NA	NA	NA	NA	NA	587.1	48.4	22.4	42.5	57.2	43	12.6	31.7	238.7
D4A465	Protein Lamtor2 OS	LAMTOR2	0	9.985	26	2	2	2	NA	NA	NA	NA	NA	NA	NA	NA	NA	NA	NA	NA	NA	NA	NA	NA	NA	NA	NA	NA	NA	NA	NA	NA	NA	NA	NA	NA	NA	NA	NA	NA	NA	NA	NA	NA	NA	NA	NA	NA	NA
P23514	Coatomer subunit beta OS	COPB1	0	9.927	3	3	3	3	92.8	2.7	NA	4.8	4.2	NA	NA	5.7	85.2	NA	NA	NA	NA	NA	NA	0.2	NA	NA	NA	NA	NA	NA	NA	NA	NA	NA	NA	NA	NA	NA	NA	NA	294.8	15.5	6.4	12.1	15.5	5.8	NA	9.8	232.8
Q5XI19	Fermitin family homolog 2 (Drosophila) OS	FERMT2	0	9.902	3	1	2	1	NA	NA	NA	NA	NA	NA	NA	NA	NA	NA	NA	NA	NA	NA	NA	NA	NA	NA	NA	NA	NA	NA	NA	NA	NA	NA	NA	NA	NA	NA	NA	NA	NA	NA	NA	NA	NA	NA	NA	NA	NA
G3V9A3	Protein LOC679816 OS	SFN	0	9.886	19	5	7	3	NA	NA	43	963	30	NA	1.3	1118.4	48.2	11.6	27.5	32.8	65.5	29.5	33.8	19.5	NA	NA	NA	NA	NA	NA	NA	NA	NA	NA	NA	NA	NA	NA	NA	NA	127.1	31.4	37.8	38.4	49.7	25	45	32.6	92.3
P04692	Tropomyosin alpha-1 chain OS	TPM1	0	9.847	10	3	6	1	41.8	45	41.6	37.7	50.9	41.8	54.6	42.6	37.6	42.4	88.7	41.9	36.4	42.8	28.3	30.9	NA	NA	NA	NA	NA	NA	NA	NA	NA	NA	NA	NA	NA	NA	NA	NA	139.4	46.2	55.6	72.9	59.1	44	75.9	53.4	89.3
D3ZA32	Protein Gsdma OS	GSDMA	0	9.756	8	4	6	4	59.1	33.5	42.2	59.4	31.9	26.3	26	48.8	56.5	18.7	31.1	25.1	32.7	41.2	33.9	42.9	133.1	81.6	98.8	75.6	88.5	19.8	45.6	61.9	273.8	71.7	82.6	48.8	51.9	50.5	118.9	161.9	420.2	289.7	165.9	227.1	258.7	161.2	216.7	203.1	437.9
P15791	Calcium/calmodulin-dependent protein kinase type II subunit delta OS	CAMK2D	0	9.672	7	2	2	2	56.7	5.8	8.6	13.9	10.4	6.5	9	15.7	50	9.2	10.6	9.1	7.4	9.9	7.6	9.8	NA	NA	NA	NA	NA	NA	NA	NA	NA	NA	NA	NA	NA	NA	NA	NA	80.1	11.4	8.8	7.9	13.8	10.6	11.7	10.4	50.7
B2RZD6	Ndufa4 protein OS	NDUFA4	0	9.622	37	3	10	3	179.7	5.1	8.9	11.4	13.8	11.1	10.1	12.7	196	3.2	11.1	3.7	11.5	10	9.4	NA	33.3	16.8	21.2	20.7	8.2	3.4	13.3	8.3	191	6	11.1	7	15.7	15.8	12.1	24.7	687.4	38.2	14.4	46.5	51.8	27.2	15.6	40.6	550
D4A8N3	Protein RGD1563956 (Fragment) OS	RGD1563956	0	9.604	21	3	8	3	288.5	15.8	19.8	28	22.6	22.8	18.6	35.2	317.6	11.8	24.3	6.3	21.4	23.8	12.3	9.5	219.9	21.6	23.9	29.1	23.3	18.9	29.1	30.2	323.5	25.4	28.9	19.1	33.5	26	26.2	23.8	318.4	19.9	24.9	21.6	27.8	15.8	19.3	18.5	170.6
A1A5L1	Bleomycin hydrolase OS	BLMH	0	9.603	7	3	6	3	NA	NA	NA	NA	NA	NA	NA	NA	NA	NA	NA	NA	NA	NA	NA	NA	28	21.6	23.8	28.2	24.2	16.5	19.3	21.1	40.2	17.9	18.6	16.4	20	16.1	27	23.3	605.2	140	81.3	91.7	134.8	89.9	100.1	108.1	356.8
Q5BK63	NADH dehydrogenase [ubiquinone] 1 alpha subcomplex subunit 9, mitochondrial OS	NDUFA9	0	9.595	7	2	2	2	NA	NA	NA	NA	NA	NA	NA	NA	NA	NA	NA	NA	NA	NA	NA	NA	NA	NA	NA	NA	NA	NA	NA	NA	NA	NA	NA	NA	NA	NA	NA	NA	NA	NA	NA	NA	NA	NA	NA	NA	NA
P35435	ATP synthase subunit gamma, mitochondrial OS	ATP5C1	0	9.491	15	4	6	4	NA	NA	NA	NA	NA	NA	NA	NA	NA	NA	NA	NA	NA	NA	NA	NA	24.5	NA	5	4.9	8.3	3	5.6	6	83.3	7.9	7.2	6	6.5	5.4	7.3	4.4	265.9	13.4	13.8	14.9	17.4	12.6	4.7	19	202
Q5XFX0	Transgelin-2 OS	TAGLN2	0	9.491	16	2	3	2	NA	NA	NA	NA	NA	NA	NA	NA	NA	NA	NA	NA	NA	NA	NA	NA	NA	NA	NA	NA	NA	NA	NA	NA	NA	NA	NA	NA	NA	NA	NA	NA	190.4	23.5	14.6	24	31.6	20.9	15.6	26.1	111.6
B2GV06	Succinyl-CoA:3-ketoacid coenzyme A transferase 1, mitochondrial OS	OXCT1	0	9.478	4	1	3	1	NA	NA	NA	NA	NA	NA	NA	NA	NA	NA	NA	NA	NA	NA	NA	NA	NA	NA	NA	NA	NA	NA	NA	NA	NA	NA	NA	NA	NA	NA	NA	NA	146.3	16.5	11	15	18.3	11.2	16.4	13.5	103.8
P09495	Tropomyosin alpha-4 chain OS	TPM4	0	9.438	13	4	7	1	218.6	13.7	28.1	48	16.9	18.8	18.3	94	196.6	9.5	19.2	12.1	24.7	24.6	20	12.5	306.9	10.8	18.7	17.1	19	17.1	19.3	28	497.4	10.3	22.6	14.5	51.4	21.9	24.4	14.1	NA	NA	NA	NA	NA	NA	NA	NA	NA
Q5BJZ4	Protein Surf6 OS	SURF6	0	9.394	7	2	4	2	NA	NA	NA	NA	NA	NA	NA	NA	NA	NA	NA	NA	NA	NA	NA	NA	NA	NA	NA	NA	NA	NA	NA	NA	NA	NA	NA	NA	NA	NA	NA	NA	238.3	27.2	31.8	32.3	41.1	35.4	28.9	32.2	402.9
Q62703	Reticulocalbin-2 OS	RCN2	0	9.336	11	2	2	2	NA	NA	NA	NA	NA	NA	NA	NA	NA	NA	NA	NA	NA	NA	NA	NA	31.8	5.9	5.9	8.3	10	12.2	16.9	11.5	122.8	5.6	9.2	9.9	10.6	13.5	11.2	5.8	420.1	20.2	21.5	15.7	26.1	19.6	NA	14.7	186.1
P18421	Proteasome subunit beta type-1 OS	PSMB1	0	9.284	18	3	5	3	NA	NA	NA	NA	NA	NA	NA	NA	NA	NA	NA	NA	NA	NA	NA	NA	39.9	NA	4.4	5.2	2.3	NA	4.3	2.9	96	NA	4.2	4	3.6	7.2	3.9	3.4	NA	NA	NA	NA	NA	NA	NA	NA	NA
P62198	26S protease regulatory subunit 8 OS	PSMC5	0	9.194	9	3	3	3	NA	NA	NA	NA	NA	NA	NA	NA	NA	NA	NA	NA	NA	NA	NA	NA	91.6	NA	2.1	4.1	NA	2.8	NA	NA	116.7	2.1	1.7	NA	5	4.6	5	0.3	310.8	18.7	15.9	17.5	19.4	17.2	6.2	14.5	221.3
B0BN93	26S proteasome non-ATPase regulatory subunit 13 OS	PSMD13	0	9.159	12	3	3	3	NA	NA	NA	NA	NA	NA	NA	NA	NA	NA	NA	NA	NA	NA	NA	NA	315.1	5.4	5.4	4.4	7.9	4.1	8.6	2.5	420.8	2.8	9.2	6.4	5.7	7.1	9.4	1.9	NA	NA	NA	NA	NA	NA	NA	NA	NA
P28073	Proteasome subunit beta type-6 OS	PSMB6	0	9.107	8	2	3	2	63.3	5.9	4.3	9.7	7.1	7.8	9	6.1	76.5	3.5	6.3	5	5.2	11.4	5.2	1.3	824.9	25.7	41.5	36.1	31.5	16.4	30.6	19.1	1240.9	26	40.4	24.8	33.1	45.7	39.6	33.9	NA	NA	NA	NA	NA	NA	NA	NA	NA
P17164	Tissue alpha-L-fucosidase OS	FUCA1	0	9.072	4	2	5	2	475.2	4	8.8	9.8	11.8	6.7	8.1	7.3	523.1	6.4	NA	NA	7.6	5.7	8.3	0.2	515	NA	7.9	16.9	6.4	8.4	6.3	4.7	711.1	NA	8.9	8.5	7.4	7.9	8.7	2	184.4	NA	NA	2.4	1.5	NA	NA	NA	92.8
G3V8B6	26S proteasome non-ATPase regulatory subunit 1 OS	PSMD1	0	8.886	4	3	3	3	NA	NA	NA	NA	NA	NA	NA	NA	NA	NA	NA	NA	NA	NA	NA	NA	NA	NA	NA	NA	NA	NA	NA	NA	NA	NA	NA	NA	NA	NA	NA	NA	276.1	28.1	14.5	17.6	22.6	14.8	10.3	12.1	132.1
Q66H80	Coatomer subunit delta OS	ARCN1	0	8.83	9	4	4	4	94.1	3.6	5.1	3.8	3.9	2.1	2	5.2	98	6.3	4.9	7.2	4.2	5.2	3.9	0.5	207	10.3	23.4	9.5	20.4	14.2	18.1	13.5	368.1	10.9	24.9	17.3	19.8	23.3	20.8	23.7	47.9	7.4	8.5	3.1	4.4	6.6	3.8	7.7	36.6
A0JPQ9	Chitinase domain-containing protein 1 OS	CHID1	0	8.812	5	2	5	2	90.5	15	13.4	10	13.4	16	11.5	17.7	94	8.5	20.2	12	9.8	15.7	9.2	12.7	NA	NA	NA	NA	NA	NA	NA	NA	NA	NA	NA	NA	NA	NA	NA	NA	821.3	36.2	34.3	33.4	56.2	34.4	25.6	32.8	429.4
Q9JLJ3	4-trimethylaminobutyraldehyde dehydrogenase OS	ALDH9A1	0	8.786	5	2	2	2	NA	NA	NA	NA	NA	NA	NA	NA	NA	NA	NA	NA	NA	NA	NA	NA	NA	NA	NA	NA	NA	NA	NA	NA	NA	NA	NA	NA	NA	NA	NA	NA	184.7	20	9.5	17	14.3	9.7	21.4	19.6	196.8
Q91Y81	Septin-2 OS	SEPT2	0	8.782	8	2	2	2	NA	NA	NA	NA	NA	NA	NA	NA	NA	NA	NA	NA	NA	NA	NA	NA	NA	NA	NA	NA	NA	NA	NA	NA	NA	NA	NA	NA	NA	NA	NA	NA	NA	NA	NA	NA	NA	NA	NA	NA	NA
P07824	Arginase-1 OS	ARG1	0	8.77	9	3	6	3	NA	NA	NA	NA	NA	NA	NA	NA	NA	NA	NA	NA	NA	NA	NA	NA	17.8	7.1	9.3	16.7	9.4	3.7	9.1	10.4	35.7	9.3	9.6	8.5	8.2	6.1	16.3	12.2	624.1	366.4	185.1	263.6	301.2	184.7	315.6	307.1	799
Q7TP21	Cb1-727 OS	RPA1	0	8.765	8	4	4	4	NA	NA	NA	NA	NA	NA	NA	NA	NA	NA	NA	NA	NA	NA	NA	NA	57.7	3	6.1	4.9	1.9	4.2	4.6	3.3	81.1	NA	5.2	2.2	5.3	5.7	5	7.5	235.7	115.8	132.5	130.9	138.4	127.4	166.1	124.9	105.1
B2GUZ3	Mthfd1l protein OS	MTHFD1L	0	8.74	3	2	3	2	NA	NA	NA	NA	NA	NA	NA	NA	NA	NA	NA	NA	NA	NA	NA	NA	NA	NA	NA	NA	NA	NA	NA	NA	NA	NA	NA	NA	NA	NA	NA	NA	57.6	9	6.7	9.1	9.8	7.9	4.4	7.8	47.6
Q9ES21	Phosphatidylinositide phosphatase SAC1 OS	SACM1L	0	8.732	6	3	4	3	137.7	8.5	6.7	13.1	9.7	8.6	5.8	9.1	127.8	5.7	7.3	4	8.4	12.6	4.7	7.9	NA	NA	NA	NA	NA	NA	NA	NA	NA	NA	NA	NA	NA	NA	NA	NA	NA	NA	NA	NA	NA	NA	NA	NA	NA
G3V7I0	Peroxiredoxin 3 OS	PRDX3	0	8.713	13	3	3	3	NA	NA	NA	NA	NA	NA	NA	NA	NA	NA	NA	NA	NA	NA	NA	NA	NA	NA	NA	NA	NA	NA	NA	NA	NA	NA	NA	NA	NA	NA	NA	NA	143.6	7.4	7	9.4	11.8	9.4	6.4	4.5	113.9
F1LNF0	Protein Myh14 OS	MYH14	0	8.696	2	3	4	1	NA	NA	NA	NA	NA	NA	NA	NA	NA	NA	NA	NA	NA	NA	NA	NA	NA	NA	NA	NA	NA	NA	NA	NA	NA	NA	NA	NA	NA	NA	NA	NA	849	38.2	28.2	35.7	43.6	34.6	2.6	35.8	378.3
Q6MG61	Chloride intracellular channel protein 1 OS	CLIC1	0	8.666	24	3	4	3	96.2	2.8	NA	10.5	3.7	4	4.3	5.2	117.7	3.1	4.6	NA	3.2	3.8	NA	1.7	NA	NA	NA	NA	NA	NA	NA	NA	NA	NA	NA	NA	NA	NA	NA	NA	105.8	67.1	68.7	64.3	79.5	57.2	78.9	76.2	60.3
B0BN81	40S ribosomal protein S5 OS	RPS5	0	8.665	12	2	4	2	259.9	6.2	4.8	13.5	9.7	4.6	7.3	16.1	254.8	5.1	12.7	NA	5.7	8.8	6.1	2.7	206	3.7	9.1	7.6	9.9	6.1	6	3.2	283.8	2.9	7.7	10.4	3.1	9.5	7.1	6.2	125.2	1.9	NA	2.3	2.2	4.9	0.4	2.2	51.3
M0RBW0	Protein RGD1566121 OS	RGD1566121	0	8.653	7	1	4	1	NA	NA	NA	NA	NA	NA	NA	NA	NA	NA	NA	NA	NA	NA	NA	NA	NA	NA	NA	NA	NA	NA	NA	NA	NA	NA	NA	NA	NA	NA	NA	NA	26.2	13.4	9.1	12.3	14.6	8.9	7.7	8.7	18.7
Q924S5	Lon protease homolog, mitochondrial OS	LONP1	0	8.647	4	3	3	3	NA	NA	NA	NA	NA	NA	NA	NA	NA	NA	NA	NA	NA	NA	NA	NA	NA	NA	NA	NA	NA	NA	NA	NA	NA	NA	NA	NA	NA	NA	NA	NA	61.3	3.8	3.6	4.3	5.9	3.2	NA	6.7	40.6
G3V901	Protein Ext1 OS	EXT1	0	8.638	4	2	3	2	NA	NA	NA	NA	NA	NA	NA	NA	NA	NA	NA	NA	NA	NA	NA	NA	NA	NA	NA	NA	NA	NA	NA	NA	NA	NA	NA	NA	NA	NA	NA	NA	NA	NA	NA	NA	NA	NA	NA	NA	NA
P28042	Single-stranded DNA-binding protein, mitochondrial OS	SSBP1	0	8.634	12	1	2	1	NA	NA	NA	NA	NA	NA	NA	NA	NA	NA	NA	NA	NA	NA	NA	NA	NA	NA	NA	NA	NA	NA	NA	NA	NA	NA	NA	NA	NA	NA	NA	NA	50.8	4.7	6.4	4.9	4.6	4.8	3.4	6.6	49.6
D4A4K4	Protein Vps13c OS	VPS13C	0	8.626	1	2	3	2	NA	NA	NA	NA	NA	NA	NA	NA	NA	NA	NA	NA	NA	NA	NA	NA	NA	NA	NA	NA	NA	NA	NA	NA	NA	NA	NA	NA	NA	NA	NA	NA	87.6	5.1	5.4	3.2	8	3.5	NA	6.8	56.7
G3V9Y1	Myosin, heavy polypeptide 10, non-muscle, isoform CRA_b OS	MYH10	0	8.608	2	3	7	1	NA	NA	NA	NA	NA	NA	NA	NA	NA	NA	NA	NA	NA	NA	NA	NA	NA	NA	NA	NA	NA	NA	NA	NA	NA	NA	NA	NA	NA	NA	NA	NA	NA	NA	NA	NA	NA	NA	NA	NA	NA
F1M280	Protein Tll2 OS	TLL2	0	8.551	3	4	5	1	NA	NA	NA	NA	NA	NA	NA	NA	NA	NA	NA	NA	NA	NA	NA	NA	NA	NA	NA	NA	NA	NA	NA	NA	NA	NA	NA	NA	NA	NA	NA	NA	241.3	10.7	6.4	11.5	12	7.9	22.7	13.2	114.6
P04762	Catalase OS	CAT	0	8.471	6	2	5	2	NA	NA	NA	NA	NA	NA	NA	NA	NA	NA	NA	NA	NA	NA	NA	NA	NA	NA	NA	NA	NA	NA	NA	NA	NA	NA	NA	NA	NA	NA	NA	NA	97.7	35.6	19.6	31.6	36.2	23.6	38.1	39.7	103.5
Q4KMA8	Endoplasmic reticulum aminopeptidase 1 OS	ERAP1	0	8.438	4	3	4	3	NA	NA	NA	NA	NA	NA	NA	NA	NA	NA	NA	NA	NA	NA	NA	NA	92.4	167.6	147.2	117.4	126.5	109.9	131.7	148.6	334.4	86.2	193.5	134.9	190.8	187.1	145.5	183.6	313	16	5.2	13	17.7	11.3	NA	18.5	112.2
Q9R1Z0	Voltage-dependent anion-selective channel protein 3 OS	VDAC3	0	8.361	14	3	3	3	NA	NA	NA	NA	NA	NA	NA	NA	NA	NA	NA	NA	NA	NA	NA	NA	NA	NA	NA	NA	NA	NA	NA	NA	NA	NA	NA	NA	NA	NA	NA	NA	80.9	16.4	11.2	16.9	21	14.5	15.7	16.8	60.8
Q9JJ31	Cullin-5 OS	CUL5	0	8.349	4	3	4	3	NA	NA	NA	NA	NA	NA	NA	NA	NA	NA	NA	NA	NA	NA	NA	NA	NA	NA	NA	NA	NA	NA	NA	NA	NA	NA	NA	NA	NA	NA	NA	NA	724.2	21	21.2	18.4	22.7	18.4	4.6	14.2	398.9
D4ABY2	Coatomer subunit gamma-2 OS	COPG2	0	8.321	5	2	2	2	NA	NA	NA	NA	NA	NA	NA	NA	NA	NA	NA	NA	NA	NA	NA	NA	NA	NA	NA	NA	NA	NA	NA	NA	NA	NA	NA	NA	NA	NA	NA	NA	NA	NA	NA	NA	NA	NA	NA	NA	NA
Q6B345	Protein S100-A11 OS	S100A11	0	8.309	23	2	5	2	NA	NA	NA	NA	NA	NA	NA	NA	NA	NA	NA	NA	NA	NA	NA	NA	NA	NA	NA	NA	NA	NA	NA	NA	NA	NA	NA	NA	NA	NA	NA	NA	NA	NA	NA	NA	NA	NA	NA	NA	NA
P62718	60S ribosomal protein L18a OS	RPL18A	0	8.298	13	2	7	2	244.8	46.7	29	22.2	26.8	39.9	20.3	26.6	279.6	23.6	19.3	15.6	18.4	50.3	18.2	23.4	157.7	5.5	7.8	10.9	7	6.1	3	7	224.4	6	9.4	4.9	9.3	11.5	10.2	7.2	282.4	13.2	5	7.5	10.6	5	NA	6.6	113.5
D4A7R0	Signal recognition particle subunit SRP72 OS	LOC100910272	0	8.27	6	3	3	3	NA	NA	NA	NA	NA	NA	NA	NA	NA	NA	NA	NA	NA	NA	NA	NA	NA	NA	NA	NA	NA	NA	NA	NA	NA	NA	NA	NA	NA	NA	NA	NA	329.5	36.4	35.9	37.3	40.4	36.8	37.2	32.9	215.5
Q6AXS4	Renin receptor OS	ATP6AP2	0	8.261	11	3	3	3	NA	NA	NA	NA	NA	NA	NA	NA	NA	NA	NA	NA	NA	NA	NA	NA	NA	NA	NA	NA	NA	NA	NA	NA	NA	NA	NA	NA	NA	NA	NA	NA	101.1	23.4	18.1	28.2	18.5	22.9	26.5	11.7	67.5
Q5XI32	F-actin-capping protein subunit beta OS	CAPZB	0	8.198	11	3	4	3	NA	NA	NA	NA	NA	NA	NA	NA	NA	NA	NA	NA	NA	NA	NA	NA	NA	NA	NA	NA	NA	NA	NA	NA	NA	NA	NA	NA	NA	NA	NA	NA	421.2	47.4	42.9	58.8	57.5	48.4	52.4	54.3	233.8
B5DEI0	Pcyox1l protein OS	PCYOX1L	0	8.139	5	2	2	2	NA	NA	NA	NA	NA	NA	NA	NA	NA	NA	NA	NA	NA	NA	NA	NA	NA	NA	NA	NA	NA	NA	NA	NA	NA	NA	NA	NA	NA	NA	NA	NA	NA	NA	NA	NA	NA	NA	NA	NA	NA
Q6GMN6	Carnitine O-octanoyltransferase OS	CROT	0	8.138	5	2	4	2	NA	NA	NA	NA	NA	NA	NA	NA	NA	NA	NA	NA	NA	NA	NA	NA	NA	NA	NA	NA	NA	NA	NA	NA	NA	NA	NA	NA	NA	NA	NA	NA	279.6	9.7	6.4	10.6	9.9	9.4	12.5	6.4	196.6
Q9QX81	Protein Hnrnpab OS	HNRNPAB	0	8.137	8	2	3	2	NA	NA	NA	NA	NA	NA	NA	NA	NA	NA	NA	NA	NA	NA	NA	NA	NA	NA	NA	NA	NA	NA	NA	NA	NA	NA	NA	NA	NA	NA	NA	NA	111.8	20.7	18.8	20.4	29.4	20	25.3	21.6	63.6
P45352	Thymidylate synthase OS	TYMS	0	8.133	8	2	2	2	NA	NA	NA	NA	NA	NA	NA	NA	NA	NA	NA	NA	NA	NA	NA	NA	NA	NA	NA	NA	NA	NA	NA	NA	NA	NA	NA	NA	NA	NA	NA	NA	371.5	40.3	24.9	33.3	43.2	29.3	23	24	341.9
Q8VHF5	Citrate synthase, mitochondrial OS	CS	0	8.125	5	2	2	2	NA	NA	NA	NA	NA	NA	NA	NA	NA	NA	NA	NA	NA	NA	NA	NA	NA	NA	NA	NA	NA	NA	NA	NA	NA	NA	NA	NA	NA	NA	NA	NA	662.2	22.3	13.8	45.3	40.1	20.1	NA	24.7	496.7
Q9EQR2	Alkyldihydroxyacetonephosphate synthase, peroxisomal OS	AGPS	0	8.091	5	2	2	2	NA	NA	NA	NA	NA	NA	NA	NA	NA	NA	NA	NA	NA	NA	NA	NA	NA	NA	NA	NA	NA	NA	NA	NA	NA	NA	NA	NA	NA	NA	NA	NA	96.4	58.6	42.3	48.3	50.1	44.2	60.3	45.7	147.7
P20070	NADH-cytochrome b5 reductase 3 OS	CYB5R3	0	8.059	9	3	4	3	NA	NA	NA	NA	NA	NA	NA	NA	NA	NA	NA	NA	NA	NA	NA	NA	142.2	NA	6.3	6.3	6.3	3.1	7.9	2.3	272.6	NA	9.6	9	10.7	14.8	7.8	NA	686.1	25.4	12.7	26.2	24	19.9	21.3	25.1	462.2
F1LR13	Atlastin-3 OS	ATL3	0	8.047	5	2	3	2	NA	NA	NA	NA	NA	NA	NA	NA	NA	NA	NA	NA	NA	NA	NA	NA	NA	NA	NA	NA	NA	NA	NA	NA	NA	NA	NA	NA	NA	NA	NA	NA	NA	NA	NA	NA	NA	NA	NA	NA	NA
F1LT35	Protein Rpl23a-ps1 (Fragment) OS	RGD1564606	0	8.047	17	2	3	2	NA	NA	NA	NA	NA	NA	NA	NA	NA	NA	NA	NA	NA	NA	NA	NA	NA	NA	NA	NA	NA	NA	NA	NA	NA	NA	NA	NA	NA	NA	NA	NA	140.5	13.3	10.6	8.9	12	10.6	17.2	10.3	85.1
B5DEH2	Erlin-2 OS	ERLIN2	0	7.995	8	2	2	2	NA	NA	NA	NA	NA	NA	NA	NA	NA	NA	NA	NA	NA	NA	NA	NA	NA	NA	NA	NA	NA	NA	NA	NA	NA	NA	NA	NA	NA	NA	NA	NA	NA	NA	NA	NA	NA	NA	NA	NA	NA
Q63413	Spliceosome RNA helicase Ddx39b OS	DDX39B	0	7.801	4	3	3	3	NA	NA	NA	NA	NA	NA	NA	NA	NA	NA	NA	NA	NA	NA	NA	NA	NA	NA	NA	NA	NA	NA	NA	NA	NA	NA	NA	NA	NA	NA	NA	NA	1781.9	51.4	28.6	51	61.6	48.5	NA	51.1	1164.9
G3V8G5	Golgi apparatus protein 1 OS	GLG1	0	7.782	2	2	2	2	NA	NA	NA	NA	NA	NA	NA	NA	NA	NA	NA	NA	NA	NA	NA	NA	NA	NA	NA	NA	NA	NA	NA	NA	NA	NA	NA	NA	NA	NA	NA	NA	135.3	12.1	8.5	12.2	12.7	12.7	9.7	9.3	134.2
D3ZFP4	Protein Mcm3 OS	MCM3	0	7.755	3	2	2	2	NA	NA	NA	NA	NA	NA	NA	NA	NA	NA	NA	NA	NA	NA	NA	NA	NA	NA	NA	NA	NA	NA	NA	NA	NA	NA	NA	NA	NA	NA	NA	NA	116.4	10.5	6.2	10.1	6.7	8.8	5.4	6.1	70.8
B4F7C9	Protein Stt3a OS	STT3A	0	7.73	4	2	2	2	264.4	67.6	63.9	63.9	80.2	82.9	89.3	79.1	251.6	35.2	89.5	65.7	48.5	60.4	41.5	35.6	NA	NA	NA	NA	NA	NA	NA	NA	NA	NA	NA	NA	NA	NA	NA	NA	NA	NA	NA	NA	NA	NA	NA	NA	NA
O55159	Epithelial cell adhesion molecule OS	EPCAM	0	7.695	7	1	3	1	NA	NA	NA	NA	NA	NA	NA	NA	NA	NA	NA	NA	NA	NA	NA	NA	NA	NA	NA	NA	NA	NA	NA	NA	NA	NA	NA	NA	NA	NA	NA	NA	146.5	4.1	1.8	16.4	13.1	7.3	6.8	3	294.5
Q6AYE5	Out at first protein homolog OS	OAF	0	7.664	6	2	4	2	824.4	19.3	38.6	21.4	50.7	14.7	21.9	24.7	921.2	25.6	NA	NA	26.7	20.8	30.6	9.1	180.1	6	2.1	6.1	2.9	5.8	8.5	1.1	231.5	6.3	3.8	5.7	4.8	8.5	NA	NA	1886.5	50	34.8	37.9	46.3	30.9	NA	37.2	1056
P40329	Arginine--tRNA ligase, cytoplasmic OS	RARS	0	7.62	4	3	3	3	NA	NA	NA	NA	NA	NA	NA	NA	NA	NA	NA	NA	NA	NA	NA	NA	157.2	2.6	8.3	9.5	5.9	5.9	11	8.4	273	6	12.9	7.2	7.7	11.9	9.1	7.4	NA	NA	NA	NA	NA	NA	NA	NA	NA
G3V9N9	Mannosidase 1, alpha (Predicted), isoform CRA_a OS	MAN1A1	0	7.609	5	3	5	3	NA	NA	NA	NA	NA	NA	NA	NA	NA	NA	NA	NA	NA	NA	NA	NA	1729.2	45	61.8	70	48.3	38.4	58.9	37.3	2213.2	39.1	69.8	53.3	50.4	78.6	59.7	19.4	410	10	9.5	9.6	14.3	8.2	NA	9.1	254.5
P27605	Hypoxanthine-guanine phosphoribosyltransferase OS	HPRT1	0	7.591	12	2	5	2	NA	NA	NA	NA	NA	NA	NA	NA	NA	NA	NA	NA	NA	NA	NA	NA	NA	NA	NA	NA	NA	NA	NA	NA	NA	NA	NA	NA	NA	NA	NA	NA	290.9	19.4	13.6	16.6	19.1	17.6	6.6	14	159.1
Q05982	Nucleoside diphosphate kinase A OS	NME1	0	7.539	21	3	3	1	NA	NA	NA	NA	NA	NA	NA	NA	NA	NA	NA	NA	NA	NA	NA	NA	NA	NA	NA	NA	NA	NA	NA	NA	NA	NA	NA	NA	NA	NA	NA	NA	NA	NA	NA	NA	NA	NA	NA	NA	NA
P62890	60S ribosomal protein L30 OS	RPL30	0	7.524	27	3	4	3	78.6	20.3	18.8	16.8	15.8	22.9	19.1	20.9	82.7	10.8	17.4	12	13.8	21.1	9.1	12.7	809.7	18.7	19.9	22.7	36.3	23.7	26.9	26.5	1111.4	24.6	42.6	25.3	29.7	41.4	27.2	NA	223.1	35.9	28.2	38.6	39.1	35.1	39	32.5	113.1
G3V8V3	Phosphorylase OS	PYGM	0	7.512	4	3	6	1	NA	NA	NA	NA	NA	NA	NA	NA	NA	NA	NA	NA	NA	NA	NA	NA	NA	NA	NA	NA	NA	NA	NA	NA	NA	NA	NA	NA	NA	NA	NA	NA	NA	NA	NA	NA	NA	NA	NA	NA	NA
G3V998	Lanosterol synthase OS	LSS	0	7.47	4	2	2	2	NA	NA	NA	NA	NA	NA	NA	NA	NA	NA	NA	NA	NA	NA	NA	NA	NA	NA	NA	NA	NA	NA	NA	NA	NA	NA	NA	NA	NA	NA	NA	NA	NA	NA	NA	NA	NA	NA	NA	NA	NA
D4A5K6	Protein Zmpste24 OS	ZMPSTE24	0	7.414	5	2	2	2	NA	NA	NA	NA	NA	NA	NA	NA	NA	NA	NA	NA	NA	NA	NA	NA	NA	NA	NA	NA	NA	NA	NA	NA	NA	NA	NA	NA	NA	NA	NA	NA	190.7	13.3	5	10.7	17.8	11.5	NA	8.8	160.7
P23606	Protein-glutamine gamma-glutamyltransferase K OS	TGM1	0	7.334	4	2	2	2	81	49.2	36.5	73.6	56	32.2	29.1	93	70.4	31	40.9	35.2	45.8	51.1	45.4	58	NA	NA	NA	NA	NA	NA	NA	NA	NA	NA	NA	NA	NA	NA	NA	NA	NA	NA	NA	NA	NA	NA	NA	NA	NA
Q6AYI1	DEAD (Asp-Glu-Ala-Asp) box polypeptide 5 OS	DDX5	0	7.326	7	4	4	3	NA	NA	NA	NA	NA	NA	NA	NA	NA	NA	NA	NA	NA	NA	NA	NA	NA	NA	NA	NA	NA	NA	NA	NA	NA	NA	NA	NA	NA	NA	NA	NA	894.1	61.3	28.7	47.7	75	54	72.5	66.5	674.1
P50398	Rab GDP dissociation inhibitor alpha OS	GDI1	0	7.317	8	3	4	1	NA	NA	NA	NA	NA	NA	NA	NA	NA	NA	NA	NA	NA	NA	NA	NA	NA	NA	NA	NA	NA	NA	NA	NA	NA	NA	NA	NA	NA	NA	NA	NA	NA	NA	NA	NA	NA	NA	NA	NA	NA
D4A8D5	Filamin, beta (Predicted) OS	FLNB	0	7.302	1	2	2	1	NA	NA	NA	NA	NA	NA	NA	NA	NA	NA	NA	NA	NA	NA	NA	NA	NA	NA	NA	NA	NA	NA	NA	NA	NA	NA	NA	NA	NA	NA	NA	NA	NA	NA	NA	NA	NA	NA	NA	NA	NA
P12711	Alcohol dehydrogenase class-3 OS	ADH5	0	7.286	9	4	8	4	1224.9	12.4	16.7	28.7	16.9	15.9	17.9	16.9	1424.9	9.9	13.4	1.7	23	14.8	11.9	3.1	2130.6	40.5	39.7	30.6	39.2	48.2	54.4	1.5	2312.6	25.6	65.6	75.2	41.3	59.2	37.7	11.8	NA	NA	NA	NA	NA	NA	NA	NA	NA
P35213	14-3-3 protein beta/alpha OS	YWHAB	0	7.258	17	4	6	1	NA	NA	NA	NA	NA	NA	NA	NA	NA	NA	NA	NA	NA	NA	NA	NA	NA	NA	NA	NA	NA	NA	NA	NA	NA	NA	NA	NA	NA	NA	NA	NA	NA	NA	NA	NA	NA	NA	NA	NA	NA
C0JPT7	Filamin alpha OS	FLNA	0	7.244	1	2	3	1	254.1	34.6	15.7	31	15	11.6	14.4	32.7	250.8	14.4	27.2	13.8	12.6	23.2	13.4	14.3	229.9	6.4	6.4	7.8	3.6	4.4	4.7	0.8	270.3	2.9	9.1	4.9	5.9	9.3	9	NA	124	14.1	12.2	14.6	12	7.4	18.7	12.2	83.8
D3ZHJ3	Protein Sema3b OS	SEMA3B	0	7.24	3	2	2	2	NA	NA	NA	NA	NA	NA	NA	NA	NA	NA	NA	NA	NA	NA	NA	NA	NA	NA	NA	NA	NA	NA	NA	NA	NA	NA	NA	NA	NA	NA	NA	NA	230.9	11.9	11.5	17.4	18.9	18.9	5	9.6	121.2
D3Z8E2	Protein Sema3e OS	SEMA3E	0	7.226	3	2	3	2	910	2.5	8	9.8	7.8	3.9	11.6	4.4	990.9	4.6	NA	NA	8.6	5.9	9.9	NA	NA	NA	NA	NA	NA	NA	NA	NA	NA	NA	NA	NA	NA	NA	NA	NA	NA	NA	NA	NA	NA	NA	NA	NA	NA
Q63570	26S protease regulatory subunit 6B OS	PSMC4	0	7.204	6	2	4	2	72.2	8.6	4.8	5.5	4.1	1.6	3.1	7.3	80.8	NA	5.5	0.1	4.5	4.3	2.9	7.9	NA	NA	NA	NA	NA	NA	NA	NA	NA	NA	NA	NA	NA	NA	NA	NA	106.8	5.1	4.1	5.1	2.9	5.4	0.3	4.4	61.4
Q5RKI0	WD repeat-containing protein 1 OS	WDR1	0	7.159	5	4	7	4	317	3.1	7.6	10.4	7.1	4.2	7.1	2.8	329.4	3.4	8.2	NA	5.8	8.9	6.7	NA	224.6	7.3	7.6	7.5	7.1	6.1	8.2	6.1	304.9	4.1	9.1	5.1	8.3	11.2	10.6	10.1	379.9	11.3	7.1	10.5	10.6	7.5	NA	9.3	198.6
D3ZBN3	Protein Epha2 OS	EPHA2	0	7.145	3	3	3	3	NA	NA	NA	NA	NA	NA	NA	NA	NA	NA	NA	NA	NA	NA	NA	NA	NA	NA	NA	NA	NA	NA	NA	NA	NA	NA	NA	NA	NA	NA	NA	NA	311	47.6	24.3	37.6	39.2	34.6	33.1	41.6	244.3
P24049	60S ribosomal protein L17 OS	RPL17	0	7.143	14	3	4	3	455.6	20.2	16	30	18.8	22.5	15.8	39	644.2	12.2	21.7	1.7	16	19.6	19.7	6.8	205.8	7.6	15.7	18.1	10.2	10	22.3	12.3	387.9	9.1	14.1	12.1	17.1	25.3	22.7	5.2	NA	NA	NA	NA	NA	NA	NA	NA	NA
P00689	Pancreatic alpha-amylase OS	AMY2	0	7.124	2	1	2	1	NA	NA	NA	NA	NA	NA	NA	NA	NA	NA	NA	NA	NA	NA	NA	NA	NA	NA	NA	NA	NA	NA	NA	NA	NA	NA	NA	NA	NA	NA	NA	NA	168.3	16.9	8.9	19.6	20	13.5	10.1	12.2	71.7
B1WC49	Api5 protein OS	API5	0	7.115	6	2	2	2	NA	NA	NA	NA	NA	NA	NA	NA	NA	NA	NA	NA	NA	NA	NA	NA	NA	NA	NA	NA	NA	NA	NA	NA	NA	NA	NA	NA	NA	NA	NA	NA	315.1	25.5	55.1	21.5	26.6	16.4	17.9	21.5	190.9
G3V8U9	Proteasome subunit beta type OS	PSMB4	0	7.112	11	2	3	2	344	2.5	3.3	9.9	4.7	3.5	3	8	346.6	4	NA	NA	5.4	4.7	3.8	NA	NA	NA	NA	NA	NA	NA	NA	NA	NA	NA	NA	NA	NA	NA	NA	NA	158.5	15.9	7.2	16.6	14.3	10	8.1	8.9	140.4
P62755	40S ribosomal protein S6 OS	RPS6	0	7.112	9	2	4	2	NA	NA	NA	NA	NA	NA	NA	NA	NA	NA	NA	NA	NA	NA	NA	NA	1505.5	40.1	67	59.7	55.6	42.3	56.2	25.1	2131	17.6	78.2	49.7	61.6	100.8	73	21.7	367.1	14.3	11.6	14	16.9	17.1	14.2	12.4	233.1
P21213	Histidine ammonia-lyase OS	HAL	0	7.017	6	4	5	4	NA	NA	NA	NA	NA	NA	NA	NA	NA	NA	NA	NA	NA	NA	NA	NA	NA	NA	NA	NA	NA	NA	NA	NA	NA	NA	NA	NA	NA	NA	NA	NA	167.3	102.2	69.4	69.5	85	62.6	86.2	87.5	219.6
P52873	Pyruvate carboxylase, mitochondrial OS	PC	0	6.945	3	2	2	2	NA	NA	NA	NA	NA	NA	NA	NA	NA	NA	NA	NA	NA	NA	NA	NA	NA	NA	NA	NA	NA	NA	NA	NA	NA	NA	NA	NA	NA	NA	NA	NA	89	14.8	9.4	14.6	14	7.2	13.3	12.4	65.2
B5DEY8	Protein Snx6 OS	SNX6	0	6.936	5	2	2	2	NA	NA	NA	NA	NA	NA	NA	NA	NA	NA	NA	NA	NA	NA	NA	NA	NA	NA	NA	NA	NA	NA	NA	NA	NA	NA	NA	NA	NA	NA	NA	NA	186.2	24.5	18	18.1	19.6	12.5	16.2	21.5	97.7
M0RCH0	Eukaryotic translation initiation factor 3 subunit I (Fragment) OS	EIF3I	0	6.891	7	2	2	2	NA	NA	NA	NA	NA	NA	NA	NA	NA	NA	NA	NA	NA	NA	NA	NA	279.1	3.7	5.7	5.6	5.6	4.7	6.4	5.3	426.5	NA	12	4.9	8.9	10.3	5.7	3	NA	NA	NA	NA	NA	NA	NA	NA	NA
D4A9D6	DEAH (Asp-Glu-Ala-His) box polypeptide 9 (Predicted) OS	DHX9	0	6.838	2	2	2	2	NA	NA	NA	NA	NA	NA	NA	NA	NA	NA	NA	NA	NA	NA	NA	NA	NA	NA	NA	NA	NA	NA	NA	NA	NA	NA	NA	NA	NA	NA	NA	NA	135.6	6.6	9.4	7.9	10.1	4.8	3.7	6.1	90.4
Q9EQT5	Tubulointerstitial nephritis antigen-like OS	TINAGL1	0	6.831	5	2	4	2	NA	NA	NA	NA	NA	NA	NA	NA	NA	NA	NA	NA	NA	NA	NA	NA	NA	NA	NA	NA	NA	NA	NA	NA	NA	NA	NA	NA	NA	NA	NA	NA	152.7	40.4	23.6	25	38.4	27.2	27.6	34.1	168.3
P32551	Cytochrome b-c1 complex subunit 2, mitochondrial OS	UQCRC2	0	6.794	7	2	2	2	NA	NA	NA	NA	NA	NA	NA	NA	NA	NA	NA	NA	NA	NA	NA	NA	NA	NA	NA	NA	NA	NA	NA	NA	NA	NA	NA	NA	NA	NA	NA	NA	37.1	21.1	11.4	13.8	20.5	17.4	13.5	12.9	30.2
Q5EAP4	Guanine nucleotide binding protein, alpha 14 OS	GNA14	0	6.724	10	2	2	2	NA	NA	NA	NA	NA	NA	NA	NA	NA	NA	NA	NA	NA	NA	NA	NA	NA	NA	NA	NA	NA	NA	NA	NA	NA	NA	NA	NA	NA	NA	NA	NA	NA	NA	NA	NA	NA	NA	NA	NA	NA
P12001	60S ribosomal protein L18 OS	RPL18	0	6.644	13	2	3	2	63.2	3.7	2.3	3.5	4.5	2.7	NA	4	89	NA	3.8	NA	NA	2	2.1	NA	NA	NA	NA	NA	NA	NA	NA	NA	NA	NA	NA	NA	NA	NA	NA	NA	NA	NA	NA	NA	NA	NA	NA	NA	NA
P05708	Hexokinase-1 OS	HK1	0	6.627	3	2	2	2	NA	NA	NA	NA	NA	NA	NA	NA	NA	NA	NA	NA	NA	NA	NA	NA	NA	NA	NA	NA	NA	NA	NA	NA	NA	NA	NA	NA	NA	NA	NA	NA	328.7	19	26.6	15.4	28.2	24.7	7.9	20.2	198.4
O70196	Prolyl endopeptidase OS	PREP	0	6.627	5	2	3	2	108	8.4	6.8	13.6	12.4	6.8	7.5	11.1	89.1	5.5	10	6.3	7.2	6.2	7.1	4.3	NA	NA	NA	NA	NA	NA	NA	NA	NA	NA	NA	NA	NA	NA	NA	NA	194.4	21.6	9.7	10.6	21.5	16.5	30.7	19.1	124.5
Q5U2Q7	Eukaryotic peptide chain release factor subunit 1 OS	ETF1	0	6.604	6	2	3	2	146.4	24	43.4	29.1	47.7	27.1	30.7	29.5	149	34.1	37.5	16.2	28.8	41.1	24.7	36.5	73.7	8.1	3.9	9.4	9.4	5.7	6.7	9.5	103.1	11.2	11.5	8.5	7.7	8.7	9.5	9.7	NA	NA	NA	NA	NA	NA	NA	NA	NA
P40307	Proteasome subunit beta type-2 OS	PSMB2	0	6.584	10	2	3	2	170.2	11	12.9	16.6	14	9.9	17.9	18.3	181.1	6.8	18.6	5.8	11.9	15.1	8.6	6.4	NA	NA	NA	NA	NA	NA	NA	NA	NA	NA	NA	NA	NA	NA	NA	NA	NA	NA	NA	NA	NA	NA	NA	NA	NA
Q3KR86	Mitochondrial inner membrane protein (Fragment) OS	IMMT	0	6.571	3	2	2	2	NA	NA	NA	NA	NA	NA	NA	NA	NA	NA	NA	NA	NA	NA	NA	NA	NA	NA	NA	NA	NA	NA	NA	NA	NA	NA	NA	NA	NA	NA	NA	NA	117.2	3.9	5.3	9.4	8.5	7.2	0.8	8.7	111.9
O35162	Heat shock 70 kDa protein 13 OS	HSPA13	0	6.383	6	3	3	3	NA	NA	NA	NA	NA	NA	NA	NA	NA	NA	NA	NA	NA	NA	NA	NA	1121.5	NA	7.2	8.7	10.5	7.3	8.2	NA	1242.7	NA	14	5.3	7	10.7	5.3	NA	NA	NA	NA	NA	NA	NA	NA	NA	NA
E9PSV5	Phosphoserine aminotransferase OS	PSAT1	0	6.383	4	1	3	1	NA	NA	NA	NA	NA	NA	NA	NA	NA	NA	NA	NA	NA	NA	NA	NA	NA	NA	NA	NA	NA	NA	NA	NA	NA	NA	NA	NA	NA	NA	NA	NA	51.8	5.8	19.6	4.9	7.2	2.9	0.8	3.7	35.9
P26772	10 kDa heat shock protein, mitochondrial OS	HSPE1	0	6.371	25	3	5	3	529.9	8.1	17.1	46.9	23.2	13.9	21.3	33.1	462.8	7.1	14.4	NA	25.2	19	14.5	3.5	NA	NA	NA	NA	NA	NA	NA	NA	NA	NA	NA	NA	NA	NA	NA	NA	1723.7	63.4	31.9	123.9	101.5	60.4	3.8	44.6	2324.5
Q6QD51	Coiled-coil domain-containing protein 80 OS	CCDC80	0	6.333	3	3	3	3	NA	NA	NA	NA	NA	NA	NA	NA	NA	NA	NA	NA	NA	NA	NA	NA	NA	NA	NA	NA	NA	NA	NA	NA	NA	NA	NA	NA	NA	NA	NA	NA	436.1	35.4	34.8	38.6	43.8	32.5	15.7	43.5	221.3
F1LTJ5	Protein Hspg2 OS	HSPG2	0	6.327	1	3	3	2	NA	NA	NA	NA	NA	NA	NA	NA	NA	NA	NA	NA	NA	NA	NA	NA	190.9	5.7	10	7	5.5	8.5	7.8	8.5	453.4	NA	11.1	11.1	10.1	10.9	3.5	6.9	NA	NA	NA	NA	NA	NA	NA	NA	NA
Q5XIJ3	Isocitrate dehydrogenase 3 (NAD), gamma OS	IDH3G	0	6.327	8	2	2	2	NA	NA	NA	NA	NA	NA	NA	NA	NA	NA	NA	NA	NA	NA	NA	NA	NA	NA	NA	NA	NA	NA	NA	NA	NA	NA	NA	NA	NA	NA	NA	NA	421.7	14.1	8.8	15.9	17.1	13.4	NA	11.4	279.1
Q9EQV6	Tripeptidyl-peptidase 1 OS	TPP1	0	6.316	4	2	6	2	868.1	6	12.2	9.9	13	5.6	9.1	3.7	957	8.6	10.6	NA	10.3	9.7	6.1	NA	310.8	NA	3.7	2.5	NA	NA	2.1	NA	272.9	NA	4	1.8	2.4	4.5	2.8	5.2	144.8	7.9	3	6	4.9	1.9	2.5	4.5	107.8
P19804	Nucleoside diphosphate kinase B OS	NME2	0	6.313	16	3	3	1	NA	NA	NA	NA	NA	NA	NA	NA	NA	NA	NA	NA	NA	NA	NA	NA	60	2.9	3.4	4.2	5.9	4.3	2.8	2.7	169	2.4	5.9	3.7	7.8	5.7	5.9	6.9	NA	NA	NA	NA	NA	NA	NA	NA	NA
D3ZJ32	Protein Esyt2 OS	ESYT2	0	6.309	4	2	3	2	NA	NA	NA	NA	NA	NA	NA	NA	NA	NA	NA	NA	NA	NA	NA	NA	NA	NA	NA	NA	NA	NA	NA	NA	NA	NA	NA	NA	NA	NA	NA	NA	NA	NA	NA	NA	NA	NA	NA	NA	NA
Q5FVM4	Non-POU domain-containing octamer-binding protein OS	NONO	0	6.304	5	1	2	1	NA	NA	NA	NA	NA	NA	NA	NA	NA	NA	NA	NA	NA	NA	NA	NA	NA	NA	NA	NA	NA	NA	NA	NA	NA	NA	NA	NA	NA	NA	NA	NA	NA	NA	NA	NA	NA	NA	NA	NA	NA
Q6QLN3	Glioma tumor suppressor candidate region gene 2 OS	GLTSCR2	0	6.208	6	2	2	2	NA	NA	NA	NA	NA	NA	NA	NA	NA	NA	NA	NA	NA	NA	NA	NA	NA	NA	NA	NA	NA	NA	NA	NA	NA	NA	NA	NA	NA	NA	NA	NA	141.4	40.9	26.4	31.7	42.4	35.9	30.1	32.6	172.2
O35547	Long-chain-fatty-acid--CoA ligase 4 OS	ACSL4	0	6.203	5	2	2	2	NA	NA	NA	NA	NA	NA	NA	NA	NA	NA	NA	NA	NA	NA	NA	NA	NA	NA	NA	NA	NA	NA	NA	NA	NA	NA	NA	NA	NA	NA	NA	NA	205.7	26.6	31.1	30.7	37.2	26.5	50.4	26.2	181.4
F1LN75	Septin-9 (Fragment) OS	SEPT9	0	6.176	6	3	3	3	NA	NA	NA	NA	NA	NA	NA	NA	NA	NA	NA	NA	NA	NA	NA	NA	825	4.3	12	8.2	10.4	9.9	15.4	2.5	1006.2	4	16.2	15.6	13.5	21.8	11.4	0.6	NA	NA	NA	NA	NA	NA	NA	NA	NA
Q56A27	Nuclear cap-binding protein subunit 1 OS	NCBP1	0	6.172	3	2	3	2	134.9	NA	NA	3.2	NA	1	NA	4.6	178.9	NA	NA	NA	NA	NA	NA	0.9	NA	NA	NA	NA	NA	NA	NA	NA	NA	NA	NA	NA	NA	NA	NA	NA	NA	NA	NA	NA	NA	NA	NA	NA	NA
P17078	60S ribosomal protein L35 OS	RPL35	0	6.15	20	3	12	3	67.6	NA	NA	1.9	NA	NA	NA	NA	101.9	NA	3.4	NA	NA	NA	NA	NA	396.2	55.3	39.7	45	49.1	31.8	44.1	30.7	2830.4	29.7	59.3	52.5	57.1	61.4	52.9	NA	2536.7	99.6	58.9	88.8	98.9	62.1	70.6	64.4	3478.8
D3ZTV7	Ash2 (Absent, small, or homeotic)-like (Drosophila) (Predicted) OS	ASH2L	0	6.107	4	2	2	2	NA	NA	NA	NA	NA	NA	NA	NA	NA	NA	NA	NA	NA	NA	NA	NA	NA	NA	NA	NA	NA	NA	NA	NA	NA	NA	NA	NA	NA	NA	NA	NA	82.9	3.9	4.4	8	4.4	5.3	1.6	4.3	52.4
Q920L2	Succinate dehydrogenase [ubiquinone] flavoprotein subunit, mitochondrial OS	SDHA	0	6.098	2	1	3	1	NA	NA	NA	NA	NA	NA	NA	NA	NA	NA	NA	NA	NA	NA	NA	NA	NA	NA	NA	NA	NA	NA	NA	NA	NA	NA	NA	NA	NA	NA	NA	NA	NA	NA	NA	NA	NA	NA	NA	NA	NA
Q4FZT9	26S proteasome non-ATPase regulatory subunit 2 OS	PSMD2	0	6.072	3	2	2	2	NA	NA	NA	NA	NA	NA	NA	NA	NA	NA	NA	NA	NA	NA	NA	NA	NA	NA	NA	NA	NA	NA	NA	NA	NA	NA	NA	NA	NA	NA	NA	NA	NA	NA	NA	NA	NA	NA	NA	NA	NA
Q3MIE4	Synaptic vesicle membrane protein VAT-1 homolog OS	VAT1	0	5.985	4	1	4	1	165.4	5.6	9.5	19.8	12.3	9.3	8.4	13.9	165	5.2	8.3	7.3	7.9	8.3	9.7	6.9	NA	NA	NA	NA	NA	NA	NA	NA	NA	NA	NA	NA	NA	NA	NA	NA	2026.1	105.7	67.5	101	127	83.2	77.8	84.6	1161.5
P62845	40S ribosomal protein S15 OS	RPS15	0	5.94	15	1	2	1	NA	NA	NA	NA	NA	NA	NA	NA	NA	NA	NA	NA	NA	NA	NA	NA	NA	NA	NA	NA	NA	NA	NA	NA	NA	NA	NA	NA	NA	NA	NA	NA	NA	NA	NA	NA	NA	NA	NA	NA	NA
P21531	60S ribosomal protein L3 OS	RPL3	0	5.904	7	4	5	4	188.3	4.1	4.2	19.3	4.9	2.1	7.6	28.6	222.3	0.7	3.9	NA	4.5	2.2	2.1	NA	206	9.1	10.9	12.7	11.5	11.5	10.3	12.3	299.5	6.1	11	9.2	8	14.6	15.5	3.6	NA	NA	NA	NA	NA	NA	NA	NA	NA
Q9Z0W7	Chloride intracellular channel protein 4 OS	CLIC4	0	5.888	9	2	3	2	NA	NA	NA	NA	NA	NA	NA	NA	NA	NA	NA	NA	NA	NA	NA	NA	NA	NA	NA	NA	NA	NA	NA	NA	NA	NA	NA	NA	NA	NA	NA	NA	115.4	6.6	4.7	5.6	5.6	4.1	NA	10.3	68.9
P04961	Proliferating cell nuclear antigen OS	PCNA	0	5.872	11	2	2	2	112.9	11.5	14.4	13.8	11.2	14.2	11	7.8	131	8	8	6.7	6.8	13.7	12.9	6.5	NA	NA	NA	NA	NA	NA	NA	NA	NA	NA	NA	NA	NA	NA	NA	NA	NA	NA	NA	NA	NA	NA	NA	NA	NA
Q63584	Transmembrane emp24 domain-containing protein 10 OS	TMED10	0	5.844	7	1	4	1	NA	NA	NA	NA	NA	NA	NA	NA	NA	NA	NA	NA	NA	NA	NA	NA	NA	NA	NA	NA	NA	NA	NA	NA	NA	NA	NA	NA	NA	NA	NA	NA	108.8	19.6	10.9	14.6	7.1	11.8	16.8	10.6	99.7
D3ZIE9	Protein Aldh18a1 OS	ALDH18A1	0	5.779	5	3	5	3	NA	NA	NA	NA	NA	NA	NA	NA	NA	NA	NA	NA	NA	NA	NA	NA	NA	NA	NA	NA	NA	NA	NA	NA	NA	NA	NA	NA	NA	NA	NA	NA	87	14.5	13.6	13.2	17.3	10.1	17.3	15.5	68
Q99ML5	Prenylcysteine oxidase OS	PCYOX1	0	5.736	9	2	3	2	NA	NA	NA	NA	NA	NA	NA	NA	NA	NA	NA	NA	NA	NA	NA	NA	NA	NA	NA	NA	NA	NA	NA	NA	NA	NA	NA	NA	NA	NA	NA	NA	40.5	8.4	9	9.7	11.8	10.8	13.9	12.5	29.6
P62250	40S ribosomal protein S16 OS	RPS16	0	5.708	16	3	7	3	337.3	12.2	10.9	22.6	12.3	10.5	16.5	15.4	366	6.7	14.7	0.8	13.5	18.9	9.2	6.5	387.9	4.7	15.5	12	16.8	8.4	23.6	16.1	495.2	8.6	14.9	15	10.2	24.2	15.4	4.4	1248	14.5	6.1	18.2	12.8	7.9	NA	8.3	647.1
F1LPV8	Protein Suclg2 OS	SUCLG2	0	5.702	4	2	2	2	NA	NA	NA	NA	NA	NA	NA	NA	NA	NA	NA	NA	NA	NA	NA	NA	85	NA	6.2	8.9	5.9	3.9	6.7	8.2	361.1	3.7	12.4	9.2	8.9	17.2	10.3	5.1	NA	NA	NA	NA	NA	NA	NA	NA	NA
P60868	40S ribosomal protein S20 OS	RPS20	0	5.677	16	2	3	2	73.4	15.5	8.6	15	9.9	9.4	18.4	16.6	74.5	7.1	38.3	13.7	8.5	10.9	8.3	9.4	117.6	NA	5.1	7.7	NA	3.2	4.6	1.7	141.2	2.5	4.4	3.5	4	4.8	3.7	NA	NA	NA	NA	NA	NA	NA	NA	NA	NA
Q9JK11	Reticulon-4 OS	RTN4	0	5.668	2	2	2	2	NA	NA	NA	NA	NA	NA	NA	NA	NA	NA	NA	NA	NA	NA	NA	NA	NA	NA	NA	NA	NA	NA	NA	NA	NA	NA	NA	NA	NA	NA	NA	NA	NA	NA	NA	NA	NA	NA	NA	NA	NA
P42123	L-lactate dehydrogenase B chain OS	LDHB	0	5.656	4	1	2	1	NA	NA	NA	NA	NA	NA	NA	NA	NA	NA	NA	NA	NA	NA	NA	NA	NA	NA	NA	NA	NA	NA	NA	NA	NA	NA	NA	NA	NA	NA	NA	NA	105.6	15.5	14.4	13.8	12.8	13.1	15.1	13.3	54.2
P09330	Ribose-phosphate pyrophosphokinase 2 OS	PRPS2	0	5.652	9	3	4	3	NA	NA	NA	NA	NA	NA	NA	NA	NA	NA	NA	NA	NA	NA	NA	NA	611.5	41.1	53.4	39.9	33.2	24.4	35.1	31.1	734.2	34.8	37.4	27.9	32.4	37.5	40.9	43.6	NA	NA	NA	NA	NA	NA	NA	NA	NA
D3Z8H1	Protein Thbs3 OS	THBS3	0	5.597	2	1	2	1	NA	NA	NA	NA	NA	NA	NA	NA	NA	NA	NA	NA	NA	NA	NA	NA	NA	NA	NA	NA	NA	NA	NA	NA	NA	NA	NA	NA	NA	NA	NA	NA	NA	NA	NA	NA	NA	NA	NA	NA	NA
Q9Z1B2	Glutathione S-transferase Mu 5 OS	GSTM5	0	5.579	10	2	2	2	NA	NA	NA	NA	NA	NA	NA	NA	NA	NA	NA	NA	NA	NA	NA	NA	72.6	NA	NA	2.4	NA	3.5	3.6	2.8	143.5	NA	NA	NA	4.6	5.6	2.4	NA	NA	NA	NA	NA	NA	NA	NA	NA	NA
Q68HB6	Protein Pcdh7 OS	PCDH7	0	5.539	2	2	2	2	NA	NA	NA	NA	NA	NA	NA	NA	NA	NA	NA	NA	NA	NA	NA	NA	NA	NA	NA	NA	NA	NA	NA	NA	NA	NA	NA	NA	NA	NA	NA	NA	127	12.8	4.8	9.5	7.7	5	3.8	2.8	73.3
Q7TPJ0	Translocon-associated protein subunit alpha OS	SSR1	0	5.533	5	1	3	1	79.9	12.4	6.2	16.9	12	11.8	13.1	14.6	84.2	3.9	9.4	6.5	13	12.1	5.6	9.8	NA	NA	NA	NA	NA	NA	NA	NA	NA	NA	NA	NA	NA	NA	NA	NA	22.3	28.9	33.1	17.6	28.6	19.4	36.1	23.2	22.1
P36972	Adenine phosphoribosyltransferase OS	APRT	0	5.531	17	3	5	3	181.9	5.6	7	3.3	3	4.1	5.4	6.2	192.3	5.4	6.2	NA	4.8	7.5	6.4	NA	448.2	3.1	6.9	3.2	2.6	5.7	5.6	4.9	518	3.7	10.2	3.9	4.3	8.7	6.5	2.2	NA	NA	NA	NA	NA	NA	NA	NA	NA
Q6TMA8	Angiopoietin-related protein 4 OS	ANGPTL4	0	5.515	6	2	2	2	NA	NA	NA	NA	NA	NA	NA	NA	NA	NA	NA	NA	NA	NA	NA	NA	NA	NA	NA	NA	NA	NA	NA	NA	NA	NA	NA	NA	NA	NA	NA	NA	96.1	11.5	7.9	13.5	12.8	11.3	10.7	10.1	52.2
D3ZWE3	Premature ovarian failure 1B (Predicted) OS	POF1B	0	5.498	4	2	2	2	NA	NA	NA	NA	NA	NA	NA	NA	NA	NA	NA	NA	NA	NA	NA	NA	NA	NA	NA	NA	NA	NA	NA	NA	NA	NA	NA	NA	NA	NA	NA	NA	61.9	37.3	17.8	25.3	42.2	23.8	54.1	40.9	116.2
P62271	40S ribosomal protein S18 OS	RPS18	0	5.454	13	2	8	2	72.8	2	4.7	7.7	4.5	3.5	4.5	4.6	85.8	NA	4.6	NA	2.7	3.7	NA	2.7	NA	NA	NA	NA	NA	NA	NA	NA	NA	NA	NA	NA	NA	NA	NA	NA	1711.4	35.8	16.9	41.1	36.2	26.2	NA	23	1934.6
Q5XIC6	Proteasome (Prosome, macropain) 26S subunit, non-ATPase, 12 OS	PSMD12	0	5.448	7	2	2	2	NA	NA	NA	NA	NA	NA	NA	NA	NA	NA	NA	NA	NA	NA	NA	NA	NA	NA	NA	NA	NA	NA	NA	NA	NA	NA	NA	NA	NA	NA	NA	NA	1290	21.5	23.4	26.5	24.7	24.8	NA	23.3	772.6
M0R5V1	Protein Ppm1l (Fragment) OS	PPM1L	0	5.435	13	2	2	2	NA	NA	NA	NA	NA	NA	NA	NA	NA	NA	NA	NA	NA	NA	NA	NA	63.3	5.6	7.4	12.2	5.4	9.1	7.9	4.4	158.7	3.7	4.1	6.5	8.1	8.5	9.2	2.7	NA	NA	NA	NA	NA	NA	NA	NA	NA
M0RDD7	RCG29880 OS	RCG_29880	0	5.432	6	1	3	1	62.7	15.6	7.7	13.2	11.8	8.1	14	9.7	99.3	10.3	9.9	9.3	8.4	10.3	12.3	7.8	NA	NA	NA	NA	NA	NA	NA	NA	NA	NA	NA	NA	NA	NA	NA	NA	NA	NA	NA	NA	NA	NA	NA	NA	NA
D3ZQN7	Protein Lamb1 OS	LAMB1	0	5.43	1	2	2	2	NA	NA	NA	NA	NA	NA	NA	NA	NA	NA	NA	NA	NA	NA	NA	NA	NA	NA	NA	NA	NA	NA	NA	NA	NA	NA	NA	NA	NA	NA	NA	NA	83.6	15.9	14.1	9.6	12.4	16.1	14.8	11.7	62.4
Q5XI86	Peptidyl-tRNA hydrolase 2 OS	PTRH2	0	5.413	8	1	2	1	NA	NA	NA	NA	NA	NA	NA	NA	NA	NA	NA	NA	NA	NA	NA	NA	NA	NA	NA	NA	NA	NA	NA	NA	NA	NA	NA	NA	NA	NA	NA	NA	NA	NA	NA	NA	NA	NA	NA	NA	NA
P43278	Histone H1.0 OS	H1F0	0	5.391	12	2	2	2	NA	NA	NA	NA	NA	NA	NA	NA	NA	NA	NA	NA	NA	NA	NA	NA	NA	NA	NA	NA	NA	NA	NA	NA	NA	NA	NA	NA	NA	NA	NA	NA	207	20.8	19	14.3	23.5	17.4	17.6	18.8	155.7
P62744	AP-2 complex subunit sigma OS	AP2S1	0	5.386	13	2	3	2	NA	NA	NA	NA	NA	NA	NA	NA	NA	NA	NA	NA	NA	NA	NA	NA	NA	NA	NA	NA	NA	NA	NA	NA	NA	NA	NA	NA	NA	NA	NA	NA	1317	36.7	31.8	40.3	49.2	31.7	9.5	36.6	851
G3V826	Transketolase OS	TKT	0	5.331	4	2	2	2	NA	NA	NA	NA	NA	NA	NA	NA	NA	NA	NA	NA	NA	NA	NA	NA	NA	NA	NA	NA	NA	NA	NA	NA	NA	NA	NA	NA	NA	NA	NA	NA	NA	NA	NA	NA	NA	NA	NA	NA	NA
Q99MI5	Protein LOC100912604 OS	SRM	0	5.308	4	1	2	1	NA	NA	NA	NA	NA	NA	NA	NA	NA	NA	NA	NA	NA	NA	NA	NA	58.5	6.3	4.7	2.4	NA	NA	NA	6.4	80.2	3.2	1.7	2.9	3.4	1.9	4.4	5	NA	NA	NA	NA	NA	NA	NA	NA	NA
Q66H12	Alpha-N-acetylgalactosaminidase OS	NAGA	0	5.3	7	2	3	2	NA	NA	NA	NA	NA	NA	NA	NA	NA	NA	NA	NA	NA	NA	NA	NA	142.5	2	NA	3.8	NA	NA	2.3	1	145.8	NA	5.6	NA	NA	NA	2.1	NA	NA	NA	NA	NA	NA	NA	NA	NA	NA
F1M8W5	Disintegrin and metalloproteinase domain-containing protein 10 (Fragment) OS	ADAM10	0	5.283	3	2	2	2	NA	NA	NA	NA	NA	NA	NA	NA	NA	NA	NA	NA	NA	NA	NA	NA	NA	NA	NA	NA	NA	NA	NA	NA	NA	NA	NA	NA	NA	NA	NA	NA	84.6	10.7	18.7	10.6	10.6	8.8	8.9	7.1	52.6
Q1PBJ1	Lactadherin OS	MFGE8	0	5.275	4	2	3	2	46.6	15.9	9.4	6.5	23	13	18.5	18	46.1	27.5	30	34.5	12.7	16	11.8	31.9	NA	NA	NA	NA	NA	NA	NA	NA	NA	NA	NA	NA	NA	NA	NA	NA	NA	NA	NA	NA	NA	NA	NA	NA	NA
O88813	Long-chain-fatty-acid--CoA ligase 5 OS	ACSL5	0	5.255	3	2	3	2	NA	NA	NA	NA	NA	NA	NA	NA	NA	NA	NA	NA	NA	NA	NA	NA	NA	NA	NA	NA	NA	NA	NA	NA	NA	NA	NA	NA	NA	NA	NA	NA	543.1	20.4	4.2	33.5	29.8	18.4	NA	19.4	506.8
G3V7T6	Protein Sf3b1 OS	SF3B1	0	5.243	2	2	2	2	101	7.7	4.8	6.4	6.1	6.1	3.2	10.9	115.4	2.5	6.7	3.9	7.7	5.1	5.1	3.6	NA	NA	NA	NA	NA	NA	NA	NA	NA	NA	NA	NA	NA	NA	NA	NA	204.4	32.8	23.1	29.2	29.4	27	29.6	27.7	156.2
Q9Z1P2	Alpha-actinin-1 OS	ACTN1	0	5.228	3	2	3	2	NA	NA	NA	NA	NA	NA	NA	NA	NA	NA	NA	NA	NA	NA	NA	NA	NA	NA	NA	NA	NA	NA	NA	NA	NA	NA	NA	NA	NA	NA	NA	NA	97.1	16.3	7	11.6	19.5	10.8	5.5	12.2	80.8
F1M853	Protein Rrbp1 OS	RRBP1	0	5.223	1	1	2	1	NA	NA	NA	NA	NA	NA	NA	NA	NA	NA	NA	NA	NA	NA	NA	NA	NA	NA	NA	NA	NA	NA	NA	NA	NA	NA	NA	NA	NA	NA	NA	NA	NA	NA	NA	NA	NA	NA	NA	NA	NA
D3ZMY7	Protein Nt5c2 (Fragment) OS	NT5C2	0	5.221	5	2	6	2	127.7	3.9	6.5	10.3	9.4	10.9	6.8	13.6	123.1	1.8	6.4	2.3	6.9	4.2	4	5.1	NA	NA	NA	NA	NA	NA	NA	NA	NA	NA	NA	NA	NA	NA	NA	NA	NA	NA	NA	NA	NA	NA	NA	NA	NA
Q9JHY2	Sideroflexin-3 OS	SFXN3	0	5.199	7	2	2	2	NA	NA	NA	NA	NA	NA	NA	NA	NA	NA	NA	NA	NA	NA	NA	NA	NA	NA	NA	NA	NA	NA	NA	NA	NA	NA	NA	NA	NA	NA	NA	NA	614.2	47.3	29.9	63.3	51.1	44.5	50.7	48.9	546.1
F1M7A0	DNA topoisomerase 2 (Fragment) OS	TOP2A	0	5.181	1	2	2	2	NA	NA	NA	NA	NA	NA	NA	NA	NA	NA	NA	NA	NA	NA	NA	NA	383	32.5	60.6	52.4	28.7	16.4	22.5	24.5	459	28.8	42.8	25.9	36	25.3	41.3	49.7	NA	NA	NA	NA	NA	NA	NA	NA	NA
F1LXL7	Uncharacterized protein (Fragment) OS	GSTM6L	0	5.082	9	2	2	2	58.7	5.4	4.1	9.2	5.6	7.8	4.4	4.6	54.5	3.8	4.4	0.3	5.2	7.3	4.8	4.5	NA	NA	NA	NA	NA	NA	NA	NA	NA	NA	NA	NA	NA	NA	NA	NA	505.5	59.7	35.3	71.6	70.5	50.6	44.4	68.6	337.9
G3V9N8	AP-1 complex subunit beta-1 OS	AP1B1	0	5.077	2	1	3	1	NA	NA	NA	NA	NA	NA	NA	NA	NA	NA	NA	NA	NA	NA	NA	NA	NA	NA	NA	NA	NA	NA	NA	NA	NA	NA	NA	NA	NA	NA	NA	NA	NA	NA	NA	NA	NA	NA	NA	NA	NA
P20417	Tyrosine-protein phosphatase non-receptor type 1 OS	PTPN1	0	5.072	5	2	2	2	NA	NA	NA	NA	NA	NA	NA	NA	NA	NA	NA	NA	NA	NA	NA	NA	NA	NA	NA	NA	NA	NA	NA	NA	NA	NA	NA	NA	NA	NA	NA	NA	159.6	13.1	4.4	12.8	9.5	7.3	14.6	5.8	103.9
B2GUZ5	F-actin-capping protein subunit alpha-1 OS	CAPZA1	0	4.968	3	1	3	1	273.7	13.2	18	36.7	17.2	14.8	11.9	70.8	255.6	11.6	16.2	2.5	21.5	26.4	16.9	15.7	75.8	4.8	6.2	5.3	4.2	1.8	4.6	5.5	120.4	NA	4.2	4.6	2	3.3	4.7	4.7	NA	NA	NA	NA	NA	NA	NA	NA	NA
P55260	Annexin A4 OS	ANXA4	0	4.96	5	1	4	1	NA	NA	NA	NA	NA	NA	NA	NA	NA	NA	NA	NA	NA	NA	NA	NA	NA	NA	NA	NA	NA	NA	NA	NA	NA	NA	NA	NA	NA	NA	NA	NA	31.4	10.3	5.8	5.1	6.7	8	9.4	5.3	35.1
F1LRI5	Protein Gcn1l1 OS	GCN1L1	0	4.956	1	2	2	2	NA	NA	NA	NA	NA	NA	NA	NA	NA	NA	NA	NA	NA	NA	NA	NA	NA	NA	NA	NA	NA	NA	NA	NA	NA	NA	NA	NA	NA	NA	NA	NA	61.1	3	3.9	4.8	4.5	7.8	1.4	4.9	35
Q5RJY4	Dehydrogenase/reductase SDR family member 7B OS	DHRS7B	0	4.953	5	1	4	1	NA	NA	NA	NA	NA	NA	NA	NA	NA	NA	NA	NA	NA	NA	NA	NA	NA	NA	NA	NA	NA	NA	NA	NA	NA	NA	NA	NA	NA	NA	NA	NA	61.4	5.9	2.9	6.1	3.5	4.5	4	3.5	45.5
G3V9D0	Protein Poglut1 OS	POGLUT1	0	4.951	4	1	3	1	NA	NA	NA	NA	NA	NA	NA	NA	NA	NA	NA	NA	NA	NA	NA	NA	NA	NA	NA	NA	NA	NA	NA	NA	NA	NA	NA	NA	NA	NA	NA	NA	94.5	8.2	3	5.2	6.5	7.6	3.4	4.9	76.5
F7FM32	Protein RGD1311345 OS	RGD1311345	0	4.939	4	1	2	1	NA	NA	NA	NA	NA	NA	NA	NA	NA	NA	NA	NA	NA	NA	NA	NA	NA	NA	NA	NA	NA	NA	NA	NA	NA	NA	NA	NA	NA	NA	NA	NA	112.1	2	2.4	NA	NA	NA	NA	4.5	49
Q64716	Insulin receptor-related protein OS	INSRR	0	4.889	1	2	7	2	197.3	117.2	287.9	157.6	59	206.6	143.3	1261.5	317.4	149.3	46.6	314.2	157.8	452.6	139.4	254.4	32.3	15.5	50.9	74.9	6.8	10.9	40.6	58.8	315.9	12.8	63.6	12.3	14.3	23.4	18.8	46.7	203.1	122.6	49.8	48	63.3	39.5	82.4	167.4	172.9
Q9JHW0	Proteasome subunit beta type-7 OS	PSMB7	0	4.862	10	3	5	3	323.3	39.6	38.2	94.3	40	44.5	30.5	87.4	314.5	30	37.2	21.4	40.6	50.6	41.8	41.7	235.5	18.4	19.8	12.6	14.4	18.8	18.2	34.2	355.2	17.7	19.2	13.8	22.6	23.1	18.7	22.2	NA	NA	NA	NA	NA	NA	NA	NA	NA
P09117	Fructose-bisphosphate aldolase C OS	ALDOC	0	4.853	8	3	3	1	NA	NA	NA	NA	NA	NA	NA	NA	NA	NA	NA	NA	NA	NA	NA	NA	NA	NA	NA	NA	NA	NA	NA	NA	NA	NA	NA	NA	NA	NA	NA	NA	NA	NA	NA	NA	NA	NA	NA	NA	NA
Q6P6T4	Echinoderm microtubule-associated protein-like 2 OS	EML2	0	4.847	3	2	2	2	NA	NA	NA	NA	NA	NA	NA	NA	NA	NA	NA	NA	NA	NA	NA	NA	NA	NA	NA	NA	NA	NA	NA	NA	NA	NA	NA	NA	NA	NA	NA	NA	545.5	10.3	6.8	5.8	12.7	7.3	NA	8	358.9
O35568	EGF-containing fibulin-like extracellular matrix protein 1 OS	EFEMP1	0	4.829	7	2	2	2	NA	NA	NA	NA	NA	NA	NA	NA	NA	NA	NA	NA	NA	NA	NA	NA	NA	NA	NA	NA	NA	NA	NA	NA	NA	NA	NA	NA	NA	NA	NA	NA	NA	NA	NA	NA	NA	NA	NA	NA	NA
G3V7L6	26S protease regulatory subunit 7 OS	PSMC2	0	4.803	6	2	2	2	NA	NA	NA	NA	NA	NA	NA	NA	NA	NA	NA	NA	NA	NA	NA	NA	NA	NA	NA	NA	NA	NA	NA	NA	NA	NA	NA	NA	NA	NA	NA	NA	183.6	21.5	12.5	15.4	17	15.5	15.1	21.3	129.2
Q304F3	Protein Tnnc2 OS	TNNC2	0	4.769	13	2	3	2	NA	NA	NA	NA	NA	NA	NA	NA	NA	NA	NA	NA	NA	NA	NA	NA	NA	NA	NA	NA	NA	NA	NA	NA	NA	NA	NA	NA	NA	NA	NA	NA	57.3	20.6	15.7	14.6	15.6	13.9	30.1	16.7	31.1
Q5U1Y2	Protein Rac2 OS	RAC2	0	4.76	8	2	3	2	NA	NA	NA	NA	NA	NA	NA	NA	NA	NA	NA	NA	NA	NA	NA	NA	199.6	3	8.7	8.6	7.4	5	9.3	2	398.3	NA	12.2	8.4	9.1	16.7	7.8	0.2	1883.6	42	22.4	44.3	60.4	38.9	27.9	54.8	1081.4
P35704	Peroxiredoxin-2 OS	PRDX2	0	4.714	13	3	3	3	NA	NA	NA	NA	NA	NA	NA	NA	NA	NA	NA	NA	NA	NA	NA	NA	246.6	36.3	57.6	52.6	45.1	18	46.6	47.1	690.8	35.9	55	45.7	42.4	46	61.6	65.7	NA	NA	NA	NA	NA	NA	NA	NA	NA
D3ZXH7	Protein Alyref OS	ALYREF	0	4.664	6	1	4	1	NA	NA	NA	NA	NA	NA	NA	NA	NA	NA	NA	NA	NA	NA	NA	NA	NA	NA	NA	NA	NA	NA	NA	NA	NA	NA	NA	NA	NA	NA	NA	NA	401.9	45.7	31.6	46.9	51.5	40.3	40.2	51.1	362.4
Q63083	Nucleobindin-1 OS	NUCB1	0	4.63	3	1	2	1	NA	NA	NA	NA	NA	NA	NA	NA	NA	NA	NA	NA	NA	NA	NA	NA	NA	NA	NA	NA	NA	NA	NA	NA	NA	NA	NA	NA	NA	NA	NA	NA	NA	NA	NA	NA	NA	NA	NA	NA	NA
Q4AEF8	Coatomer subunit gamma-1 OS	COPG1	0	4.614	2	2	2	2	77.3	3	5.5	9.6	5.3	5.5	3.9	8.3	83.6	5.1	5.6	NA	5.5	2.8	5.3	5	NA	NA	NA	NA	NA	NA	NA	NA	NA	NA	NA	NA	NA	NA	NA	NA	174.3	18.8	15.5	20.6	34.6	10	12.3	15	121.6
P36860	Ras-related protein Ral-B OS	RALB	0	4.552	7	1	4	1	NA	NA	NA	NA	NA	NA	NA	NA	NA	NA	NA	NA	NA	NA	NA	NA	NA	NA	NA	NA	NA	NA	NA	NA	NA	NA	NA	NA	NA	NA	NA	NA	1101.4	33.2	33.2	30.4	45	31	36	24.7	537
Q5XI81	Fragile X mental retardation syndrome-related protein 1 OS	FXR1	0	4.55	3	2	2	2	77	NA	NA	6.8	3.2	NA	1.8	5.1	84.1	NA	NA	NA	NA	NA	NA	2.2	NA	NA	NA	NA	NA	NA	NA	NA	NA	NA	NA	NA	NA	NA	NA	NA	253.3	17.7	5	11.7	14.5	7.9	14	9.7	147.8
Q6P6U2	26S protease regulatory subunit 6A OS	PSMC3	0	4.537	4	1	2	1	NA	NA	NA	NA	NA	NA	NA	NA	NA	NA	NA	NA	NA	NA	NA	NA	NA	NA	NA	NA	NA	NA	NA	NA	NA	NA	NA	NA	NA	NA	NA	NA	58.9	4.2	5.3	5.5	5	5.2	10.9	7.5	44.5
Q9R1T3	Cathepsin Z OS	CTSZ	0	4.533	9	3	5	3	330.4	5.6	3.4	9.3	5.6	7	11.4	6.5	331	4.2	8.2	NA	4	10.5	10.7	NA	495.5	5	9.7	15.8	13.6	4.1	9.1	3.2	527	NA	12.8	12.1	12.2	15	9	1.9	NA	NA	NA	NA	NA	NA	NA	NA	NA
B2GV73	Actin related protein 2/3 complex, subunit 3 OS	ARPC3	0	4.477	7	1	3	1	NA	NA	NA	NA	NA	NA	NA	NA	NA	NA	NA	NA	NA	NA	NA	NA	NA	NA	NA	NA	NA	NA	NA	NA	NA	NA	NA	NA	NA	NA	NA	NA	534.8	13.4	15.7	13.4	14.6	14.5	1	23.8	253.6
Q9Z0V5	Peroxiredoxin-4 OS	PRDX4	0	4.44	7	2	4	1	430.2	29.2	37.9	166.5	39.7	36.6	27.1	154.2	430.8	26.6	29.4	7.9	47.1	38.6	45.5	44.7	399.4	46.5	86.5	71.6	46.4	16.6	36.3	41	679.5	45.7	52.6	34.4	40.7	45.1	62.3	107.1	146.9	30	7.5	23.1	22.3	13.7	9.7	19	134.8
Q5RKI5	Flightless I homolog (Drosophila) OS	FLII	0	4.4	2	2	3	2	NA	NA	NA	NA	NA	NA	NA	NA	NA	NA	NA	NA	NA	NA	NA	NA	NA	NA	NA	NA	NA	NA	NA	NA	NA	NA	NA	NA	NA	NA	NA	NA	951	21.3	6.1	22	23.8	33.1	NA	17.5	364.1
P28064	Proteasome subunit beta type-8 OS	PSMB8	0	4.343	7	2	3	2	NA	NA	NA	NA	NA	NA	NA	NA	NA	NA	NA	NA	NA	NA	NA	NA	142.4	NA	4.1	3.7	4.2	NA	5.4	NA	176.2	2.9	4.2	2.8	NA	4.3	3.3	NA	93.7	10.5	6.4	14.6	14.8	9.6	12.6	13.5	63.3
B5DF65	Biliverdin reductase B (Flavin reductase (NADPH)) OS	BLVRB	0	4.342	13	2	2	2	NA	NA	NA	NA	NA	NA	NA	NA	NA	NA	NA	NA	NA	NA	NA	NA	NA	NA	NA	NA	NA	NA	NA	NA	NA	NA	NA	NA	NA	NA	NA	NA	143.9	12.8	7.1	10	12.3	12.8	NA	8.6	49.9
D3ZKA0	Protein Serpinb13 OS	SERPINB13	0	4.311	3	1	10	1	26.1	10.8	6.5	12.9	4.9	10.7	5.6	52.1	23.2	9.6	9.7	8.5	3.5	10.5	7.7	7.6	56.9	5.8	10.3	11.1	8.5	2.6	4.8	12.6	76.4	6.7	8	3.9	8.9	6.8	6.3	23.3	191.2	99.3	56.7	76.5	82.5	61.1	75.3	73.2	162.4
D3Z941	Protein Mars OS	MARS	0	4.294	2	2	2	2	NA	NA	NA	NA	NA	NA	NA	NA	NA	NA	NA	NA	NA	NA	NA	NA	NA	NA	NA	NA	NA	NA	NA	NA	NA	NA	NA	NA	NA	NA	NA	NA	NA	NA	NA	NA	NA	NA	NA	NA	NA
B2RZB7	Protein Snrpd1 OS	SNRPD1	0	4.274	17	1	4	1	NA	NA	NA	NA	NA	NA	NA	NA	NA	NA	NA	NA	NA	NA	NA	NA	NA	NA	NA	NA	NA	NA	NA	NA	NA	NA	NA	NA	NA	NA	NA	NA	NA	NA	NA	NA	NA	NA	NA	NA	NA
D3ZJF9	Protein Gla OS	GLA	0	4.267	5	2	3	2	281.5	5.4	9.8	6.4	11.6	6.3	12.8	7.1	275.8	7.4	9.4	NA	5.7	6.8	9.9	3.6	1094	46.7	58.8	38.3	44.9	48.8	49.4	12.8	1461.6	37.3	55.6	77.1	48.2	63.5	81.2	7.5	NA	NA	NA	NA	NA	NA	NA	NA	NA
D4A5X8	Protein Ahcyl1 OS	AHCYL1	0	4.255	4	2	2	1	NA	NA	NA	NA	NA	NA	NA	NA	NA	NA	NA	NA	NA	NA	NA	NA	NA	NA	NA	NA	NA	NA	NA	NA	NA	NA	NA	NA	NA	NA	NA	NA	277.7	11.9	11.1	15.6	19.5	13.9	13	10	143.3
Q3B8Q2	Eukaryotic initiation factor 4A-III OS	EIF4A3	0	4.211	4	2	4	1	NA	NA	NA	NA	NA	NA	NA	NA	NA	NA	NA	NA	NA	NA	NA	NA	64	NA	3.4	3.2	2.2	NA	1.9	1.4	99.8	NA	5.2	3.1	NA	3.3	4.3	1.7	NA	NA	NA	NA	NA	NA	NA	NA	NA
D3ZK73	Cullin 4B (Predicted) OS	CUL4B	0	4.114	2	2	2	2	NA	NA	NA	NA	NA	NA	NA	NA	NA	NA	NA	NA	NA	NA	NA	NA	NA	NA	NA	NA	NA	NA	NA	NA	NA	NA	NA	NA	NA	NA	NA	NA	293.1	3.3	4.1	4.4	6.5	5.1	3.4	8.3	164
Q5I0E7	Transmembrane emp24 domain-containing protein 9 OS	TMED9	0	4.094	5	1	2	1	NA	NA	NA	NA	NA	NA	NA	NA	NA	NA	NA	NA	NA	NA	NA	NA	NA	NA	NA	NA	NA	NA	NA	NA	NA	NA	NA	NA	NA	NA	NA	NA	NA	NA	NA	NA	NA	NA	NA	NA	NA
P55053	Fatty acid-binding protein, epidermal OS	FABP5	0	4.068	7	1	6	1	NA	NA	NA	NA	NA	NA	NA	NA	NA	NA	NA	NA	NA	NA	NA	NA	NA	NA	NA	NA	NA	NA	NA	NA	NA	NA	NA	NA	NA	NA	NA	NA	434	228.7	92.2	140	166.8	99.9	277.1	186	460.4
D4ABT8	Protein Hnrnpul2 OS	HNRNPUL2	0	4.057	3	1	2	1	NA	NA	NA	NA	NA	NA	NA	NA	NA	NA	NA	NA	NA	NA	NA	NA	NA	NA	NA	NA	NA	NA	NA	NA	NA	NA	NA	NA	NA	NA	NA	NA	NA	NA	NA	NA	NA	NA	NA	NA	NA
D4A8A0	DNA fragmentation factor subunit beta OS	CAD	0	3.972	1	2	2	2	NA	NA	NA	NA	NA	NA	NA	NA	NA	NA	NA	NA	NA	NA	NA	NA	NA	NA	NA	NA	NA	NA	NA	NA	NA	NA	NA	NA	NA	NA	NA	NA	46.8	32.6	40.8	34.3	44.6	39.4	66.7	38.4	21.8
Q63507	60S ribosomal protein L14 OS	RPL14	0	3.961	6	1	3	1	NA	NA	NA	NA	NA	NA	NA	NA	NA	NA	NA	NA	NA	NA	NA	NA	NA	NA	NA	NA	NA	NA	NA	NA	NA	NA	NA	NA	NA	NA	NA	NA	112.7	14.8	11.2	8.3	11.1	9.6	7.7	9.9	91.7
P21775	3-ketoacyl-CoA thiolase A, peroxisomal OS	ACAA1A	0	3.955	8	2	3	2	NA	NA	NA	NA	NA	NA	NA	NA	NA	NA	NA	NA	NA	NA	NA	NA	NA	NA	NA	NA	NA	NA	NA	NA	NA	NA	NA	NA	NA	NA	NA	NA	NA	NA	NA	NA	NA	NA	NA	NA	NA
P11167	Solute carrier family 2, facilitated glucose transporter member 1 OS	SLC2A1	0	3.938	3	2	3	2	NA	NA	NA	NA	NA	NA	NA	NA	NA	NA	NA	NA	NA	NA	NA	NA	NA	NA	NA	NA	NA	NA	NA	NA	NA	NA	NA	NA	NA	NA	NA	NA	406.7	13.9	3	18.2	16.9	8.7	NA	19.7	365
P68101	Eukaryotic translation initiation factor 2 subunit 1 OS	EIF2S1	0	3.918	6	2	2	2	NA	NA	NA	NA	NA	NA	NA	NA	NA	NA	NA	NA	NA	NA	NA	NA	NA	NA	NA	NA	NA	NA	NA	NA	NA	NA	NA	NA	NA	NA	NA	NA	152.2	15.9	11.2	15.1	18.6	15.5	10.7	16.2	76.9
M0R907	Protein Snrpd3 OS	SNRPD3	0	3.905	8	1	3	1	166.4	12.6	6.5	17	12.2	6.9	10	17.8	143.9	9.9	12.6	4.1	15.7	12	11.7	9.3	NA	NA	NA	NA	NA	NA	NA	NA	NA	NA	NA	NA	NA	NA	NA	NA	129.6	13.2	13.3	16.3	18.4	10.8	11.1	16	94
D3ZHS5	Protein Cpa4 OS	CPA4	0	3.899	2	1	3	1	NA	NA	NA	NA	NA	NA	NA	NA	NA	NA	NA	NA	NA	NA	NA	NA	23.8	12.1	14.4	10.9	9.1	5.7	9.9	13.2	61.5	8.4	11.2	8	13.7	9.5	16.4	32.5	55.8	29	15.6	35.7	34	17	24.1	19.8	69.6
D4A4T7	Protein Dsg1 OS	DSG1	0	3.863	2	2	2	2	48.7	14.7	32.1	216.7	18	11.8	11.7	164	43	19	20.5	17.4	23.1	31.2	20.4	23.2	NA	NA	NA	NA	NA	NA	NA	NA	NA	NA	NA	NA	NA	NA	NA	NA	NA	NA	NA	NA	NA	NA	NA	NA	NA
Q63769	Sushi repeat-containing protein SRPX OS	SRPX	0	3.854	5	2	2	2	NA	NA	NA	NA	NA	NA	NA	NA	NA	NA	NA	NA	NA	NA	NA	NA	433.3	21.8	17.8	14.8	18.8	11	15.8	9.9	483.7	14.3	18	26.5	15	18.3	14.1	4.9	509.8	17.8	16.6	23.7	24.3	19.2	32	18.6	352
P84100	60S ribosomal protein L19 OS	RPL19	0	3.775	13	2	2	2	NA	NA	NA	NA	NA	NA	NA	NA	NA	NA	NA	NA	NA	NA	NA	NA	NA	NA	NA	NA	NA	NA	NA	NA	NA	NA	NA	NA	NA	NA	NA	NA	NA	NA	NA	NA	NA	NA	NA	NA	NA
B5DFC3	Protein Sec23a OS	SEC23A	0	3.772	3	2	2	2	NA	NA	NA	NA	NA	NA	NA	NA	NA	NA	NA	NA	NA	NA	NA	NA	NA	NA	NA	NA	NA	NA	NA	NA	NA	NA	NA	NA	NA	NA	NA	NA	NA	NA	NA	NA	NA	NA	NA	NA	NA
Q6PDV7	60S ribosomal protein L10 OS	RPL10	0	3.749	10	2	2	2	NA	NA	NA	NA	NA	NA	NA	NA	NA	NA	NA	NA	NA	NA	NA	NA	NA	NA	NA	NA	NA	NA	NA	NA	NA	NA	NA	NA	NA	NA	NA	NA	123.3	4.9	5.1	6.5	5.5	2.6	NA	6	39.2
Q6AYD3	Proliferation-associated 2G4 OS	PA2G4	0	3.739	5	2	2	2	NA	NA	NA	NA	NA	NA	NA	NA	NA	NA	NA	NA	NA	NA	NA	NA	NA	NA	NA	NA	NA	NA	NA	NA	NA	NA	NA	NA	NA	NA	NA	NA	428.2	14.6	8.3	11.7	14.7	8.8	9.8	9.8	227.7
B5DEP2	Protein Rab25 OS	RAB25	0	3.684	8	2	4	1	NA	NA	NA	NA	NA	NA	NA	NA	NA	NA	NA	NA	NA	NA	NA	NA	NA	NA	NA	NA	NA	NA	NA	NA	NA	NA	NA	NA	NA	NA	NA	NA	NA	NA	NA	NA	NA	NA	NA	NA	NA
P52590	Nuclear pore complex protein Nup107 OS	NUP107	0	3.643	3	2	2	2	NA	NA	NA	NA	NA	NA	NA	NA	NA	NA	NA	NA	NA	NA	NA	NA	NA	NA	NA	NA	NA	NA	NA	NA	NA	NA	NA	NA	NA	NA	NA	NA	49.3	14.5	5.8	9.2	13.7	6.5	9.1	10.8	35.2
D4A830	Protein Ppa2 OS	PPA2	0	3.615	5	1	2	1	NA	NA	NA	NA	NA	NA	NA	NA	NA	NA	NA	NA	NA	NA	NA	NA	NA	NA	NA	NA	NA	NA	NA	NA	NA	NA	NA	NA	NA	NA	NA	NA	NA	NA	NA	NA	NA	NA	NA	NA	NA
Q4QQW8	Putative phospholipase B-like 2 OS	PLBD2	0	3.59	4	2	2	2	1084.8	56.1	76.4	217.8	56.4	61.7	36.1	910.8	1166.9	61.8	78.4	54.1	58.7	90.7	64.7	51.7	NA	NA	NA	NA	NA	NA	NA	NA	NA	NA	NA	NA	NA	NA	NA	NA	NA	NA	NA	NA	NA	NA	NA	NA	NA
F7FF45	Protein Numa1 OS	NUMA1	0	3.579	6	2	2	2	NA	NA	NA	NA	NA	NA	NA	NA	NA	NA	NA	NA	NA	NA	NA	NA	NA	NA	NA	NA	NA	NA	NA	NA	NA	NA	NA	NA	NA	NA	NA	NA	115.2	13	15.5	7.7	11	10.9	29.1	13.1	105.2
Q4V8E2	Proteasome (Prosome, macropain) 26S subunit, non-ATPase, 14 OS	PSMD14	0	3.579	6	2	2	2	NA	NA	NA	NA	NA	NA	NA	NA	NA	NA	NA	NA	NA	NA	NA	NA	NA	NA	NA	NA	NA	NA	NA	NA	NA	NA	NA	NA	NA	NA	NA	NA	660.2	52.1	36.5	51.3	53.4	47.2	30.1	40.3	457.6
D4A4H5	Protein Sdf2 OS	SDF2	0	3.574	7	2	3	2	NA	NA	NA	NA	NA	NA	NA	NA	NA	NA	NA	NA	NA	NA	NA	NA	NA	NA	NA	NA	NA	NA	NA	NA	NA	NA	NA	NA	NA	NA	NA	NA	804.5	45.4	15.6	62.3	47.4	43.9	11.1	27.4	245.1
Q5U305	ER lumen protein retaining receptor 2 OS	KDELR2	0	3.554	8	2	2	2	229.3	9.8	14.3	23.8	16.4	15.4	12.4	21.7	209.8	8.6	14	3	12.3	12.2	9.6	10.1	NA	NA	NA	NA	NA	NA	NA	NA	NA	NA	NA	NA	NA	NA	NA	NA	NA	NA	NA	NA	NA	NA	NA	NA	NA
D4A8T3	Coatomer protein complex, subunit zeta 1 (Predicted) OS	COPZ1	0	3.541	9	1	2	1	NA	NA	NA	NA	NA	NA	NA	NA	NA	NA	NA	NA	NA	NA	NA	NA	NA	NA	NA	NA	NA	NA	NA	NA	NA	NA	NA	NA	NA	NA	NA	NA	75.8	8.3	7	10.6	8.5	6.2	6.5	4.4	51.5
D3ZIF5	Adaptor-related protein complex 3, beta 1 subunit (Predicted), isoform CRA_b OS	AP3B1	0	3.537	2	1	2	1	NA	NA	NA	NA	NA	NA	NA	NA	NA	NA	NA	NA	NA	NA	NA	NA	NA	NA	NA	NA	NA	NA	NA	NA	NA	NA	NA	NA	NA	NA	NA	NA	NA	NA	NA	NA	NA	NA	NA	NA	NA
F1LPV0	Protein Nars OS	NARS	0	3.487	4	2	3	2	144.8	5.2	4.3	5.6	5.1	3.5	5.1	1.7	84.7	2.6	7.6	NA	3.4	5.9	3.4	4.4	NA	NA	NA	NA	NA	NA	NA	NA	NA	NA	NA	NA	NA	NA	NA	NA	216.1	18.6	22.2	11.5	13.7	11.9	36.7	15.2	141.7
P36201	Cysteine-rich protein 2 OS	CRIP2	0	3.468	10	2	2	2	NA	NA	NA	NA	NA	NA	NA	NA	NA	NA	NA	NA	NA	NA	NA	NA	56.4	5.5	8.7	8.5	6.5	3.3	8.6	4.4	151.5	3.8	7.3	9.4	5.9	11.1	10.6	5.8	NA	NA	NA	NA	NA	NA	NA	NA	NA
Q9Z2G8	Nucleosome assembly protein 1-like 1 OS	NAP1L1	0	3.465	3	1	3	1	NA	NA	NA	NA	NA	NA	NA	NA	NA	NA	NA	NA	NA	NA	NA	NA	NA	NA	NA	NA	NA	NA	NA	NA	NA	NA	NA	NA	NA	NA	NA	NA	NA	NA	NA	NA	NA	NA	NA	NA	NA
D3ZAF6	ATP synthase subunit f, mitochondrial OS	ATP5J2	0	3.419	14	1	3	1	76.4	3.9	4.2	6.9	5.2	4.4	5.5	7.2	85.1	4.1	4.7	1.9	2.5	6.7	2.9	2.9	31.3	NA	4.7	2.9	6.1	NA	4.7	4.8	149.8	NA	5.2	5.6	6.1	8.6	4.6	NA	NA	NA	NA	NA	NA	NA	NA	NA	NA
Q6AYJ1	ATP-dependent DNA helicase Q1 OS	RECQL	0	3.391	2	1	2	1	NA	NA	NA	NA	NA	NA	NA	NA	NA	NA	NA	NA	NA	NA	NA	NA	NA	NA	NA	NA	NA	NA	NA	NA	NA	NA	NA	NA	NA	NA	NA	NA	NA	NA	NA	NA	NA	NA	NA	NA	NA
Q9QVC8	Peptidyl-prolyl cis-trans isomerase FKBP4 OS	FKBP4	0	3.386	5	2	2	2	NA	NA	NA	NA	NA	NA	NA	NA	NA	NA	NA	NA	NA	NA	NA	NA	99.7	NA	NA	4.8	NA	NA	2.6	0.7	146.8	NA	NA	2.5	NA	2.5	2.8	0.9	NA	NA	NA	NA	NA	NA	NA	NA	NA
Q5XIM7	Lysine--tRNA ligase OS	KARS	0	3.346	2	2	2	2	128.6	2.2	5.1	6.6	3.3	1.8	6.1	3.3	117.3	2.7	NA	NA	5.9	3	3.6	4.7	129.5	NA	3	4	2	4.3	1.7	NA	193.7	NA	2.7	NA	2.6	NA	1.9	NA	NA	NA	NA	NA	NA	NA	NA	NA	NA
Q4V7C7	Actin-related protein 3 OS	ACTR3	0	3.312	3	1	2	1	NA	NA	NA	NA	NA	NA	NA	NA	NA	NA	NA	NA	NA	NA	NA	NA	NA	NA	NA	NA	NA	NA	NA	NA	NA	NA	NA	NA	NA	NA	NA	NA	NA	NA	NA	NA	NA	NA	NA	NA	NA
D4AEC0	Histone H2A OS	H2AFV	0	3.281	15	2	2	1	46.2	5.6	4.4	7.3	8.3	6.1	5.7	6	43	4.3	8.1	8.2	2.6	5.6	7.2	3.1	NA	NA	NA	NA	NA	NA	NA	NA	NA	NA	NA	NA	NA	NA	NA	NA	NA	NA	NA	NA	NA	NA	NA	NA	NA
D4AAY6	Protein RGD1559972 OS	RGD1559972	0	3.281	7	1	2	1	92.4	6.4	NA	5.9	6.9	7.6	5.2	6.4	116.2	5.6	8.1	6.5	5.2	4.9	4.6	6	NA	NA	NA	NA	NA	NA	NA	NA	NA	NA	NA	NA	NA	NA	NA	NA	NA	NA	NA	NA	NA	NA	NA	NA	NA
P83732	60S ribosomal protein L24 OS	RPL24	0	3.28	11	2	3	2	160.9	1.6	6.1	13.2	7.4	10.4	7.1	13.2	159.1	2.2	5.9	NA	3.4	4.8	6.8	0.4	NA	NA	NA	NA	NA	NA	NA	NA	NA	NA	NA	NA	NA	NA	NA	NA	NA	NA	NA	NA	NA	NA	NA	NA	NA
Q8R3Z7	EH-domain containing 4 OS	EHD4	0	3.27	4	2	2	2	NA	NA	NA	NA	NA	NA	NA	NA	NA	NA	NA	NA	NA	NA	NA	NA	NA	NA	NA	NA	NA	NA	NA	NA	NA	NA	NA	NA	NA	NA	NA	NA	302	39	33.3	28.8	36.3	32.1	34.1	35.7	186
F1M9V7	Protein Npepps OS	NPEPPS	0.003	3.133	1	1	2	1	NA	NA	NA	NA	NA	NA	NA	NA	NA	NA	NA	NA	NA	NA	NA	NA	NA	NA	NA	NA	NA	NA	NA	NA	NA	NA	NA	NA	NA	NA	NA	NA	149.6	19.3	15.6	31.6	21.5	24.2	10.9	16.7	120.9
D3ZPV8	Protein Ggct OS	GGCT	0.003	3.12	6	1	2	1	NA	NA	NA	NA	NA	NA	NA	NA	NA	NA	NA	NA	NA	NA	NA	NA	16.9	16.9	21.4	9.1	13.6	7.3	14.4	15.7	60.8	15.5	10	10.8	12.6	14.3	18.1	19.3	NA	NA	NA	NA	NA	NA	NA	NA	NA
P05370	Glucose-6-phosphate 1-dehydrogenase OS	G6PDX	0.003	3.113	3	2	2	2	NA	NA	NA	NA	NA	NA	NA	NA	NA	NA	NA	NA	NA	NA	NA	NA	NA	NA	NA	NA	NA	NA	NA	NA	NA	NA	NA	NA	NA	NA	NA	NA	1116.3	16.3	17.5	19.9	20	14.7	NA	17.1	743.3
M0R9I8	40S ribosomal protein S12 OS	LOC100364427	0.003	3.108	8	1	2	1	NA	NA	NA	NA	NA	NA	NA	NA	NA	NA	NA	NA	NA	NA	NA	NA	NA	NA	NA	NA	NA	NA	NA	NA	NA	NA	NA	NA	NA	NA	NA	NA	212.6	7.4	4.7	7.5	14.7	8.4	NA	5.5	116.2
D3ZLY2	Protein phosphatase 1B OS	PPM1B	0.003	3.095	5	2	2	2	NA	NA	NA	NA	NA	NA	NA	NA	NA	NA	NA	NA	NA	NA	NA	NA	52.6	NA	4.2	2.1	2.6	3.3	1.9	5.5	130.1	NA	2.2	4.3	2.8	5.8	7.8	0.6	198.6	10.4	6.1	9.3	10.7	9.2	6.8	6.2	116.9
Q56R17	Importin subunit alpha OS	KPNA4	0.003	3.084	3	1	2	1	NA	NA	NA	NA	NA	NA	NA	NA	NA	NA	NA	NA	NA	NA	NA	NA	NA	NA	NA	NA	NA	NA	NA	NA	NA	NA	NA	NA	NA	NA	NA	NA	NA	NA	NA	NA	NA	NA	NA	NA	NA
P42930	Heat shock protein beta-1 OS	HSPB1	0.003	3.062	4	1	2	1	60.8	9.1	10.9	55.5	14.6	7.3	10.8	113.6	81.7	12.4	41.6	11.5	11.4	10.3	13.4	16.8	NA	NA	NA	NA	NA	NA	NA	NA	NA	NA	NA	NA	NA	NA	NA	NA	41.2	7.4	4.5	8.4	5.6	6	7.3	4.7	25
P33436	72 kDa type IV collagenase OS	MMP2	0.003	3.047	1	1	4	1	287.5	7.9	9.4	9.5	13.6	8	6.9	11	327.4	5.4	11.2	2.6	9.6	8.5	6.8	1.6	80.7	4.7	3.8	NA	6.8	1.4	3.4	3.5	105.7	4.7	5.9	NA	3.5	3.5	4.1	6.6	1101.1	16.6	13.7	18	11.1	10.3	NA	5.1	648.7
D4A1Q9	Protein Ttll12 OS	TTLL12	0.003	3.016	2	2	2	2	218	NA	3.9	3.1	3.1	1.3	4	NA	243.4	NA	NA	NA	2.9	2.7	3.5	NA	NA	NA	NA	NA	NA	NA	NA	NA	NA	NA	NA	NA	NA	NA	NA	NA	472.9	20.7	11.5	27.5	32.2	17.4	NA	14.8	242.2
P84245	Histone H3.3 OS	H3F3B	0.003	2.997	10	2	6	2	2170.1	96.8	105	146.8	99.6	107.1	82.5	253.5	2213.7	68.4	116.8	1.7	117.7	102	95.7	66.1	206.7	13.4	14.8	11.4	16.4	18	13.3	13.5	236.4	14	19.4	8.7	16.3	17.4	16.6	16.5	974.5	42.3	26.4	54.2	52.6	32.3	NA	31.7	653.9
D3ZN21	Protein RGD1309586 OS	RGD1309586	0.003	2.991	2	1	2	1	NA	NA	NA	NA	NA	NA	NA	NA	NA	NA	NA	NA	NA	NA	NA	NA	NA	NA	NA	NA	NA	NA	NA	NA	NA	NA	NA	NA	NA	NA	NA	NA	NA	NA	NA	NA	NA	NA	NA	NA	NA
G3V9R8	Heterogeneous nuclear ribonucleoprotein C (C1/C2) OS	HNRNPC	0.003	2.987	4	1	2	1	NA	NA	NA	NA	NA	NA	NA	NA	NA	NA	NA	NA	NA	NA	NA	NA	NA	NA	NA	NA	NA	NA	NA	NA	NA	NA	NA	NA	NA	NA	NA	NA	51.8	6	4.4	6.9	5.5	9.2	8	4.8	39.2
D3ZP96	Protein Mcm2 OS	MCM2	0.003	2.962	1	1	2	1	NA	NA	NA	NA	NA	NA	NA	NA	NA	NA	NA	NA	NA	NA	NA	NA	NA	NA	NA	NA	NA	NA	NA	NA	NA	NA	NA	NA	NA	NA	NA	NA	NA	NA	NA	NA	NA	NA	NA	NA	NA
D3ZKG8	Protein Rc3h1 OS	RC3H1	0.003	2.897	4	2	2	2	NA	NA	NA	NA	NA	NA	NA	NA	NA	NA	NA	NA	NA	NA	NA	NA	NA	NA	NA	NA	NA	NA	NA	NA	NA	NA	NA	NA	NA	NA	NA	NA	NA	NA	NA	NA	NA	NA	NA	NA	NA
G3V9A5	Keratinocyte proline-rich protein OS	KPRP	0.003	2.87	1	1	2	1	146	173.4	126.5	150.9	132.8	105.2	85.2	147.8	102	72.5	122.2	82.8	76.7	145.9	134.8	167.2	NA	NA	NA	NA	NA	NA	NA	NA	NA	NA	NA	NA	NA	NA	NA	NA	NA	NA	NA	NA	NA	NA	NA	NA	NA
R9PXR7	Prostaglandin E synthase 3 (Fragment) OS	PTGES3	0.003	2.845	13	2	2	2	107.8	3.5	3.5	9.7	4.7	3.5	5	16.2	114.2	3.1	4.6	0.2	4.6	2	2.6	4.8	NA	NA	NA	NA	NA	NA	NA	NA	NA	NA	NA	NA	NA	NA	NA	NA	NA	NA	NA	NA	NA	NA	NA	NA	NA
Q5BJP4	Protein LOC100363776 OS	RBM39	0.003	2.834	2	1	2	1	NA	NA	NA	NA	NA	NA	NA	NA	NA	NA	NA	NA	NA	NA	NA	NA	NA	NA	NA	NA	NA	NA	NA	NA	NA	NA	NA	NA	NA	NA	NA	NA	420.3	15	6.5	15.4	20.8	10.6	12.7	13	269.9
B1WBY7	ER lipid raft associated 1 OS	ERLIN1	0.003	2.799	5	2	2	2	NA	NA	NA	NA	NA	NA	NA	NA	NA	NA	NA	NA	NA	NA	NA	NA	NA	NA	NA	NA	NA	NA	NA	NA	NA	NA	NA	NA	NA	NA	NA	NA	NA	NA	NA	NA	NA	NA	NA	NA	NA
F1M016	Protein RGD1566243 OS	RGD1566243	0.003	2.722	2	1	60	1	5.9	136	102.6	134.1	139.7	127.1	153.5	120.4	8.4	62.6	130.9	125.2	108.5	142	58.6	61	65.4	1123.1	1231.3	764.2	830.1	760.5	1132.6	1093.9	137.4	650	1125.2	741	959	884.5	827.2	786.8	217.5	103.3	176.3	79.5	101.1	90.3	137.2	109.9	127.9
D3ZJF8	Protein Fcgbp OS	FCGBP	0.003	2.718	0	1	14	1	720.7	629.9	554.8	1113.8	447.4	563.2	319.3	1557.1	621.8	428.7	360.5	259.9	274.5	752.3	427.5	550	163.8	138.7	331.6	271.9	121.9	40.5	101.8	123.9	506.6	103.3	122.8	76.8	103.5	79	140.4	327.2	330.4	361	152.2	219.1	207.3	180.9	470.7	338	683.7
Q62940	E3 ubiquitin-protein ligase NEDD4 OS	NEDD4	0.003	2.702	1	1	2	1	NA	NA	NA	NA	NA	NA	NA	NA	NA	NA	NA	NA	NA	NA	NA	NA	NA	NA	NA	NA	NA	NA	NA	NA	NA	NA	NA	NA	NA	NA	NA	NA	127.3	3.3	2.4	3.3	5.1	2.4	0.2	3	71.8
P53812	Phosphatidylinositol transfer protein beta isoform OS	PITPNB	0.003	2.697	4	1	2	1	NA	NA	NA	NA	NA	NA	NA	NA	NA	NA	NA	NA	NA	NA	NA	NA	NA	NA	NA	NA	NA	NA	NA	NA	NA	NA	NA	NA	NA	NA	NA	NA	129.5	20.8	28.7	21.1	23.2	18	24.8	17.6	73.5
Q6P3V9	60S ribosomal protein L4 OS	RPL4	0.003	2.691	4	2	3	2	94.8	3.5	7.1	7.9	4.6	4.3	6.7	8.2	111.6	NA	7	1.5	4.5	4.7	5	1.2	NA	NA	NA	NA	NA	NA	NA	NA	NA	NA	NA	NA	NA	NA	NA	NA	757.2	16.4	12.5	13.9	12.3	13	NA	11.2	421.1
Q68FX0	Isocitrate dehydrogenase [NAD] subunit beta, mitochondrial OS	IDH3B	0.003	2.682	2	1	2	1	NA	NA	NA	NA	NA	NA	NA	NA	NA	NA	NA	NA	NA	NA	NA	NA	NA	NA	NA	NA	NA	NA	NA	NA	NA	NA	NA	NA	NA	NA	NA	NA	308.4	22.4	16.7	22.5	23.2	17.9	8.2	17	187.8
P23928	Alpha-crystallin B chain OS	CRYAB	0.003	2.612	5	1	2	1	NA	NA	NA	NA	NA	NA	NA	NA	NA	NA	NA	NA	NA	NA	NA	NA	44.7	2.1	12.9	5.4	3.1	3.9	5.4	5	179.6	2.3	7.1	3.5	8.1	7.4	6.2	1.6	701.8	56.2	46.9	59.7	54.8	50.7	46.9	46.3	436.6
P84092	AP-2 complex subunit mu OS	AP2M1	0.003	2.547	4	2	2	2	97.5	5	5.4	9	2.9	2.4	3.1	15.6	112.4	2.9	5.9	0.3	2.9	6.9	5.4	3.4	NA	NA	NA	NA	NA	NA	NA	NA	NA	NA	NA	NA	NA	NA	NA	NA	NA	NA	NA	NA	NA	NA	NA	NA	NA
R4GNK3	Thioredoxin (Fragment) OS	TXN1	0.003	2.547	9	1	3	1	NA	NA	NA	NA	NA	NA	NA	NA	NA	NA	NA	NA	NA	NA	NA	NA	NA	NA	NA	NA	NA	NA	NA	NA	NA	NA	NA	NA	NA	NA	NA	NA	NA	NA	NA	NA	NA	NA	NA	NA	NA
D3ZK65	Protein LOC685171 OS	LOC685171	0.003	2.543	5	1	7	1	NA	NA	NA	NA	NA	NA	NA	NA	NA	NA	NA	NA	NA	NA	NA	NA	NA	NA	NA	NA	NA	NA	NA	NA	NA	NA	NA	NA	NA	NA	NA	NA	5866	253.5	78.6	204.2	255.4	197.5	14.6	146.7	2128
Q5RK10	60S ribosomal protein L13a OS	RPL13A	0.003	2.524	11	2	2	2	111.6	8.7	9.1	15.1	9.5	8.5	6.9	13.1	120.2	4.7	6.1	1.3	4.6	10.3	9.1	5.2	NA	NA	NA	NA	NA	NA	NA	NA	NA	NA	NA	NA	NA	NA	NA	NA	NA	NA	NA	NA	NA	NA	NA	NA	NA
B5DF94	Sushi repeat-containing protein SRPX2 OS	SRPX2	0.002	2.451	3	1	2	1	NA	NA	NA	NA	NA	NA	NA	NA	NA	NA	NA	NA	NA	NA	NA	NA	NA	NA	NA	NA	NA	NA	NA	NA	NA	NA	NA	NA	NA	NA	NA	NA	NA	NA	NA	NA	NA	NA	NA	NA	NA
D3ZKJ8	Protein Neil3 OS	NEIL3	0.003	2.441	2	1	4	1	NA	NA	NA	NA	NA	NA	NA	NA	NA	NA	NA	NA	NA	NA	NA	NA	NA	NA	NA	NA	NA	NA	NA	NA	NA	NA	NA	NA	NA	NA	NA	NA	149.3	32.8	26.9	28.8	39.3	26.5	41.4	34.6	90.5
Q99068	Alpha-2-macroglobulin receptor-associated protein OS	LRPAP1	0.003	2.432	4	2	2	2	NA	NA	NA	NA	NA	NA	NA	NA	NA	NA	NA	NA	NA	NA	NA	NA	147.8	7.9	36.4	19.9	43.6	29.2	31.9	26	560.5	8.2	38.6	45.6	41.2	62.8	56.9	22.8	NA	NA	NA	NA	NA	NA	NA	NA	NA
Q7TP15	Cc1-6 OS	MTAP	0.003	2.383	5	1	2	1	NA	NA	NA	NA	NA	NA	NA	NA	NA	NA	NA	NA	NA	NA	NA	NA	NA	NA	NA	NA	NA	NA	NA	NA	NA	NA	NA	NA	NA	NA	NA	NA	218	27.4	15.8	18.3	16.2	11.8	17.3	15.7	142.4
Q4QQS6	Asparagine-linked glycosylation 5 homolog (Yeast, dolichyl-phosphate beta-glucosyltransferase), isoform CRA_a OS	ALG5	0.003	2.342	8	2	2	2	NA	NA	NA	NA	NA	NA	NA	NA	NA	NA	NA	NA	NA	NA	NA	NA	NA	NA	NA	NA	NA	NA	NA	NA	NA	NA	NA	NA	NA	NA	NA	NA	205.3	66.5	44.1	60	72.2	48.3	73.8	54.7	216.2
P62282	40S ribosomal protein S11 OS	RPS11	0.003	2.299	5	1	2	1	NA	NA	NA	NA	NA	NA	NA	NA	NA	NA	NA	NA	NA	NA	NA	NA	NA	NA	NA	NA	NA	NA	NA	NA	NA	NA	NA	NA	NA	NA	NA	NA	NA	NA	NA	NA	NA	NA	NA	NA	NA
Q505J8	Phenylalanine--tRNA ligase alpha subunit OS	FARSA	0.003	2.288	2	1	40	1	NA	NA	NA	NA	NA	NA	NA	NA	NA	NA	NA	NA	NA	NA	NA	NA	NA	NA	NA	NA	NA	NA	NA	NA	NA	NA	NA	NA	NA	NA	NA	NA	NA	NA	NA	NA	NA	NA	NA	NA	NA
E9PSJ1	Protein St3gal1 OS	ST3GAL1	0.003	2.137	2	1	3	1	379.6	25.4	25	19.8	27.7	21.4	23.3	21.6	388.1	16.4	18.9	5.9	22.9	25.5	23.3	18.1	138.7	NA	3.6	NA	NA	4.6	6	1.6	214.5	2.8	4.7	3.1	4.8	2.4	3.3	3.5	726.2	3.7	5.3	7.4	7.4	4.5	NA	3.8	513.8
G3V8Q6	Protein kinase, cAMP-dependent, regulatory, type 2, alpha, isoform CRA_a OS	PRKAR2A	0.003	2.019	2	1	2	1	136.7	3.6	6	8.9	5.3	5.2	4	8.4	153.5	3.7	9.1	1.6	5.9	4.8	6.3	0.3	218.3	2.3	11.6	11.7	6	8.9	9.9	1.2	275.4	9.7	9	6.9	5.9	9.7	9.3	33	NA	NA	NA	NA	NA	NA	NA	NA	NA
B2RYI0	WD repeat-containing protein 91 OS	WDR91	0.003	1.874	1	1	2	1	46.5	23.3	26.3	45.2	18.9	11.2	17.9	33.5	43.4	13.9	17.5	10.5	16	26.9	22.8	25.9	86.9	119.5	212.1	137	115.3	25.9	69	104	364.4	93	102.5	67.5	71.7	71	149.9	259.3	NA	NA	NA	NA	NA	NA	NA	NA	NA
Q53UA7	Serine/threonine-protein kinase TAO3 OS	TAOK3	0.003	1.872	1	1	6	1	175.3	167.5	165.7	435.9	148.4	137.7	124.9	428.4	144.8	105.5	137	120.9	142.2	210.4	131.4	177.6	72.8	137	257.1	171.2	108.9	44.5	99.4	108.4	390	120.4	107.7	103.9	89.5	105.4	154.3	221.9	NA	NA	NA	NA	NA	NA	NA	NA	NA
P02770	Serum albumin OS	ALB	0.003	1.833	2	1	2	1	91.2	42.9	92.5	319.5	60.7	19	34.6	53.6	93.4	42.1	44.5	43.7	43.7	54.7	43.7	58.3	NA	NA	NA	NA	NA	NA	NA	NA	NA	NA	NA	NA	NA	NA	NA	NA	NA	NA	NA	NA	NA	NA	NA	NA	NA
Q9Z1K9	Disintegrin and metalloproteinase domain-containing protein 17 OS	ADAM17	0.003	1.704	1	1	2	1	120.8	8.7	8.4	9.9	4.8	6.4	9.9	7.7	141.4	4.7	9.7	1	3.7	9.4	5.3	7.1	424.4	9.6	7.3	9.4	6.5	7.1	7.1	2.2	524.1	9.7	15	13.4	8.2	7.2	7.2	NA	NA	NA	NA	NA	NA	NA	NA	NA	NA
D3ZD79	Aurora kinase B OS	AIM1	0.003	1.635	1	1	2	1	NA	NA	NA	NA	NA	NA	NA	NA	NA	NA	NA	NA	NA	NA	NA	NA	NA	NA	NA	NA	NA	NA	NA	NA	NA	NA	NA	NA	NA	NA	NA	NA	NA	NA	NA	NA	NA	NA	NA	NA	NA
Q64270	Translation initiation factor eIF-2B subunit alpha OS	EIF2B1	0.003	1.619	3	1	2	1	NA	NA	NA	NA	NA	NA	NA	NA	NA	NA	NA	NA	NA	NA	NA	NA	NA	NA	NA	NA	NA	NA	NA	NA	NA	NA	NA	NA	NA	NA	NA	NA	NA	NA	NA	NA	NA	NA	NA	NA	NA
Q9JHU5	Arfaptin-1 OS	ARFIP1	0.005	1.402	3	1	2	1	NA	NA	NA	NA	NA	NA	NA	NA	NA	NA	NA	NA	NA	NA	NA	NA	NA	NA	NA	NA	NA	NA	NA	NA	NA	NA	NA	NA	NA	NA	NA	NA	410.1	18.4	27	27.1	25.5	18.5	NA	14.9	81.3
[truncated: 30 more columns]

## Sheet: C1264R
Accession	Description	Gene Symbol	Exp. q-value: Combined	Sum PEP Score	Coverage [%]	# Peptides	# PSMs	# Unique Peptides	Abundance: F6: 127C, Sample, A, (-)BiotinPD	Abundance: F6: 126, Sample, A, (-)Hpg	Abundance: F6: 133C, Sample, A, 0_0Hr	Abundance: F6: 132C, Sample, A, 0_5Hr	Abundance: F6: 131C, Sample, A, 1_0Hr	Abundance: F6: 130C, Sample, A, 1_5Hr	Abundance: F6: 129C, Sample, A, 2_0Hr	Abundance: F6: 128C, Sample, A, 3_0Hr	Abundance: F6: 128N, Sample, B, (-)BiotinPD	Abundance: F6: 127N, Sample, B, (-)Hpg	Abundance: F6: 134N, Sample, B, 0_0Hr	Abundance: F6: 133N, Sample, B, 0_5Hr	Abundance: F6: 132N, Sample, B, 1_0Hr	Abundance: F6: 131N, Sample, B, 1_5Hr	Abundance: F6: 130N, Sample, B, 2_0Hr	Abundance: F6: 129N, Sample, B, 3_0Hr	Abundance: F12: 126, Sample, C, (-)BiotinPD	Abundance: F12: 130N, Sample, C, (-)Hpg	Abundance: F12: 127N, Sample, C, 0_0Hr	Abundance: F12: 127C, Sample, C, 0_5Hr	Abundance: F12: 128N, Sample, C, 1_0Hr	Abundance: F12: 128C, Sample, C, 1_5Hr	Abundance: F12: 129N, Sample, C, 2_0Hr	Abundance: F12: 129C, Sample, C, 3_0Hr	Abundance: F12: 130C, Sample, D, (-)BiotinPD	Abundance: F12: 134N, Sample, D, (-)Hpg	Abundance: F12: 131N, Sample, D, 0_0Hr	Abundance: F12: 131C, Sample, D, 0_5Hr	Abundance: F12: 132N, Sample, D, 1_0Hr	Abundance: F12: 132C, Sample, D, 1_5Hr	Abundance: F12: 133N, Sample, D, 2_0Hr	Abundance: F12: 133C, Sample, D, 3_0Hr	Abundance: F7: 127C, Sample, E, (-)BiotinPD	Abundance: F7: 126, Sample, E, (-)Hpg	Abundance: F7: 128C, Sample, E, 0_0Hr	Abundance: F7: 129C, Sample, E, 0_5Hr	Abundance: F7: 130C, Sample, E, 1_0Hr	Abundance: F7: 131C, Sample, E, 1_5Hr	Abundance: F7: 132C, Sample, E, 2_0Hr	Abundance: F7: 133C, Sample, E, 3_0Hr	Abundance: F7: 128N, Sample, F, (-)BiotinPD
P01266	Thyroglobulin OS	TG	0	1400.06	47	112	2937	112	362676	9095.6	22728.1	41093.4	34055.7	33183.1	26496.1	25734.9	571528	6687.9	82363.6	36370.9	46036.8	41966.3	24381.2	29495.4	149259	1016.1	6231.7	2499.5	7160.9	15772.3	11750	4603.8	47874.8	428.7	13496.3	14955.3	11576.5	11435.3	5241.1	9189.8	213272	1847.2	4548.1	7442.5	6228	7574.2	7179.4	5700.4	70825.3
F1LMV6	Protein Dsp OS	DSP	0	512.628	30	83	168	83	14657.2	8155	3773.4	6782.9	9651	4958.9	2456.9	3298	16544.1	3202.5	186836	3021.3	3835.5	3136.2	1997.6	3202.3	NA	NA	NA	NA	NA	NA	NA	NA	NA	NA	NA	NA	NA	NA	NA	NA	121.4	106.7	86.5	59.3	150.5	185.9	57.8	24.5	86.8
P06761	78 kDa glucose-regulated protein OS	HSPA5	0	478.252	57	39	1971	36	210974	6001.2	13546.9	21199.7	15779.6	15900.8	13765.9	14872.9	257163	4105.4	47056.5	18475	22767.9	22956.2	12779	20126.2	105519	1055.3	4370.1	2011.2	3744.1	7469.8	5941.8	2643	17380.2	334.3	8256	8334.6	5930	5697.9	2691.7	4854.7	114802	1264.7	2110.4	3895.5	2998.4	3935.7	3543.4	2843.5	41975.1
Q66HD0	Endoplasmin OS	HSP90B1	0	429.698	55	45	1108	43	157328	4168.1	8315.5	15088	11916.6	10271.9	8879	10263.8	204950	3024.8	36403.2	13789.5	19854.6	16059.2	9922.7	13188.5	72511	469.6	3118.3	1112	3559.6	6444.8	4727	2147.6	24326	200.7	4998.8	5700.7	4558	4191.6	2184.9	3552.7	64981.7	700.1	1243.2	2495.2	2256.3	3182.1	2305.4	2102.4	31737.1
F1LN18	Hypoxia up-regulated protein 1 OS	HYOU1	0	422.531	44	35	215	35	42196.4	1109.8	2257.8	3867.5	3560.1	2796.1	2329.7	2191.7	54518.3	801.7	8997.9	3546.5	4841.7	4289.9	2466.2	3013.5	5607.1	34.4	123.8	41	193.8	526.4	395.5	99.3	911.2	8.2	278.4	326.4	262.8	220.9	119.9	201.9	7289.7	79.3	51.7	224.7	211	266.6	232.9	223.4	2813.7
G3V6T7	Protein disulfide isomerase associated 4 OS	PDIA4	0	339.145	54	34	258	34	92156.4	2273.2	4789.5	9156.2	6549.1	6563.7	5427.4	4024.6	112342	1513.6	15397	8418.2	12816.6	10025.1	6029.7	5996.2	2347.1	17.1	106.7	40.2	149.4	373.1	253.1	78.3	589	2.7	218.5	317.5	221	217	103	168.9	33965.5	203.7	395.1	995.1	819.9	1313.8	1008.2	774.2	15497.2
Q9JLA3	UDP-glucose:glycoprotein glucosyltransferase 1 OS	UGGT1	0	309.637	34	40	137	40	38891.6	1031.2	2177.6	4117.5	3150.5	3055.2	2752.6	1814.4	48553.8	633.4	8548.8	3382	4987.6	4258.6	2462.5	2541.6	634.7	7.6	22.8	49.7	65.7	164.4	132.6	14	212	3	57.1	59.1	39.4	41.5	22.6	32.5	4117.1	80.4	80.7	143.4	110.3	163	115.4	108.2	1280.6
P11598	Protein disulfide-isomerase A3 OS	PDIA3	0	244.376	52	28	523	28	87706.5	2176.7	6019.6	10719.9	7482.5	6993.6	6177.5	7033.8	107367	1423.7	21199.1	9465.5	12260.8	10248	5984.1	8752.2	53521.1	184.9	1989.8	843.4	2506.9	5449	3888.7	1168.6	9346.7	50.2	4185.4	4731.9	3383	2880.5	1403.9	2374.2	39271.5	467.5	1211.3	1624.9	1335.3	1719.3	1398.8	1213.5	16066.6
Q63081	Protein disulfide-isomerase A6 OS	PDIA6	0	212.471	48	25	268	25	49081.8	758.3	2559.9	5012.7	3411	3172.4	2747.4	2947.5	61241.5	553	7458.1	4271	6088.6	5358.6	2958.3	3911	9182.1	67.4	323.1	214.5	519.1	1086.2	762.2	393.7	3536.6	29.7	714.7	982.1	819.7	707.4	733.2	678.9	13453.3	98.5	172.3	419.3	340.1	447.1	438.8	285.8	5814.3
Q6P0K8	Junction plakoglobin OS	JUP	0	193.327	44	24	75	19	7415.4	2771.9	1791.5	2969.4	4101.8	1722.8	1038.3	1395.6	8594.7	1242.4	63486.2	1400.8	1863.7	1412.4	916.3	1511	NA	NA	NA	NA	NA	NA	NA	NA	NA	NA	NA	NA	NA	NA	NA	NA	1627.1	436.2	278	228.9	443.9	615.7	240.9	183.1	758.2
P63039	60 kDa heat shock protein, mitochondrial OS	HSPD1	0	186.323	46	23	96	23	21916.7	854	1333.3	2125.2	1774.6	1650.7	1224.8	1280.3	25128.6	464.2	10392.9	1745.7	2425	2007.7	1187	1234.2	491.9	14.8	33.2	18.6	34.9	84.9	41.4	16	150.6	9.1	44.2	58.8	38.8	36.9	17.3	25.8	3593.9	66.2	104	156.3	152.2	168	142.4	104.4	1060.5
P63018	Heat shock cognate 71 kDa protein OS	HSPA8	0	185.252	45	25	159	19	18157.2	1624.6	981.1	1621.3	1418.4	1261.7	862.4	586.1	21339.8	388.5	21206.8	1017.2	1546.4	1382.2	902.8	641.3	1468.4	5.7	16.5	0.7	26.6	65.7	64	18	337.2	2.4	56.4	60.3	39.2	43.3	12.1	33.9	5438.5	42.1	200.4	100.8	102.7	136.8	99.5	78.1	2055.4
P04785	Protein disulfide-isomerase OS	P4HB	0	178.57	51	22	254	22	53205.4	1064.6	2560.5	5237.3	4078.8	3772.8	3266.2	2476.5	62590	555.4	9620.8	4658.5	6967.3	5715.2	3303.2	3424.4	14993.7	35.9	269.4	25.3	514.7	1471.3	1155.7	149.3	1492.8	32	771.5	1068.7	593.9	514.3	238.4	586.8	19881.9	179.8	289	704.6	516.4	774.8	603.6	496	8483.3
Q6TUG0	DnaJ homolog subfamily B member 11 OS	DNAJB11	0	175.149	43	16	111	16	29571.7	751.8	2530.5	3267.1	2141.1	2104.8	1940	1674.9	36243.6	463.3	5332.6	2520.6	3229.7	3129.3	1689.8	2226.4	3108.4	23.8	130.3	47.6	104	214.6	176.5	74.7	1229.4	12.7	230.7	245.9	192.7	209.4	90.9	129	6775.9	62.4	47.9	176.1	142.5	185.5	157.5	107.4	2219.1
P10719	ATP synthase subunit beta, mitochondrial OS	ATP5B	0	172.233	47	17	93	17	14330.6	1062.9	1036.3	1669.5	1224.9	1150.9	910.5	962.2	16342.7	723	7109	1257.3	1418.7	1342.7	766.9	1065.1	891.2	NA	21.1	22.8	23.7	67	63.8	10.9	336.8	NA	45.5	46.9	27.6	29.5	4	32.5	4118.6	88.4	168.7	117.2	121	148.9	91.6	120.2	1151.8
P04937	Fibronectin OS	FN1	0	169.699	18	32	65	32	13256.3	569.2	1375.7	1742	1107.9	1013.9	767	543.1	17710.1	363.5	6151.9	1671.3	1610	1366.8	718.3	540.2	253.4	7	13.6	9.1	8.9	24.2	18.4	7.3	61.4	NA	16.8	18.5	15.8	14.7	7.2	10.9	2707.2	74.1	160.5	178.8	115.5	172	111.9	131.8	1119.6
P15999	ATP synthase subunit alpha, mitochondrial OS	ATP5A1	0	164.597	42	21	123	7	28641.3	792.4	1566.6	1937	1638.1	1557.7	1259.8	834.7	34270.5	403.1	8765.8	1534.5	2086.3	2013.6	1180.3	1105.2	13911	92.5	415.7	44.7	437.2	1099.7	861.2	267.7	3226.6	42.6	1076.1	1101.1	596.7	664.6	311	601	17196.7	108	201.9	419.6	304.9	437.1	324.2	331.7	4420.4
D3ZZC1	Protein Txndc5 OS	TXNDC5	0	162.008	49	15	62	15	17764.1	532.8	1170.6	2445.2	1677.2	1811.2	1503.8	1458.4	26206.9	370.3	3694.8	2077.1	2864.2	2649.9	1482.9	1903.7	700.7	NA	15.9	NA	37.9	63.4	54.5	8.7	105.3	NA	53	91.7	47.5	32.3	14.4	40.4	5978.1	89.4	86.2	356.6	280.8	332.8	288.5	294.3	1821.1
P11980-2	Isoform M2 of Pyruvate kinase PKM OS	PKM	0	156.237	42	19	105	16	15742.7	992.1	671.1	1164.7	1038.5	913	720.8	463	24135.1	380.1	7816.5	774.3	1163.4	1001.6	616.1	431.6	729.9	16.3	33.3	10.2	29.4	68.1	62.2	20.3	140.2	3	42	42.4	43	56.3	21.7	35.3	3225.7	153.3	75.9	178.8	221.9	228.6	149.4	228.6	1370.1
Q498R3	DnaJ homolog subfamily C member 10 OS	DNAJC10	0	155.063	32	20	61	20	13762	367.9	826.5	1500	1068	1050.8	867.4	638.6	15934	331.9	2701.9	1157.5	1565.9	1395.5	760.2	701.7	1286.3	19.2	74.2	60	60.1	143.4	139.7	40.8	379.7	11.6	147.5	126.7	74.4	76.2	33.6	58.4	8209.8	41.5	68.9	155.9	157.6	218.7	180.7	154.3	2660.1
P46462	Transitional endoplasmic reticulum ATPase OS	VCP	0	153.415	42	26	60	26	13906.8	891.9	739.8	1362.5	1083.3	1019.7	808.6	869.9	19114.3	304.6	10442	1231.5	1633.6	1519.6	828.7	1219.7	1461.8	18.9	37.9	NA	61.2	139	107.5	23.6	260.9	6.9	66.1	80.1	65.4	91.6	41.5	56.9	1677.9	8	21.1	32.4	35.1	52.1	31.8	30.5	775.4
D3ZCG9	Integrin alpha 3 variant A OS	ITGA3	0	152.25	32	22	118	22	17433.8	1094.8	1089.4	1787.6	1237.1	1234.4	990.7	1033.3	20745.1	916.3	3100.4	1295.7	1761.5	1639.9	761.2	1052.5	577.2	12.1	27.7	8.8	22.6	63.4	47	14.5	154.8	NA	62.3	53.5	36.5	37.7	18.9	21.8	6368.2	206.1	169.6	206	332.5	281.5	184.7	200.8	972.4
M0R9D5	Uncharacterized protein OS	AHNAK	0	152.114	21	33	50	33	14896	794.9	959.6	1637.4	1412.3	1198.6	929.5	1155	18220.7	484.2	14293.2	1098.7	1455.5	1481.1	759.4	1075.7	NA	NA	NA	NA	NA	NA	NA	NA	NA	NA	NA	NA	NA	NA	NA	NA	776.8	35.7	66.7	46.6	54.7	62.6	56.8	45	264.2
P60711	Actin, cytoplasmic 1 OS	ACTB	0	150.389	36	13	144	5	15527.6	1239.2	830.2	1217.4	1179.8	919.2	792.4	643.1	18508.2	416.1	11472.2	852.2	1012.2	1118.8	662.3	780	14280.5	77.7	359.4	154.7	276.4	633.3	525	212.6	4248.1	56	629.9	535.1	460	470.4	241.6	367.5	22455.4	71.3	675.7	531.4	317.6	653.7	469.9	277.4	9558
P18418	Calreticulin OS	CALR	0	144.803	50	20	475	20	47967.8	982.4	3065.1	5350.6	3917.1	3299	3361.3	2814.2	72440.8	649.1	11194.5	4598.6	6381.3	5635.1	3503.4	3061.1	25578	24.2	920.8	177.6	825.2	1607.1	1421.7	415.9	3329	19.4	1433.3	1489.9	1038.4	1036.3	429.1	784.5	37192.2	178.5	390.3	1119.5	699.1	1054.7	865.2	717	13537.7
P34058	Heat shock protein HSP 90-beta OS	HSP90AB1	0	143.581	35	24	71	12	18187.8	1193	706.6	1267.9	1208.8	822.2	650	491.2	26158.5	292.3	13931.6	882.2	1366.3	1073.7	608.6	571.8	3429.3	56	100.4	37.9	97	242.7	190.6	61.4	761.2	21.7	152.9	155.7	142.2	110.9	73.1	94	3249.8	64.4	12	89.8	89.6	119.2	85.7	74.4	1427.1
Q5RKH6	Protein OS-9 OS	OS9	0	133.297	35	19	54	19	9235.3	473.8	778.2	1291.1	932.1	837.1	777.8	683.8	11088.6	408.7	3107.4	1111.9	1303.2	1338.9	731.3	796.5	308.8	8.7	24.6	23.6	30	76	82.3	17.8	76.9	6.5	38.6	39.3	22.6	26.1	21.1	23.3	3833.9	43.4	86	177.6	130.3	177.9	109	124.2	1397.6
G3V6P7	Myosin, heavy polypeptide 9, non-muscle OS	LOC100911597	0	132.681	14	20	35	19	7314.2	446.5	379.1	614	852.9	470.8	348	352.3	9312.9	221.3	9293.7	339.3	532.4	504.3	312.5	319.9	217.2	2.9	3.8	NA	5.5	15.7	19.5	3.7	72.6	NA	12.1	4.7	4.8	6.6	5.3	3.8	1539.7	37.5	41.8	32.3	41.8	56.7	39	21.4	721.7
P06685	Sodium/potassium-transporting ATPase subunit alpha-1 OS	ATP1A1	0	130.696	26	20	53	12	10372.2	447.3	657.7	1004	875.5	820.6	685.1	731.5	11298.4	322	3729.4	841.3	1126.2	1084	672.3	1052.5	479	3.1	15.5	4.1	18.5	48.3	47.6	16.8	83.7	NA	46.9	42.8	22.8	20.4	7.2	24.4	853.5	29.1	35.1	45.8	40.6	48.3	38.4	34.6	294.6
P11507	Sarcoplasmic/endoplasmic reticulum calcium ATPase 2 OS	ATP2A2	0	124.705	28	22	41	22	12035.8	339.3	664.5	1073.9	867.1	796.5	674.9	589.8	13403.6	192.8	3908.3	962.7	1240.5	1166.6	678.8	712.1	518.9	NA	38.5	8.2	27.7	43.5	29.9	23.5	390.7	2.9	48.4	68.1	46.8	42.8	28.5	32.8	1927.7	16.9	7.8	69.6	45.5	74.7	58.2	33.2	755.1
P07153	Dolichyl-diphosphooligosaccharide--protein glycosyltransferase subunit 1 OS	RPN1	0	123.704	30	18	76	18	13608.6	713.2	1069.6	1631.1	1297.4	1076.2	823.4	699.9	15897	487.7	11679.6	1314.9	1612.5	1381	845.7	924.1	1810.5	6.9	62.8	57	61	134	125.5	36	443.2	5.1	120.4	128.7	82.7	76.6	38.4	63.4	5872.7	57.2	21.4	139.5	135.4	193.4	153.6	117.9	1904.7
P11442	Clathrin heavy chain 1 OS	CLTC	0	121.9	20	24	36	24	6846.2	652.8	519.6	751.9	682.2	545.5	486.8	367.5	8743.3	350.9	6420	490.5	667.1	652.9	363.3	364.8	NA	NA	NA	NA	NA	NA	NA	NA	NA	NA	NA	NA	NA	NA	NA	NA	1526.9	14.8	8.5	30.8	31.2	37.5	22.2	23.6	743.7
F1LRH4	Protein Lamc2 OS	LAMC2	0	120.843	22	20	30	20	8745.1	378.3	696.3	1199.8	972.2	843	667.8	632.2	9941.3	282.6	3379.2	1060.3	1307.2	1172.1	640	664.8	NA	NA	NA	NA	NA	NA	NA	NA	NA	NA	NA	NA	NA	NA	NA	NA	597.1	16.9	10.8	38.6	26.1	34.7	40.1	29.2	247.1
Q6IMY8	Heterogeneous nuclear ribonucleoprotein U OS	HNRNPU	0	119.655	25	19	60	19	8236.4	298.1	392.9	786.1	614.9	620.5	424.4	308.1	11130	151.8	2950.7	624.1	734.6	767.9	416.4	405	1498.7	44.7	94.4	38.1	72.6	193.7	139.2	65.4	418.7	17.2	179.9	165.6	138.8	134.6	66.2	106	6939.9	164.8	108.1	223.9	191.2	273.7	202.3	175.9	1799.1
P05197	Elongation factor 2 OS	EEF2	0	119.248	31	21	85	21	11957.3	1027.4	512.8	855.9	853.4	618.9	489.2	404.9	19276.8	325.5	12104.6	587.7	788.5	741.4	413	419.7	2473.4	28.4	75.6	4.2	49.2	114	90.2	43.6	787.7	24.6	115.7	90.8	91.8	81.8	51.2	69.4	2063.2	14.1	7	32.5	43.9	53.6	48	40.2	1014.7
Q5U3Z7	Serine hydroxymethyltransferase OS	SHMT2	0	111.729	43	15	53	15	8742.2	462.6	670	1050.3	951.3	757.6	628.4	542.4	12176.7	251.2	7679.8	756.4	1154.4	934.7	612.1	726	4173	34	141.9	36.3	183.3	307.3	249.9	113.2	1928.5	17.3	413.6	401.5	266.3	333.6	174.1	247.9	6278.3	54.5	4.7	189.3	159.8	200.9	165.5	151.6	1679.8
Q5XIH7	Prohibitin-2 OS	PHB2	0	109.728	71	20	55	20	9147.9	337.6	400.7	528.3	425.1	369.1	339.8	257.3	9711.2	219.2	3194.5	446.1	557.5	512.7	300.2	305.3	927.3	4.3	11	NA	14	27.5	30.3	9.8	228.6	NA	26.3	16.4	17.8	21.2	6.6	11.8	7100.2	62.2	10.6	80.6	79.2	108	80.4	96	1627.1
P67779	Prohibitin OS	PHB	0	102.414	53	16	60	16	8837.4	265.3	286.9	461.2	436	351.9	285.7	102	10159.4	91	2671.1	357.1	516.7	489	272.6	107.4	675.9	7.7	28.9	29.7	28.7	59.2	41.7	7.6	262.1	9.7	43.3	31.6	41.8	51.9	14.8	19.5	8799.8	47.7	38.3	119	106.3	131.1	111	75.7	2264.6
G3V8L3	Lamin A, isoform CRA_b OS	LMNA	0	101.687	33	23	40	22	5297.7	3199.5	766.6	1066.7	1965	860.6	608.5	826	5764.7	529.4	55980.8	449.4	627.8	709.2	475.9	784	NA	NA	NA	NA	NA	NA	NA	NA	NA	NA	NA	NA	NA	NA	NA	NA	460.2	21.6	15.9	13.8	17.7	27.8	23.6	13.9	82.6
Q64428	Trifunctional enzyme subunit alpha, mitochondrial OS	HADHA	0	100.523	26	17	45	17	10513.3	509.3	728.2	1076.9	853.6	867.4	663.5	574.8	10779.9	339.5	3212	873	1096.5	1032.1	564.1	661.9	621.3	6.7	17.6	NA	18.6	47	35.3	10.3	287.7	1.5	56.1	60.6	38	42.5	22.6	26	967.9	1.4	NA	40.6	28.9	29.7	27.2	24.2	207.1
P52555	Endoplasmic reticulum resident protein 29 OS	ERP29	0	100.456	54	10	55	10	33979.1	497.1	2159.5	3054.8	2028.2	1963.3	1786.8	1279.6	34891.1	288.9	5336.6	2554.9	3467.6	2818.7	1635.1	1694.2	3832.3	NA	36.4	13	112.8	291	210.3	26.9	663.5	NA	203	222.9	126.8	133.4	60.8	116.6	2805	14.1	13.5	138.9	105.6	130.5	91.5	119.8	1230.7
Q9R0T3	DnaJ homolog subfamily C member 3 OS	DNAJC3	0	99.856	40	16	39	16	12447.9	329.2	1126.8	1342.8	1108.8	1054.5	932.3	916.2	16856.5	206.4	2686.2	1252.7	1621	1513.2	847.1	1066.8	339.7	4.9	9.2	0.1	11	68.6	55.2	7.2	46.1	2.5	31.4	40.1	23.9	19.5	9.8	20.9	993	10.7	11.4	50.2	37.8	49.4	35.7	39.7	384.6
D3ZH41	Cytoskeleton-associated protein 4 (Predicted) OS	CKAP4	0	96.149	62	17	29	17	18927	540	831.1	1418.4	1097.4	1057.3	844.5	603.6	25084.9	324.5	3481.2	1248.2	1788.2	1618.2	882.8	570.1	NA	NA	NA	NA	NA	NA	NA	NA	NA	NA	NA	NA	NA	NA	NA	NA	NA	NA	NA	NA	NA	NA	NA	NA	NA
Q07439	Heat shock 70 kDa protein 1A/1B OS	HSPA1A	0	96.044	28	13	100	5	922.2	654.4	148.5	296.8	347.2	237.4	213.3	238.3	949.4	181.1	9028.5	127.4	205	244.9	154.7	219.4	NA	NA	NA	NA	NA	NA	NA	NA	NA	NA	NA	NA	NA	NA	NA	NA	NA	NA	NA	NA	NA	NA	NA	NA	NA
Q07936	Annexin A2 OS	ANXA2	0	94.835	42	15	59	15	10954.9	1606.9	952.4	1418.1	1793.2	1159.9	848	826.4	14112.6	668.4	17956.1	1000.9	1451.8	1289.2	827.2	996.7	NA	NA	NA	NA	NA	NA	NA	NA	NA	NA	NA	NA	NA	NA	NA	NA	2730.4	204.5	205.1	172.8	244.4	376.2	196.5	153.3	1145.9
P55063	Heat shock 70 kDa protein 1-like OS	HSPA1L	0	94.526	23	11	96	3	803.4	49.6	50	73.4	66.6	61.6	53.8	95	686.5	37	618.8	67	85.9	78.3	43.8	100.9	NA	NA	NA	NA	NA	NA	NA	NA	NA	NA	NA	NA	NA	NA	NA	NA	NA	NA	NA	NA	NA	NA	NA	NA	NA
D3ZSA9	Protein Nomo1 OS	NOMO1	0	94.272	22	18	34	18	3967.4	171.3	264.3	354.9	310.7	264.7	230.7	158.2	4244.6	117.7	1344	320	414.3	376.7	217.2	173.9	323.7	NA	NA	NA	14	16.3	14	6.9	127.5	NA	21.2	25.1	19.9	21.2	13.6	17	2395.9	55.8	22.7	79.1	77.2	106.6	67	72.4	927
F1LQC3	Collagen alpha-1(XII) chain (Fragment) OS	COL12A1	0	93.301	15	19	34	8	2657.6	171.2	240.2	308.4	370.2	216.2	163.1	123.8	2699.7	143.7	1222.3	252.7	277.4	277.7	182.9	190.4	NA	NA	NA	NA	NA	NA	NA	NA	NA	NA	NA	NA	NA	NA	NA	NA	NA	NA	NA	NA	NA	NA	NA	NA	NA
P35565	Calnexin OS	CANX	0	93.205	26	17	53	17	31568.3	289	1617.6	2860	1823.2	1609.2	1438	1237.7	36155.3	117.4	4808.8	2116.2	2307.2	2832.7	1376.4	900.2	1111.6	178	132.2	190.7	231.5	674.9	856.8	146.2	423.1	54.7	344.5	365.4	246	219.8	154.1	331.9	1061.8	58.8	30.1	52.5	55.1	69.1	42.9	71.2	346.7
P04797	Glyceraldehyde-3-phosphate dehydrogenase OS	GAPDH	0	92.868	38	13	108	6	19759.6	1262.8	678.6	1081.1	1146	977.9	652	502.6	31089.2	422.9	10743.2	837.4	1191.8	984.4	614.6	451.8	681	2.2	6.1	2.5	2.9	12.1	12	3.8	75.2	1.9	3.7	5.8	4.7	8.1	NA	4.6	725.6	19.1	4.7	17	21.5	27.7	14.5	32.2	298.7
G3V836	Clusterin OS	CLU	0	91.556	23	10	100	10	34991	387.2	504.1	950	635.3	661.9	393.1	586.7	57825.3	272.4	3388.1	764.8	825.6	831.6	363.8	765.7	9118.9	41.1	79.3	7.7	88.4	173.2	184.2	70.1	1161.1	12.9	130.6	123.5	115.4	115.2	49.1	66	8865.7	248.6	166.6	204.2	299.8	348.2	172.7	308.2	4453.4
G3V7C6	RCG45400 OS	TUBB4B	0	90.355	34	12	35	2	7798.5	542.4	353.7	492.4	484.2	429.6	345.1	265.8	9255.5	194.5	4761.4	421.3	551.4	436.8	276.9	259.7	1844.6	10.8	23.8	NA	29.1	54	72	15.9	319.1	14.1	47.8	54.3	49.9	50.5	25.1	35.4	1412.6	13.4	9.1	24.4	20.8	30.8	18.9	19.2	620.1
M0R979	Protein Thbs1 (Fragment) OS	THBS1	0	89.791	28	16	31	16	16303.1	363.1	829.6	1362.7	788.7	655.7	510.4	183.7	21754.9	208.9	3767.6	956.2	1049.6	967.1	461.1	156.3	4070.8	26.4	71.2	NA	77.1	158.7	88.1	33.3	603	7.4	185.4	194.3	119	86	57.6	64.2	4671.2	85.6	43.5	185.4	165	184.7	112.2	121.5	2832.9
Q9Z2L0	Voltage-dependent anion-selective channel protein 1 OS	VDAC1	0	89.611	51	10	23	10	6521	462.5	407.7	645.9	569.1	430.7	381.3	445	9828.6	203.6	4311	468.3	628.3	570	292	565.4	NA	NA	NA	NA	NA	NA	NA	NA	NA	NA	NA	NA	NA	NA	NA	NA	576.1	20.3	2.2	24.9	32.9	39.7	30.4	19.4	222.7
P63102	14-3-3 protein zeta/delta OS	YWHAZ	0	89.062	50	11	25	8	5894.5	2134.1	336	579.5	727.2	473.9	340.7	315.7	7523.9	180.7	14614.4	235.7	574.9	542.6	315.8	302.6	238.1	5.8	15.2	NA	10.7	16.6	17.1	4.9	79.1	7.3	16.3	15.5	16.3	16.2	10.1	16.7	NA	NA	NA	NA	NA	NA	NA	NA	NA
D3ZY51	Plakophilin 1 (Predicted) OS	PKP1	0	88.719	30	13	22	13	2075.7	357.8	300.4	613	792.9	337.8	293.1	299.9	2912.3	235.5	17131.4	298.6	366.1	343.1	205.5	339.2	NA	NA	NA	NA	NA	NA	NA	NA	NA	NA	NA	NA	NA	NA	NA	NA	304.3	141.8	111.9	81.1	123.9	245.3	53	22.9	183.2
F1M853	Protein Rrbp1 OS	RRBP1	0	86.507	21	17	22	17	6439.9	204.7	308.1	442.3	394.9	351.8	300.4	191.1	7728.2	124.9	3553.8	415.2	482.1	455	255.7	119	NA	NA	NA	NA	NA	NA	NA	NA	NA	NA	NA	NA	NA	NA	NA	NA	NA	NA	NA	NA	NA	NA	NA	NA	NA
P49134	Integrin beta-1 OS	ITGB1	0	84.711	19	14	36	14	15228	141.3	269.8	504.9	412.3	442.1	278.3	285.5	16343.7	91.3	1467.9	392	582.9	512.3	289.5	409.8	NA	NA	NA	NA	NA	NA	NA	NA	NA	NA	NA	NA	NA	NA	NA	NA	364.1	5.2	NA	7.1	7.7	12.8	6.5	9.5	80
P69897	Tubulin beta-5 chain OS	TUBB5	0	83.839	30	11	44	1	1087.8	64.7	39.7	70	64.6	51.9	37	51.9	799.7	35.9	950.2	33	58.9	49	33.8	60.8	273.4	4.8	6.9	21.3	9.4	25.3	22	1.8	103.9	2.5	11.9	15.1	10.9	12.3	7.1	4.8	683.2	38.8	18.6	27.9	38.6	48	21.3	31.5	292.1
Q9WU82	Catenin beta-1 OS	CTNNB1	0	83.589	22	15	26	10	3448.3	482.4	501.2	731.7	760.9	428.1	381.4	378.2	3665.2	205	6546.5	424.7	535.2	502.9	294.6	472	NA	NA	NA	NA	NA	NA	NA	NA	NA	NA	NA	NA	NA	NA	NA	NA	NA	NA	NA	NA	NA	NA	NA	NA	NA
G3V9D3	Protein sel-1 homolog 1 OS	SEL1L	0	82.677	19	10	22	10	6066.5	135.9	402.2	528.7	429.2	400.6	337.1	372.5	7422	85.8	1122.5	502.2	593.9	632.9	338.9	464	406.6	4.2	22.7	6.5	35.4	72.7	53.3	18.1	93.4	5.1	49	67	40.3	40.8	20.1	33.8	1206.6	38.7	11.7	50.4	69.4	78	59.9	55.8	402.4
F1M953	Stress-70 protein, mitochondrial OS	HSPA9	0	82.602	28	15	39	15	6775.2	294.5	521.3	651.8	591.7	558.4	444.1	547.8	7779.4	195.3	2398.4	559.5	707.7	692.9	363.1	610.4	1675.1	80.8	115	84.6	115.2	281.1	220.5	78.8	494.2	26	181.5	208.8	147.4	175	72.3	123.6	498.4	32.2	22.3	38.7	50.4	57.2	31.9	55.7	136.5
F7F9U6	Plectin OS	PLEC	0	82.42	6	19	23	2	4098	915.7	419.2	644.7	1084.1	840.2	393.3	434.9	5174.6	302.2	23388.4	247.2	504.2	496.6	353.5	432.9	397.1	NA	1.7	NA	2.3	5.4	5.4	0.7	50.6	NA	10.7	3.4	5.3	NA	NA	3.2	NA	NA	NA	NA	NA	NA	NA	NA	NA
F1LPI5	Laminin, beta 3, isoform CRA_a OS	LAMB3	0	81.558	19	21	38	20	5977.3	171.2	566.4	900.7	665.2	584.8	471.8	286.5	7081.3	126.3	2092.8	790	1005	848.4	419.3	406.5	461.8	4	4.6	29.6	9.2	23.1	40.1	5.5	81.9	3.4	11.6	13.8	13.7	10.5	NA	6.3	1805.6	26	56.9	93.4	69.5	95.7	63.9	50.2	668.2
Q5RJR9	Serine (Or cysteine) proteinase inhibitor, clade H, member 1, isoform CRA_b OS	SERPINH1	0	81.247	31	11	41	11	10760	450.3	518.7	906.9	739.7	667.4	608.1	215.3	14596	174.1	1596.4	995.7	1509.3	1177.9	766.3	459	2515	12	48.8	71.1	101.4	211.3	203.1	44.1	566	5.7	138.9	220.7	158.6	142.3	83.9	113.4	1799.7	68.1	98.1	92.6	128.4	129.6	116.4	82.4	930
D3Z9F8	Collagen alpha-1(XII) chain OS	COL12A1	0	80.966	13	20	32	9	7033.6	326.7	507.6	799.6	566.3	583.2	482.7	309	7302.4	258.9	2222.6	667.1	783	718.5	415.1	412.9	170.7	NA	1.6	3.1	NA	3.7	6.9	1.8	18.2	NA	3.4	6.1	5.3	3.8	NA	4	1114.7	9.7	12.9	26.7	23.9	26.1	20.3	24.3	357.3
D4ACN7	Protein Myof OS	MYOF	0	79.207	12	21	43	21	4737.8	221.8	319.2	454.1	433.1	391.7	256.7	261.5	5310.2	158.8	1274.3	362.7	416.1	421.7	235.1	270.7	235.6	5.9	10.9	18.7	13.1	30.1	21.2	11.8	115.6	NA	28.5	26.6	21.5	20.1	10.1	15.5	2912.9	53.7	50	71.7	74.7	93.4	77.7	65.5	703.8
P04636	Malate dehydrogenase, mitochondrial OS	MDH2	0	79.1	47	13	37	13	12396.6	505.5	681.1	1082.2	971.8	920.1	740.5	620	19162.4	262.1	5142.2	912.5	1217.3	1042.7	671.7	546	395.5	4.9	12.4	5.3	15.3	31.1	31.2	10	79.8	NA	23.8	33	17.6	21.2	10.2	15.3	166.6	14.7	22.8	12.6	19.8	17.1	16	17.5	52.7
Q9ER34	Aconitate hydratase, mitochondrial OS	ACO2	0	78.52	21	14	37	14	7100.8	326.1	582.1	741.7	752.8	559	463.1	503.3	8488.5	242.2	2255.8	583	721.8	635.2	409.1	468.3	289.8	3.9	11.5	2.8	12.4	15.8	16.6	8.6	69.1	NA	21.7	23.5	12	14.7	7.3	12.2	1618.1	30.2	9.2	47.9	39.4	61.4	51.1	46.3	472.4
P25235	Dolichyl-diphosphooligosaccharide--protein glycosyltransferase subunit 2 OS	RPN2	0	78.519	23	11	24	11	10028.7	219.9	404.7	665.6	442.5	448.1	364.2	139.5	10684.5	87.2	2324.3	577.1	780.4	692.2	398	197.2	647	4.9	23.8	8.2	16.1	46.2	56.6	12.2	151.9	NA	36	39.8	17.9	24.3	13.1	20.1	3792.4	17.8	113.2	74.2	47.7	75.9	58.9	56.3	1301.3
P30427	Plectin OS	PLEC	0	78.306	5	18	22	1	1167.6	96.8	40	55.5	57.9	52.9	35.8	18.5	1442.9	15.6	408.9	59	83.5	68	51.8	21.7	NA	NA	NA	NA	NA	NA	NA	NA	NA	NA	NA	NA	NA	NA	NA	NA	NA	NA	NA	NA	NA	NA	NA	NA	NA
P54001	Prolyl 4-hydroxylase subunit alpha-1 OS	P4HA1	0	77.356	36	13	31	13	8571.5	402.1	831.6	1217	914.8	933.3	775.2	668.4	8678.2	257.8	2427.5	900.3	1208.6	1040.9	609	891.3	600.4	2.1	18.6	10.8	25.8	46	40.3	9.7	122.3	4.2	34.3	51.3	35.7	30.8	9.4	16.6	1193.5	6.1	27.9	60.7	26.3	44	42.3	15.5	331.8
P85108	Tubulin beta-2A chain OS	TUBB2A	0	76.811	27	9	40	1	63.7	82.5	14.4	17.9	34.9	11.1	13.2	23	82.8	14.7	652	3.8	18.6	20.8	9.8	16.6	NA	NA	NA	NA	NA	NA	NA	NA	NA	NA	NA	NA	NA	NA	NA	NA	NA	NA	NA	NA	NA	NA	NA	NA	NA
D3ZAN3	Alpha glucosidase 2 alpha neutral subunit (Predicted) OS	GANAB	0	76.224	23	14	34	14	9265.7	303.3	537.8	1073.4	782.6	718.7	663.5	492.4	11796.7	165.2	2002.3	830.4	1192	1026.7	613	483	749.4	10.7	40.6	0.8	46.6	94	77.3	29.5	294.3	4.2	83.3	92.6	62.9	66.2	28.1	45.2	5176	63.7	151.6	210.8	171.7	271.9	173.7	175.4	1898.8
Q6AYZ1	Tubulin alpha-1C chain OS	TUBA1C	0	75.646	36	11	44	2	332.3	27.3	20.9	44.3	30.2	29.2	24.9	29.9	724.4	16.9	229.9	39.9	39.1	33.7	19.6	10.2	NA	NA	NA	NA	NA	NA	NA	NA	NA	NA	NA	NA	NA	NA	NA	NA	NA	NA	NA	NA	NA	NA	NA	NA	NA
G3V6S3	Calumenin OS	CALU	0	75.412	41	13	30	13	7224.6	271.6	464.4	979.4	642.2	644.3	595.6	465.5	9114.7	190.1	2180.5	748.6	1175.2	986.5	570.7	551.5	1811.7	2.9	90.5	NA	98.7	178.1	164.7	42.3	342.7	2	129.7	188.9	122.1	116.3	55.8	89.6	2734.6	56	107.5	118.5	88.7	163.2	121.7	103.2	1062.6
P68370	Tubulin alpha-1A chain OS	TUBA1A	0	74.589	35	11	44	2	4607.2	394.2	288.1	352.4	435.2	276.9	224.7	233.4	4818.3	148.1	3668.3	225.4	324.3	306	179.2	231.7	667.1	6.3	5	NA	4	20.1	30.3	8.9	229	NA	14.5	8.5	15.1	14.9	2.7	9.2	1219.8	10.7	NA	18.1	15.7	18.8	19.2	9.1	528.7
D3ZV63	Protein RGD1307830 OS	RGD1307830	0	74.074	30	13	24	13	10174	294.1	486.7	744.2	603.8	562.1	486	176.8	11868.5	211.7	1843.3	615.9	829.7	765.4	432.8	209.4	NA	NA	NA	NA	NA	NA	NA	NA	NA	NA	NA	NA	NA	NA	NA	NA	2324.2	20.1	17.5	53.4	52.4	62.1	45.6	50.5	568.2
G3V6H0	Protein LOC100363782 OS	LOC100363782	0	73.947	61	12	41	4	16051.1	659.9	849.4	1204.8	1078.1	863.8	707.6	573.2	19571.3	340.6	5249.5	1172.3	1258.6	1159	700.3	655.1	1165	1.1	9.2	NA	20.4	88.5	87.8	3.6	159.2	NA	50.3	45.4	26.2	28	12.2	28.8	2508.2	28.2	NA	38.4	43.9	49.4	55.4	56.2	609.6
P24368	Peptidyl-prolyl cis-trans isomerase B OS	PPIB	0	73.404	44	10	82	10	26424.9	351.6	1406.7	2301.3	1803.4	1680.9	1534.2	971.8	31343.4	227.7	3764.7	2009.6	2977.6	2500.2	1343	1437.3	5238.7	72	658.6	523.9	351.1	1576.7	858.8	150.4	811	101	720.2	760.9	531.1	458.6	249.9	372.5	5844.2	80.3	133.5	261.1	255	289	221.8	278.6	2712
P82995	Heat shock protein HSP 90-alpha OS	HSP90AA1	0	72.896	25	17	30	7	2347.9	119.3	82.4	154.4	128.8	107.5	58.9	62.2	3408.3	35.6	2045	74	138.7	129.6	68.5	73.2	NA	NA	NA	NA	NA	NA	NA	NA	NA	NA	NA	NA	NA	NA	NA	NA	693.5	4.6	NA	9.2	11	14.6	9.3	9	290.6
P06686	Sodium/potassium-transporting ATPase subunit alpha-2 OS	ATP1A2	0	72.563	14	9	28	1	346.7	52.2	69.8	122	81.6	74.3	84.4	85.8	462.9	50.6	200.4	95.5	128.9	102	56.7	98.7	NA	NA	NA	NA	NA	NA	NA	NA	NA	NA	NA	NA	NA	NA	NA	NA	NA	NA	NA	NA	NA	NA	NA	NA	NA
Q9QZK5	Serine protease HTRA1 OS	HTRA1	0	71.977	29	11	39	11	9685	145.6	231.5	407.7	286.7	283.4	169.3	208.8	19556.1	79.3	1807.1	339.8	366.3	356.8	185.3	297.4	1826.2	11.3	17.6	NA	30.1	151.6	63.3	9.4	219	NA	33.2	22.2	72.5	33.8	54.7	15	313.9	23.6	28.5	17.5	29.7	25	15.9	25	138.4
G3V908	Protein Kb15 OS	KB15	0	69.974	16	9	299	1	970.2	29.5	96	85.5	76.6	78.2	73	23.9	1110.8	57.7	1998.6	10.8	103.7	98.4	59.2	31	NA	NA	NA	NA	NA	NA	NA	NA	NA	NA	NA	NA	NA	NA	NA	NA	NA	NA	NA	NA	NA	NA	NA	NA	NA
Q6AXW2	Protein Tmod3 OS	TMOD3	0	69.763	41	12	21	12	4589.3	178	262.5	442.8	385.2	330.9	232.5	280.9	7200.1	118.1	1477.4	421.3	505.4	440.4	265.4	300	NA	NA	NA	NA	NA	NA	NA	NA	NA	NA	NA	NA	NA	NA	NA	NA	703.2	16.4	23.5	31.9	27.2	30.6	31.5	23.7	230
Q3MIE4	Synaptic vesicle membrane protein VAT-1 homolog OS	VAT1	0	68.631	36	8	14	8	3744.5	159.4	163.3	293.6	210.4	210.6	188	127.3	4386.7	89	1090.5	236.2	320.8	274.7	171.5	129.8	NA	NA	NA	NA	NA	NA	NA	NA	NA	NA	NA	NA	NA	NA	NA	NA	621.3	7.4	NA	16.3	9	18	17.1	11.7	239
F1LRA1	Protein ERGIC-53 OS	LMAN1	0	68.587	24	13	25	13	4353.7	397.9	415.5	606.4	566.9	400.3	371.3	270	4543.6	170.5	5888.6	369	557.5	457	307.2	278.4	NA	NA	NA	NA	NA	NA	NA	NA	NA	NA	NA	NA	NA	NA	NA	NA	1679.9	12	18	53.3	37.3	51.7	44.9	37.7	597.9
D3ZUB0	Protein Rcn1 OS	RCN1	0	68.569	29	8	18	7	7552.5	139.6	423.6	940.5	694	659.6	589.9	412	9738.8	109.9	1587.9	812.9	1300.7	1264.1	675.3	454.1	NA	NA	NA	NA	NA	NA	NA	NA	NA	NA	NA	NA	NA	NA	NA	NA	475.1	3.1	NA	24.1	11.3	18.3	20.9	7	159.5
P38650	Cytoplasmic dynein 1 heavy chain 1 OS	DYNC1H1	0	68.51	4	15	20	15	1985.8	177.9	122.5	192.7	180.7	137.1	99.3	75.3	2583.8	87.8	1535.1	146.2	171.4	148.2	111.5	55.7	1127.4	4.4	12.1	2.7	20.6	27.2	32.1	12.8	263	NA	37.1	21.4	28.9	22.5	8	13.6	NA	NA	NA	NA	NA	NA	NA	NA	NA
G3V7Q7	IQ motif containing GTPase activating protein 1 (Predicted), isoform CRA_b OS	IQGAP1	0	68.306	11	12	17	12	2852.3	899	568.8	885.7	586.4	585.4	577.1	856.1	3606.8	629.6	2336.4	688.6	744.9	721.4	411	698	NA	NA	NA	NA	NA	NA	NA	NA	NA	NA	NA	NA	NA	NA	NA	NA	NA	NA	NA	NA	NA	NA	NA	NA	NA
P11884	Aldehyde dehydrogenase, mitochondrial OS	ALDH2	0	68.002	27	13	66	12	7848.9	404.9	474.9	839.6	680.4	663.1	543.5	701	11074.4	247.5	4212.3	730.8	835.8	776.3	527.2	802.8	2598.6	5.6	65.2	41.2	65.6	106.2	96	57.2	936.1	NA	181.8	179.4	105.7	119	52.1	96.2	5815.1	16	24.2	131.6	84.6	109.9	116.8	81.4	1443.5
Q9ES21	Phosphatidylinositide phosphatase SAC1 OS	SACM1L	0	67.767	27	12	28	12	7197.6	335.1	470.7	730.8	558.6	546.9	431.9	679.2	7505.3	200.3	2650.5	616.6	829.4	695.7	399.2	775.8	337.8	8	19.8	11	12.9	48.4	36.4	10.2	93.8	5.9	34.3	37.6	20	24.9	9.8	21.3	1544.8	11.6	17.1	29.8	29.2	41.7	26.5	27	442.3
F1LZW6	Protein Slc25a13 (Fragment) OS	SLC25A13	0	67.137	22	11	27	10	4893.5	156.7	265.5	377.8	292	299.2	262.5	251.9	5565.8	131.7	1432.1	331	394.6	398.5	232.6	272.1	640.1	5.7	26.5	NA	27.1	43.5	39.8	17.2	256.5	NA	48.7	45.2	28.4	38.4	15.6	19.1	2443	4.8	NA	40.5	25	41.5	29.9	26.6	688.1
Q9Z1X1	Extended synaptotagmin-1 OS	ESYT1	0	67.029	15	10	20	10	2778.9	242	218.9	369.7	281.1	262.1	230.3	224.2	3130.4	166.5	1229.1	275.9	358.9	337.7	184.8	258.6	NA	NA	NA	NA	NA	NA	NA	NA	NA	NA	NA	NA	NA	NA	NA	NA	NA	NA	NA	NA	NA	NA	NA	NA	NA
P16617	Phosphoglycerate kinase 1 OS	PGK1	0	66.662	30	10	22	10	8370.5	437.7	260	460.4	345.9	310.8	294.5	141.6	13394.1	148.1	3550.3	300.4	360.3	399.9	226.4	138.8	NA	NA	NA	NA	NA	NA	NA	NA	NA	NA	NA	NA	NA	NA	NA	NA	707.4	7.8	NA	7.1	13.6	11.3	15.7	9.5	312.4
D4A2F1	Agrin OS	AGRN	0	66.485	9	12	19	12	3032.3	121	303.1	514.5	353.9	348	237.3	134	4170.7	118.1	953.1	509.4	624.9	483	241.6	195.5	NA	NA	NA	NA	NA	NA	NA	NA	NA	NA	NA	NA	NA	NA	NA	NA	879	20.7	19.4	43.8	17.2	28.4	23.3	20.3	325.3
P31977	Ezrin OS	EZR	0	65.901	24	13	21	10	4295.8	1035	310.9	474.9	520.5	344.8	277.2	226	5397.2	175.2	6815.7	279.8	448.6	420.6	236.7	245.8	315.6	2.8	11.5	11.5	13.6	39.9	50.7	7.1	37.8	NA	18.8	27.6	16.5	9.8	6.8	14.9	1395.5	13.3	13.8	29.1	27.5	43	32.4	27.1	385.5
G3V679	Transferrin receptor protein 1 OS	TFRC	0	64.959	20	13	25	13	5995.2	280.9	381.6	605.5	511.6	468.8	369.5	461.1	6422.7	150.5	3425	530.1	630.1	587.8	366.2	518.2	277.1	5.7	7.7	8.4	11.4	52.2	44.8	1.7	124.2	NA	18.9	24.2	13.3	15.5	8.5	12.5	2293.1	35.5	85	68	107.1	132.3	109.8	97.9	684.5
P28480	T-complex protein 1 subunit alpha OS	TCP1	0	64.497	26	10	17	10	2530.6	161.1	131.5	200.7	180.7	149.3	114.6	84.8	3533.5	78.8	1637.3	139	196.3	176.6	111.1	73.7	NA	NA	NA	NA	NA	NA	NA	NA	NA	NA	NA	NA	NA	NA	NA	NA	710.4	41.2	24.6	28.6	31.7	43.9	25.4	37.5	350.6
P84082	ADP-ribosylation factor 2 OS	ARF2	0	64.317	54	7	21	4	5741.8	517.3	319.5	579.4	438.7	371	333.8	318.9	7406.6	259.9	2569.1	456.1	500.4	468.6	262.9	262.3	443.9	3	6.9	NA	8.5	20.9	11.9	2.8	60.5	2	13.9	12.9	10.7	9	6.6	5.6	NA	NA	NA	NA	NA	NA	NA	NA	NA
Q794F9	4F2 cell-surface antigen heavy chain OS	SLC3A2	0	63.251	27	11	25	11	4284.5	209.2	288.9	449.1	656.1	336.6	287.9	269.5	4438.8	142.4	1714.4	378.8	507.2	510.5	292.6	358.2	211.7	4.1	6.5	9.5	5.4	17.7	18.4	3.3	66.3	NA	22.1	16.1	12.6	17.7	8.8	13.1	1190.1	37.1	26.8	35.4	29.6	45.1	37.6	36.5	396.6
Q09073	ADP/ATP translocase 2 OS	SLC25A5	0	63.192	41	11	37	11	12192	608.4	854.9	1227.2	892	890.4	712.9	527	14558.8	355.2	4311.3	806.4	1045.7	1021.2	552.7	562.6	4008.9	80	226.8	38.2	218.7	489.2	324	133.3	1087.7	34.2	455.5	402.8	298.6	357.3	225.2	222.6	4159.3	40.5	120.5	175.5	161.4	168.4	157.1	145.5	1158.8
P63269	Actin, gamma-enteric smooth muscle OS	ACTG2	0	62.423	27	9	84	2	NA	NA	NA	NA	NA	NA	NA	NA	NA	NA	NA	NA	NA	NA	NA	NA	NA	NA	NA	NA	NA	NA	NA	NA	NA	NA	NA	NA	NA	NA	NA	NA	NA	NA	NA	NA	NA	NA	NA	NA	NA
Q641Y0	Dolichyl-diphosphooligosaccharide--protein glycosyltransferase 48 kDa subunit OS	DDOST	0	62.149	27	9	36	9	8148.8	323.1	422.3	678.5	533.5	511.8	422.1	378.6	10216.4	239.1	2915.2	558.5	749.3	728.3	430.9	312.1	561.3	1.8	6.5	NA	17.3	38.3	42.2	9.4	137.7	NA	32.9	28.8	13.6	21.4	11.7	21.9	2926.9	6	75.2	48.1	74.7	92.7	90.5	83.1	996.9
F1LP60	Moesin (Fragment) OS	MSN	0	61.181	24	14	17	11	7688.3	636.2	458.1	814	677.2	595.8	490	410.1	10734.8	247.6	4433.2	544.5	740.6	759.5	426.7	420.8	NA	NA	NA	NA	NA	NA	NA	NA	NA	NA	NA	NA	NA	NA	NA	NA	250.4	1.7	NA	6.5	8.8	6.9	4.5	9.5	73.9
Q66X93	Staphylococcal nuclease domain-containing protein 1 OS	SND1	0	60.216	15	11	30	11	2312.4	244.1	208.4	325.1	284.8	243.4	208	189.1	2911.5	175.9	1492.4	249.2	338.9	292.6	195.1	214	278.7	9.6	10.5	2.1	16.9	24.9	31.9	11.4	144.3	1.9	20.7	21.1	13.9	15.2	9.9	19.1	827.6	NA	NA	21.6	19.1	22.5	20	16.8	305.1
P13084	Nucleophosmin OS	NPM1	0	59.403	27	6	14	4	7607.2	282.9	435.8	746.8	576.3	507.8	407.6	156.6	10470.2	169.4	2888.9	538.1	710.2	657.6	357.6	147.4	NA	NA	NA	NA	NA	NA	NA	NA	NA	NA	NA	NA	NA	NA	NA	NA	NA	NA	NA	NA	NA	NA	NA	NA	NA
Q5XIM9	T-complex protein 1 subunit beta OS	CCT2	0	59.159	19	7	13	7	2001	113.9	108.5	143.8	166.6	121.4	96.7	58.5	2532.1	64.7	1030.4	110.5	159.1	137.8	78.1	54.5	403.6	2.5	6.2	NA	6.1	7.3	9	3.5	82.5	NA	10.5	9.3	6.3	15.1	5.1	7.1	NA	NA	NA	NA	NA	NA	NA	NA	NA
B1WC34	Protein Prkcsh OS	PRKCSH	0	58.794	27	11	37	11	9346.5	311.6	576.4	1136.7	963.2	870.4	786.9	790.8	14052.3	227.7	2205.9	1050.6	1570.3	1331.7	806.9	892.6	1358.7	6.7	33.2	0.7	50.3	76.5	70.4	27.3	299.3	2.1	65.4	109.2	67.1	62.4	28.9	59.8	902.1	0.3	NA	23.5	13.6	24.9	19.9	12.5	343.4
Q6NYB7	Ras-related protein Rab-1A OS	RAB1A	0	58.241	48	10	40	2	3829.4	115	153.1	231	189.6	159.4	144	94.2	4577.7	22.6	1398.7	179.1	273.1	258.7	130.4	126.9	NA	NA	NA	NA	NA	NA	NA	NA	NA	NA	NA	NA	NA	NA	NA	NA	NA	NA	NA	NA	NA	NA	NA	NA	NA
G3V7L6	26S protease regulatory subunit 7 OS	PSMC2	0	57.738	30	10	14	10	4853	216.9	236.8	352.7	410	284.1	220.3	147.8	6674.7	92.8	1659.4	276.6	357	411.1	214.3	131.3	44.3	12.7	14.8	11.5	8.8	11.7	10.2	9	16.4	7.7	9.9	12.5	11.1	13.8	12.4	10.6	123.1	3.8	0.2	3.4	5.1	4	5.2	4.8	57.4
P09527	Ras-related protein Rab-7a OS	RAB7A	0	57.634	59	11	32	11	6533.8	309.7	254.1	449.4	360.4	342	267.6	104.2	8010.9	102	1715.1	360.1	474.7	463.5	253.3	120.8	589.1	5.7	17.1	NA	12.6	50.1	51.9	13.5	158.1	2.2	28.5	22.6	17.7	23	10.1	14.7	871	44.5	34.3	45.8	62.6	57.2	42.5	49.3	264.4
Q06000	Lipoprotein lipase OS	LPL	0	57.074	17	8	41	8	5986.6	303.2	340.3	443.4	343.4	283.8	231.4	241.1	9244.2	210	2412.8	355.1	326.6	283.9	205.7	232.2	2465.4	21.9	33.8	14	28.4	43.4	48.7	17.4	571.9	6.3	38.3	29.8	33	29.4	19	20	788.1	12	6.1	11.2	10	19.4	12.7	14.5	453.5
Q62636	Ras-related protein Rap-1b OS	RAP1B	0	56.09	56	9	24	2	7589.4	221.8	394.1	610.6	501.2	498.5	420.1	599.3	9567.5	152.4	2650.1	481.1	673.3	640.1	386.1	708.5	NA	NA	NA	NA	NA	NA	NA	NA	NA	NA	NA	NA	NA	NA	NA	NA	1027.7	5.2	NA	24.5	17.5	26.3	21.9	18	244.4
Q60587	Trifunctional enzyme subunit beta, mitochondrial OS	HADHB	0	55.417	22	9	19	9	5620.4	255.3	370.1	533.6	421.9	402.1	335.6	261.3	5876.6	175.1	1802.6	430.4	523.2	503	271.7	278.4	NA	NA	NA	NA	NA	NA	NA	NA	NA	NA	NA	NA	NA	NA	NA	NA	2425.7	27.7	114.9	97.4	89.9	89.1	83.9	86	539
Q9WVB1	Ras-related protein Rab-6A OS	RAB6A	0	55.339	39	8	14	7	3116.9	118.7	122.4	165.4	141.1	146.3	120.4	53.4	3762.6	36.1	1082.5	233.3	175.3	163.7	87.4	92	NA	NA	NA	NA	NA	NA	NA	NA	NA	NA	NA	NA	NA	NA	NA	NA	1195.9	6.7	NA	5.9	12.4	15.2	10.8	5.9	332.6
Q4KMA8	Endoplasmic reticulum aminopeptidase 1 OS	ERAP1	0	55.24	13	11	32	11	7655.2	255.1	483.1	810.3	601.7	622.6	516.5	405.6	7895.6	133.8	2274.5	639.7	935.4	812.8	473.4	448.4	163.6	3.2	8.6	6.7	7.3	30.3	19	9	42.2	2.3	16.5	18.2	12.3	16.2	9.2	7.6	954.8	10.4	2	37.2	33	39.6	36.1	17.1	334.8
D4A5T8	Periplakin (Predicted) OS	PPL	0	55.07	7	12	14	12	2641.9	387.2	188.4	363.9	364	237.3	187.2	214.4	2678.4	97.6	8758	171.2	246.1	251.9	144.2	240.4	NA	NA	NA	NA	NA	NA	NA	NA	NA	NA	NA	NA	NA	NA	NA	NA	NA	NA	NA	NA	NA	NA	NA	NA	NA
Q63570	26S protease regulatory subunit 6B OS	PSMC4	0	54.771	29	9	19	8	2413.7	148	122	168.2	145.2	135.6	136.3	111	2680.1	81	1106.9	155.2	203.9	204.1	132.5	103.5	NA	NA	NA	NA	NA	NA	NA	NA	NA	NA	NA	NA	NA	NA	NA	NA	NA	NA	NA	NA	NA	NA	NA	NA	NA
Q99068	Alpha-2-macroglobulin receptor-associated protein OS	LRPAP1	0	53.169	31	9	21	9	9812	174.1	506.9	964.9	759	687.1	608.9	518.5	10922.5	66.1	1809.3	798.4	1178	1075.3	598.8	620.6	NA	NA	NA	NA	NA	NA	NA	NA	NA	NA	NA	NA	NA	NA	NA	NA	556.4	21	32.4	22.1	38.5	42	21	23.5	259.7
P54311	Guanine nucleotide-binding protein G(I)/G(S)/G(T) subunit beta-1 OS	GNB1	0	52.28	32	8	21	4	5954.4	265.4	407.4	657.6	560.1	500.6	439	493.7	7852.3	175.7	2592.1	517.3	625.6	643	388.1	625.4	NA	NA	NA	NA	NA	NA	NA	NA	NA	NA	NA	NA	NA	NA	NA	NA	NA	NA	NA	NA	NA	NA	NA	NA	NA
Q5U2S7	Proteasome (Prosome, macropain) 26S subunit, non-ATPase, 3 OS	PSMD3	0	52.169	24	12	17	12	11101.6	466.4	332.7	588.5	496.4	458.3	352.3	187.7	11590.9	151	4900.8	426.8	644	572.1	366.1	267.9	NA	NA	NA	NA	NA	NA	NA	NA	NA	NA	NA	NA	NA	NA	NA	NA	702.1	4.5	NA	9.1	15.7	17.1	11.3	14.2	247.1
Q6AYI1	DEAD (Asp-Glu-Ala-Asp) box polypeptide 5 OS	DDX5	0	51.659	20	14	22	9	5295.2	176.4	376.5	691.3	608.2	588.8	374.5	503.7	8638.7	53.6	2304.2	527.6	616.7	700.9	376.1	476.3	269.3	3.2	9.4	6.7	13	16.6	9.4	15.5	68.6	1.9	25	27.3	25.1	18.7	7.6	16.1	1867.8	7.2	41.1	69.4	46.1	61	59.2	46.8	519
D3ZQN7	Protein Lamb1 OS	LAMB1	0	51.547	7	10	11	9	3041.3	150.4	237.4	425.8	324.4	278.4	242.4	155.5	3565	119	1288	356.6	443.2	379.5	221.7	214.6	NA	NA	NA	NA	NA	NA	NA	NA	NA	NA	NA	NA	NA	NA	NA	NA	194.7	4.2	3.5	7.1	4.9	6.9	3.9	5.3	64.2
P15650	Long-chain specific acyl-CoA dehydrogenase, mitochondrial OS	ACADL	0	51.313	23	9	17	9	5171.5	285.2	384.9	567.5	495.2	419.6	357.9	422.6	5859.4	193.6	4474.4	523.3	491.3	465.6	284.5	333.2	NA	NA	NA	NA	NA	NA	NA	NA	NA	NA	NA	NA	NA	NA	NA	NA	338.1	1.3	NA	9	5.3	9.4	7.4	5.9	81.9
Q3MHS9	Chaperonin containing Tcp1, subunit 6A (Zeta 1) OS	CCT6A	0	50.896	23	12	17	12	3877.5	176.1	160.5	237.9	224.6	201.6	141.7	113.3	5211.1	115.3	1877.9	203.9	261.2	225	147	108.2	158.6	3.5	NA	0.7	2.9	5.6	3.3	0.6	44.5	NA	3.2	2.6	NA	3.6	NA	2.9	1141.8	9.7	8.4	22.6	22.1	104.1	34.3	14.1	548.8
Q62703	Reticulocalbin-2 OS	RCN2	0	50.667	38	9	23	9	2119.4	182.7	300.7	349.3	328.4	273.5	224.3	222	2599.7	179.9	803.9	295.7	414.9	364.4	213.6	231.3	174.9	2	9.5	1.4	10.5	18.9	17.6	5.1	115.7	NA	13.8	17.3	14.9	9.1	5.8	12.8	1317.6	22.6	17.3	39.3	36.3	50.4	40.3	28.8	582.4
P35213	14-3-3 protein beta/alpha OS	YWHAB	0	50.618	35	7	18	3	447	180.8	35.5	94.6	72.1	27.7	27.4	31.9	608.5	20.3	893.9	83.2	50.7	48	26.7	54.5	NA	NA	NA	NA	NA	NA	NA	NA	NA	NA	NA	NA	NA	NA	NA	NA	NA	NA	NA	NA	NA	NA	NA	NA	NA
Q63584	Transmembrane emp24 domain-containing protein 10 OS	TMED10	0	50.521	25	4	21	4	6428.3	606.4	572.8	820.2	662.6	570.4	525.9	513.5	7386.5	513.6	2325.8	599.7	756.5	784.8	364	522.3	NA	NA	NA	NA	NA	NA	NA	NA	NA	NA	NA	NA	NA	NA	NA	NA	NA	NA	NA	NA	NA	NA	NA	NA	NA
B5DEH2	Erlin-2 OS	ERLIN2	0	50.039	23	6	14	5	2541.8	151.1	149.3	268.4	231.4	180.9	144.3	155.2	3064.7	78.2	1473	210.3	280.7	263.3	160.8	197.3	108.5	2.2	11.1	NA	6.7	9.2	8.9	3	39.6	NA	8.1	6.2	7.9	8.5	4.9	7.7	NA	NA	NA	NA	NA	NA	NA	NA	NA
P62260	14-3-3 protein epsilon OS	YWHAE	0	49.765	37	9	22	6	2363.4	274.3	107.2	204.3	195.1	131.7	107.7	92.6	4274.9	46.6	1462.6	136.2	179.6	183	106.9	50.5	NA	NA	NA	NA	NA	NA	NA	NA	NA	NA	NA	NA	NA	NA	NA	NA	1025.6	29.9	17	32.4	23.3	24.6	35.8	26.9	370.5
Q63355	Unconventional myosin-Ic OS	MYO1C	0	49.547	15	12	15	12	2910.9	484.9	194.1	340.6	252.7	233.5	222.4	170.7	3534.9	138.6	1676.5	250.2	323	326.6	176.1	213.2	NA	NA	NA	NA	NA	NA	NA	NA	NA	NA	NA	NA	NA	NA	NA	NA	NA	NA	NA	NA	NA	NA	NA	NA	NA
P62198	26S protease regulatory subunit 8 OS	PSMC5	0	48.802	26	9	12	8	4809.9	322.5	278.4	449.1	392.9	417.3	347.8	330	6457.6	145.2	1981.1	411.7	493.9	503.9	300.6	346.5	NA	NA	NA	NA	NA	NA	NA	NA	NA	NA	NA	NA	NA	NA	NA	NA	NA	NA	NA	NA	NA	NA	NA	NA	NA
P68511	14-3-3 protein eta OS	YWHAH	0	48.603	39	9	21	5	2638.6	541.8	219.4	283.7	322.4	246.1	218.3	185.8	3466.3	114.4	3424.4	203.3	289.7	265.4	162.5	253.2	NA	NA	NA	NA	NA	NA	NA	NA	NA	NA	NA	NA	NA	NA	NA	NA	1031.9	14.4	NA	40.8	43.6	45.3	33	38.8	319
D4ACB8	Chaperonin subunit 8 (Theta) (Predicted), isoform CRA_a OS	CCT8	0	48.266	20	9	13	9	3717.3	711.3	361.1	673.4	473.3	424	481	556.2	5158.9	385.1	3787.2	414.3	574.6	555.8	317.4	394.4	NA	NA	NA	NA	NA	NA	NA	NA	NA	NA	NA	NA	NA	NA	NA	NA	1562.7	1.7	NA	40.5	24	35.9	27.5	16.6	667.1
B1H282	Glycosyltransferase 25 domain containing 1 OS	COLGALT1	0	48.098	19	10	16	10	4558.7	181.5	290.1	494.8	361.9	339.3	296.1	143.7	4761.3	135.8	1317.5	439	560.5	463.4	277.4	151.7	NA	NA	NA	NA	NA	NA	NA	NA	NA	NA	NA	NA	NA	NA	NA	NA	139.6	0.6	6.5	5	6.3	7.9	5.7	2.8	54
Q5RKJ9	RAB10, member RAS oncogene family OS	RAB10	0	47.88	56	10	30	8	9863.3	376.4	467.2	738.7	623.4	565.7	483.8	265.9	12072.6	202.8	3081.7	571.2	772.5	707.5	429.4	300.2	NA	NA	NA	NA	NA	NA	NA	NA	NA	NA	NA	NA	NA	NA	NA	NA	171.1	NA	NA	NA	4.3	9.6	5.8	3.4	60.7
Q5XIF6	Tubulin alpha-4A chain OS	TUBA4A	0	47.453	23	8	18	2	323	152.1	71.8	78.5	119.4	66.3	55.1	65.1	339.1	45.8	2280.1	13.4	59.8	68.5	43.7	65.7	NA	NA	NA	NA	NA	NA	NA	NA	NA	NA	NA	NA	NA	NA	NA	NA	NA	NA	NA	NA	NA	NA	NA	NA	NA
P84083	ADP-ribosylation factor 5 OS	ARF5	0	47.449	47	6	14	2	1626.3	44.3	39.1	70.4	47.2	55.4	32.4	NA	1927.7	NA	736.7	51.9	85.6	68.2	41.3	NA	NA	NA	NA	NA	NA	NA	NA	NA	NA	NA	NA	NA	NA	NA	NA	NA	NA	NA	NA	NA	NA	NA	NA	NA	NA
P00507	Aspartate aminotransferase, mitochondrial OS	GOT2	0	46.586	26	10	20	10	11192.9	252.9	559.8	870.3	737.1	761.9	587.3	566.8	15929.7	108.5	2111.9	747.9	992.2	890.1	485.6	420	NA	NA	NA	NA	NA	NA	NA	NA	NA	NA	NA	NA	NA	NA	NA	NA	674.8	2.1	NA	11.2	14.5	21.1	7.5	10.6	199.6
P62836	Ras-related protein Rap-1A OS	RAP1A	0	45.789	49	8	20	1	533.6	101.8	113.9	178.6	110.2	88.5	69.9	77.5	686.5	66.7	2449.4	52.9	96	78.2	60.3	67.4	NA	NA	NA	NA	NA	NA	NA	NA	NA	NA	NA	NA	NA	NA	NA	NA	NA	NA	NA	NA	NA	NA	NA	NA	NA
D4A7D7	Hexose-6-phosphate dehydrogenase (Glucose 1-dehydrogenase) (Predicted), isoform CRA_b OS	H6PD	0	45.655	14	8	15	8	5415.8	173.3	267.2	437.1	349.6	328.6	285.6	121.6	6059.5	97.8	1447.7	383	545.5	452.6	275.3	201.4	NA	NA	NA	NA	NA	NA	NA	NA	NA	NA	NA	NA	NA	NA	NA	NA	300.4	5.3	5.3	9.9	8.7	11.6	7.8	8.4	101
P61751	ADP-ribosylation factor 4 OS	ARF4	0	45.61	45	6	15	2	2869.7	76.4	104.8	191.7	165.7	152.2	114.5	28.4	3862.8	43	790.1	152.5	235.1	211.5	127.5	13	NA	NA	NA	NA	NA	NA	NA	NA	NA	NA	NA	NA	NA	NA	NA	NA	NA	NA	NA	NA	NA	NA	NA	NA	NA
D3ZWC5	Protein Bmp8b OS	BMP8B	0	45.578	22	5	12	5	1364.4	147.5	167.7	315.9	205.1	217.3	201.9	214.6	1664.7	117	640.3	243	321.6	336.7	175.4	228.9	NA	NA	NA	NA	NA	NA	NA	NA	NA	NA	NA	NA	NA	NA	NA	NA	110.9	NA	1.6	10.8	4.9	5.9	6.9	4.9	39.6
P62193	26S protease regulatory subunit 4 OS	PSMC1	0	45.436	19	7	10	6	3713.9	192.9	203.7	273.4	373.4	245	194.3	107	4537.7	89.2	1715.9	233.5	299.4	298.7	202.8	139.2	NA	NA	NA	NA	NA	NA	NA	NA	NA	NA	NA	NA	NA	NA	NA	NA	NA	NA	NA	NA	NA	NA	NA	NA	NA
Q5U367	Procollagen-lysine,2-oxoglutarate 5-dioxygenase 3 OS	PLOD3	0	44.927	18	11	17	11	4883.3	207.7	339.4	510.3	401.6	364.5	290.6	109.6	5374.3	178.2	1534.7	447.1	532.6	468	266.4	171.5	NA	NA	NA	NA	NA	NA	NA	NA	NA	NA	NA	NA	NA	NA	NA	NA	933	39.5	16.9	50.1	42.9	53.9	40.1	43.9	245.5
P36860	Ras-related protein Ral-B OS	RALB	0	44.32	39	7	14	4	3920.8	103.9	130.2	181.2	148.2	136.1	113.7	80.5	5200.6	43.5	979.9	139.2	187	172.8	107.1	94.4	NA	NA	NA	NA	NA	NA	NA	NA	NA	NA	NA	NA	NA	NA	NA	NA	1227.9	13.5	23	31.3	22.2	32.7	18.4	16.6	440.5
F1LR13	Atlastin-3 OS	ATL3	0	44.225	16	6	12	6	1036.6	54.3	72.8	133.3	95	99.1	73.2	98.6	1955.3	38.9	531.3	107.1	120.5	117.4	72.2	108.7	224.8	0.9	8.3	NA	6.1	35.1	25.6	10.9	36.8	3	26.6	26.3	13.8	12	6.8	11.7	466	15.5	5	15.1	41	50	33.7	39.9	127.6
G3V7A5	Low density lipoprotein receptor, isoform CRA_a OS	LDLR	0	43.661	15	10	14	10	3699.3	233.9	285.5	402.4	339.9	314	235.6	304.6	4646.8	105.2	1678.5	382.1	504.3	451.1	247	314.5	NA	NA	NA	NA	NA	NA	NA	NA	NA	NA	NA	NA	NA	NA	NA	NA	413.3	5.1	NA	15.6	14.1	13.6	11.6	12.3	104.6
Q64633	UDP-glucuronosyltransferase 1-7 OS	UGT1A7C	0	43.453	13	4	11	2	1258.4	147.1	134.5	200.2	174.5	155	121.7	151.3	1569.2	106.9	484.3	168.7	196.9	207.8	94.4	149.6	NA	NA	NA	NA	NA	NA	NA	NA	NA	NA	NA	NA	NA	NA	NA	NA	NA	NA	NA	NA	NA	NA	NA	NA	NA
Q920A6	Retinoid-inducible serine carboxypeptidase OS	SCPEP1	0	42.487	16	5	10	5	4049.9	60.9	87.7	142.6	108.6	99.5	88	20.6	5804.2	49.1	403.9	112.9	118.8	129	74.7	25.9	NA	NA	NA	NA	NA	NA	NA	NA	NA	NA	NA	NA	NA	NA	NA	NA	NA	NA	NA	NA	NA	NA	NA	NA	NA
Q4QQV0	Protein Tubb6 OS	TUBB6	0	42.455	21	8	16	2	291.9	24.7	19.9	31.1	32	25.4	19.7	17	345.2	13.4	349	27.3	28.9	31.1	15.3	16.8	NA	NA	NA	NA	NA	NA	NA	NA	NA	NA	NA	NA	NA	NA	NA	NA	NA	NA	NA	NA	NA	NA	NA	NA	NA
P62804	Histone H4 OS	HIST1H4B	0	42.278	39	4	21	4	7604.8	232.3	98.9	162.4	175.8	107.8	63.9	102.8	9836.2	54.8	2954.5	76.1	103.6	94.9	52.8	98.6	NA	NA	NA	NA	NA	NA	NA	NA	NA	NA	NA	NA	NA	NA	NA	NA	NA	NA	NA	NA	NA	NA	NA	NA	NA
Q5XIB4	Ufm1-specific protease 2 OS	UFSP2	0	41.723	22	6	12	6	1100.3	34.4	67	110.8	65.6	71.8	64	74.7	1357	38.8	308	85.8	117.2	97.7	63.7	98.6	NA	NA	NA	NA	NA	NA	NA	NA	NA	NA	NA	NA	NA	NA	NA	NA	NA	NA	NA	NA	NA	NA	NA	NA	NA
Q5XHZ0	Heat shock protein 75 kDa, mitochondrial OS	TRAP1	0	41.667	18	11	20	10	3163.5	177.1	227.3	346.3	287.1	239.5	189	171.2	3633.6	93.3	1593.2	250.8	331.4	283.3	157.6	164.9	143.5	10.1	14.6	12.1	15.4	26	17.1	6.7	48.9	2.8	21.2	24	16.1	18.4	8.2	10.9	563	8.1	6.7	22.7	19.4	27.4	18.3	16.3	177.1
Q794E4	Heterogeneous nuclear ribonucleoprotein F OS	HNRNPF	0	41.57	23	6	21	4	1918.2	112.3	121.1	218.7	189.3	148.3	114.8	198.6	2790.2	78.7	1229.5	146.9	195.5	169.3	99.5	183.6	NA	NA	NA	NA	NA	NA	NA	NA	NA	NA	NA	NA	NA	NA	NA	NA	139.2	7.8	4.4	6.1	12.5	11.5	8.5	8.7	41.9
P62909	40S ribosomal protein S3 OS	RPS3	0	41.5	40	10	16	10	4642.9	309.9	172.6	294	316.1	271.6	190.6	114.3	6248.5	106.3	2939.3	207	364.6	335.5	174.6	98.2	NA	NA	NA	NA	NA	NA	NA	NA	NA	NA	NA	NA	NA	NA	NA	NA	NA	NA	NA	NA	NA	NA	NA	NA	NA
P62986	Ubiquitin-60S ribosomal protein L40 OS	UBA52	0	41.409	41	6	54	6	12862.1	2511.9	1108.5	1674.2	1867.5	1423.5	930.9	881.5	16140.5	761.1	23780.7	1096.9	1582.4	1520.3	958.6	969.7	997.8	11.9	39.1	7	30.7	105.5	72.8	11.1	210.5	2.9	60.2	54.8	47.1	36.7	25.1	28.5	2922	98.3	132	101.7	115.8	143.3	96	92.3	987.3
P38983	40S ribosomal protein SA OS	RPSA	0	41.344	33	7	16	7	1049.9	136.2	48.8	75.3	63.3	47.6	39.5	41.6	1364.9	33.6	697.7	34.4	65.4	55.5	30.7	25.2	161.1	2.2	5.3	0.5	8.3	9.2	6.9	1.9	69.6	NA	5.4	7.7	8.8	5.8	5.9	4.2	744.2	8.7	0.2	7.7	12.2	14.7	10.2	12.1	388.2
P10111	Peptidyl-prolyl cis-trans isomerase A OS	PPIA	0	41.067	52	8	19	8	5531.3	455.9	310.7	535.9	574.6	406.3	352.3	247	7895.8	118.4	4468.9	350.9	546.8	508	308.3	253.5	NA	NA	NA	NA	NA	NA	NA	NA	NA	NA	NA	NA	NA	NA	NA	NA	526.2	18.6	55.3	28	37.8	33.3	27.2	37.1	183.3
Q68FR6	Elongation factor 1-gamma OS	EEF1G	0	41.031	19	10	17	10	5189.4	347	183.4	357.1	355.9	287.8	202.8	95.4	7272.3	72.9	4274.9	312.7	345.8	323.6	211.6	67.6	319.7	3.9	4.4	NA	10.9	17.7	9	6.1	73.7	2.4	15.4	9.7	12.7	11.6	5.7	10.6	2893.3	23.6	NA	48.7	45.5	67	59.1	50.6	1286.9
F1LM84	Nidogen-1 OS	NID1	0	40.747	6	7	19	7	1305.6	33.8	31.7	68.8	49.2	33.8	36.6	32.1	1906.7	26.8	329.8	43	41.5	52.4	24.3	38.1	509	8.1	11.6	9.5	16	31.7	26.9	10.3	148.8	3.4	29.3	22.5	20.9	15.4	14.7	15.9	1475	65.7	63.3	50	71.7	99.9	58.2	49.1	794.1
D3ZQ74	Procollagen-lysine, 2-oxoglutarate 5-dioxygenase 1 OS	PLOD1	0	40.581	12	9	19	9	1204.6	67.5	89.8	135.4	92.2	88.1	80.6	75.9	1827.6	42.8	363.9	116.6	143.5	131.4	66.6	62.5	451.3	4.9	17.4	11.2	17.4	25.8	14.3	10.9	429.6	NA	26.7	21.1	17.1	29.8	12.2	16.3	981.7	17.6	11.3	42.7	21	38.9	38.7	21	414.4
B5DFL7	Protein Sema3c OS	SEMA3C	0	40.418	14	9	19	9	3913.3	77.8	192.1	293.7	217.3	162.2	109.5	19	5497.7	17.2	1161.9	270.9	283.3	222.2	114	20	2522.5	3.3	4	NA	12.1	14.2	20.1	1.6	818.2	3.4	7.5	0.8	5.7	2.5	5.7	11.8	2429.6	20.3	18.1	42.7	32.4	49.6	45.4	26.7	1148.4
P50399	Rab GDP dissociation inhibitor beta OS	GDI2	0	40.376	15	5	13	3	3060.2	141.4	83.7	149.5	136.9	120.4	86	49.2	3755.5	38.7	1812.6	90.6	139.3	111.2	82.7	39	NA	NA	NA	NA	NA	NA	NA	NA	NA	NA	NA	NA	NA	NA	NA	NA	NA	NA	NA	NA	NA	NA	NA	NA	NA
Q5D059	Hnrpk protein OS	HNRNPK	0	40.205	22	8	9	8	2174.3	138	109.1	173.3	158.9	128.3	97.8	59.3	2939.8	64.7	1793.1	124.6	150	153.6	94.8	93.9	NA	NA	NA	NA	NA	NA	NA	NA	NA	NA	NA	NA	NA	NA	NA	NA	669.5	1.5	NA	17	13.7	16	14.3	10.4	209.3
F1LM33	Leucine-rich PPR motif-containing protein, mitochondrial OS	LRPPRC	0	40.038	8	10	20	10	2453.3	112.3	176.5	285.9	312.4	205.7	163.6	165.6	3311.6	64.2	1048.6	240.7	322.4	259.9	164	153.9	215.6	3.6	6.6	NA	12.6	24.9	22.2	5.5	59.4	NA	20	22.7	13.8	7.6	4.3	13.2	1973.4	10.1	19.4	55.4	35.3	63.4	51.8	30.8	520.7
P54313	Guanine nucleotide-binding protein G(I)/G(S)/G(T) subunit beta-2 OS	GNB2	0	39.945	27	7	17	3	1524.4	68.9	88.7	153.2	135.8	127.5	103.5	49.9	1699.6	58.9	980.3	113.8	163.9	164.4	84.5	91	NA	NA	NA	NA	NA	NA	NA	NA	NA	NA	NA	NA	NA	NA	NA	NA	NA	NA	NA	NA	NA	NA	NA	NA	NA
Q6P6T6	Cathepsin D OS	CTSD	0	39.709	21	7	13	7	5998	180.8	277	510.2	376.7	347.6	288.3	250.3	6995.4	138.1	978.7	457.5	621.1	554.4	322.8	278.7	NA	NA	NA	NA	NA	NA	NA	NA	NA	NA	NA	NA	NA	NA	NA	NA	NA	NA	NA	NA	NA	NA	NA	NA	NA
P35559	Insulin-degrading enzyme OS	IDE	0	39.653	9	9	12	9	1344.3	553.4	243.6	310.8	334.1	250.6	172.1	666.3	1575.7	194.1	12785.3	96.8	220.6	252.1	165.2	251.2	NA	NA	NA	NA	NA	NA	NA	NA	NA	NA	NA	NA	NA	NA	NA	NA	NA	NA	NA	NA	NA	NA	NA	NA	NA
Q80ZA3	Alpha-2 antiplasmin OS	SERPINF1	0	39.452	15	6	37	6	7156.8	590.7	334.7	1027.9	409.2	477.1	411.9	642	10211.8	454	1127.5	396	684.6	563.5	273.6	639.6	998.9	66.4	73.8	23.8	74.5	143.3	147.3	48.6	309.2	22.4	76.2	69.3	56	88.6	43.6	39.7	1271.8	10.9	NA	13.4	15.2	8.4	24.1	11.4	650.8
Q5EAJ6-2	Isoform 2 of Inhibitor of nuclear factor kappa-B kinase-interacting protein OS	IKBIP	0	39.028	17	4	9	3	1409.7	150.5	140.8	249.3	190	225.1	165.7	136.7	1636.6	91.7	729.7	213.8	275.7	228.8	146.5	171.3	NA	NA	NA	NA	NA	NA	NA	NA	NA	NA	NA	NA	NA	NA	NA	NA	NA	NA	NA	NA	NA	NA	NA	NA	NA
P17077	60S ribosomal protein L9 OS	RPL9	0	38.845	33	4	10	4	2860.4	231.8	181.7	286.7	242.5	234.2	196.7	160.8	3855.6	137	1235	246.1	360.9	298.3	190.6	162.5	393.3	1.4	4.9	NA	7	25.9	22.7	4	60.5	1.9	16	21.2	13.4	8.4	6.9	13.4	647.7	7.3	6.3	25.8	28	31.4	20.7	14.9	333.6
P60901	Proteasome subunit alpha type-6 OS	PSMA6	0	38.835	27	7	12	7	2354.1	291	190.2	262.6	269.7	241.7	178.1	227.3	2974	146.2	2612.3	178.2	270	236.7	149.9	277.8	NA	NA	NA	NA	NA	NA	NA	NA	NA	NA	NA	NA	NA	NA	NA	NA	105.2	8.2	3.1	6.3	7.8	10.3	5.5	7.3	41.6
Q99NA5	Isocitrate dehydrogenase [NAD] subunit alpha, mitochondrial OS	IDH3A	0	38.673	23	7	11	7	7362	174.6	369	565.6	521	516.4	379.7	221.5	9756.7	84.4	1456.4	503.6	705	618.6	360.7	217.5	NA	NA	NA	NA	NA	NA	NA	NA	NA	NA	NA	NA	NA	NA	NA	NA	415.6	11	NA	15.9	13.1	19.3	17.5	17.4	110.3
D3ZZR9	Peptidyl-prolyl cis-trans isomerase OS	FKBP2	0	38.671	39	3	14	3	2295.6	84.7	147.6	229.9	148.4	155.5	150.8	121.2	2447.9	59.8	376.1	196.5	262	214.4	122.3	147.3	438.7	2.6	12.7	NA	13.9	24.1	16.7	6.8	105.5	NA	29.6	29.4	25.3	26.3	12	21.1	1538.3	NA	NA	47.8	21	30.1	33.5	19.4	565.4
Q8VHF5	Citrate synthase, mitochondrial OS	CS	0	38.515	17	8	18	8	3736.6	186.6	240.5	459.1	341.9	302.4	241.4	256.5	6567	135.4	2265.2	283.2	391.8	356.2	196.9	243.6	134	NA	2.3	NA	2.5	8.8	10.7	2.1	35.2	NA	13.7	7.8	4.4	2.6	NA	5.6	NA	NA	NA	NA	NA	NA	NA	NA	NA
Q9QXQ0	Alpha-actinin-4 OS	ACTN4	0	38.488	14	10	12	7	1348.4	386.2	160.4	268.6	330.4	211.1	155.5	228.2	1727.8	136.9	7340.4	130	198.1	203.1	153.1	218	NA	NA	NA	NA	NA	NA	NA	NA	NA	NA	NA	NA	NA	NA	NA	NA	NA	NA	NA	NA	NA	NA	NA	NA	NA
Q5U328	Nucleolin OS	NCL	0	38.396	18	11	14	11	8626.7	372.6	417.4	595.3	522.9	467.4	358.5	175.8	12357.6	164.1	3033.4	470.2	537.7	570.6	303.2	153.5	NA	NA	NA	NA	NA	NA	NA	NA	NA	NA	NA	NA	NA	NA	NA	NA	2036.2	80.2	59.5	58	89.1	114	72.2	73	500.6
P32551	Cytochrome b-c1 complex subunit 2, mitochondrial OS	UQCRC2	0	38.373	21	8	11	8	3621.8	71.3	153.5	225.5	187.9	198.6	135.6	23	4807.5	28	1178.7	203.1	259.2	242.4	143.5	45.6	NA	NA	NA	NA	NA	NA	NA	NA	NA	NA	NA	NA	NA	NA	NA	NA	NA	NA	NA	NA	NA	NA	NA	NA	NA
Q924S5	Lon protease homolog, mitochondrial OS	LONP1	0	38.342	8	6	10	6	786.8	94.7	96.8	164.6	105.9	110.9	101.7	120.7	982.2	76	404.9	123.3	153.9	130.1	82.7	94	NA	NA	NA	NA	NA	NA	NA	NA	NA	NA	NA	NA	NA	NA	NA	NA	NA	NA	NA	NA	NA	NA	NA	NA	NA
G3V6T1	Protein Copa OS	COPA	0	38.181	9	10	16	10	4914.2	203.8	3387.5	293.4	306.9	276.9	219.3	212.8	5891.4	50.4	1880.5	275.1	384.8	400.6	238.1	250.4	736.9	NA	21.2	NA	20.4	39.1	41.9	28.2	340.6	2.2	42.7	41.1	29.5	35.9	14.5	31.7	2214	26.8	NA	62.8	57.4	61.6	52.8	53.6	767.1
P07150	Annexin A1 OS	ANXA1	0	37.968	24	8	33	8	3654.7	320.1	360.9	676.2	469.2	420.6	387.3	344.6	4451.4	218.4	3620.7	560.2	545.5	543.1	292.1	414.9	2333.9	19	185.6	4.6	102.5	135.9	108.7	53.9	2240	16.9	168.4	101.7	197.5	174.4	143.2	128	1621.1	45.8	17.9	79.1	59.4	127.6	54.5	63.4	555.8
Q6AYN8	Minichromosome maintenance deficient 7 (S. cerevisiae) OS	MCM7	0	37.879	23	12	14	12	1815.6	91	111.3	209.4	184.2	170.5	118	115.6	2762.5	63.5	817.5	171.6	205	186.1	123.8	102.8	NA	NA	NA	NA	NA	NA	NA	NA	NA	NA	NA	NA	NA	NA	NA	NA	966.3	10.8	2.1	33.2	26.5	30.9	29.7	22	320.6
P04256	Heterogeneous nuclear ribonucleoprotein A1 OS	HNRNPA1	0	37.873	27	7	20	6	4378.5	277.2	249	412	348.1	299.4	247.4	221.7	7113.1	92.5	2520.6	328.7	377.4	415.1	209.4	231.4	NA	NA	NA	NA	NA	NA	NA	NA	NA	NA	NA	NA	NA	NA	NA	NA	1209.3	16	NA	36.1	30.8	26.4	27.4	23.2	389.2
P56574	Isocitrate dehydrogenase [NADP], mitochondrial OS	IDH2	0	37.718	15	7	21	6	5465	258.2	322.8	490.1	465.3	384.7	310.8	285.8	6483.8	118.1	2614.5	394.3	486.8	431.1	275.7	256.4	NA	NA	NA	NA	NA	NA	NA	NA	NA	NA	NA	NA	NA	NA	NA	NA	1136.6	12.4	1.1	35.9	20.9	41.7	23.9	28.2	307.1
O08701	Arginase-2, mitochondrial OS	ARG2	0	37.633	23	6	21	6	1656.8	110.3	158.5	164	144.4	151.4	121	158	1756.3	98.9	508.5	177.3	180	152.4	130.1	170.4	322.2	6.1	20	12	12.8	48.5	30	9.4	72.5	10.5	31.2	23.2	19.9	22.2	10.2	17.6	578.4	57.4	50.4	30.5	38.2	51.5	29	23.4	215.3
Q9JLJ3	4-trimethylaminobutyraldehyde dehydrogenase OS	ALDH9A1	0	37.593	22	10	18	10	1905.8	87	89.6	140.1	138.8	134.2	87.1	72.2	2107	29.2	1127.2	116.8	170	144.6	86.2	121.7	34	11.9	10.6	29.8	10.6	56.1	70.1	7	15	NA	23.8	19.7	13	10.2	8.5	10.4	2812.1	94.6	39.2	112	124	168.5	99.6	112.9	805.2
Q66H11	Protein RGD1306195 OS	RGD1306195	0	37.495	21	4	11	4	2805.7	144.7	104.3	190.4	167.2	145.7	117.6	63.5	4300.7	37.3	1453.8	164.8	205.8	178.8	115.9	47.9	121.7	2.3	6.7	NA	4.4	10.5	9.3	5.1	24.1	NA	7.7	6.4	6.9	3	5.6	3.5	631.7	8.2	NA	14.1	12.1	15.7	12.4	8.3	221
B1WC67	Protein Slc25a24 OS	SLC25A24	0	37.284	14	4	11	4	1990.4	75.1	102.8	150.1	135.6	103.7	95.5	63.1	2295.8	64.7	820.4	129.9	154	145	95.7	82.2	NA	NA	NA	NA	NA	NA	NA	NA	NA	NA	NA	NA	NA	NA	NA	NA	NA	NA	NA	NA	NA	NA	NA	NA	NA
Q64550	UDP-glucuronosyltransferase 1-1 OS	UGT1A1	0	36.995	8	3	9	1	82.4	20.1	22.2	29.8	15.3	16.8	18.3	17.6	91.8	20	42.4	15.2	24.6	21	13.1	19	NA	NA	NA	NA	NA	NA	NA	NA	NA	NA	NA	NA	NA	NA	NA	NA	NA	NA	NA	NA	NA	NA	NA	NA	NA
F1LSD3	Integrin beta OS	ITGB4	0	36.841	6	8	9	8	911.9	63.4	81.7	132.8	114.2	100.7	84.4	76.6	1217.7	56.6	560.4	117.3	130.3	148.6	79.7	100.4	NA	NA	NA	NA	NA	NA	NA	NA	NA	NA	NA	NA	NA	NA	NA	NA	618.2	2.9	28.1	24.9	12.6	21.6	18	13.1	174.9
P05712	Ras-related protein Rab-2A OS	RAB2A	0	36.831	40	7	10	7	5898.3	325.1	285.7	365.4	311.2	307	241.4	132.1	6990.9	149.7	2662.3	290.4	390.9	377.5	206.1	212.2	NA	NA	NA	NA	NA	NA	NA	NA	NA	NA	NA	NA	NA	NA	NA	NA	NA	NA	NA	NA	NA	NA	NA	NA	NA
F1M0B2	Protein LOC683295 (Fragment) OS	LOC683295	0	36.803	10	6	196	2	348.8	66.2	102.8	244.5	66.2	57.3	51.4	45.8	456.8	63.6	850.6	232.6	192.3	97.8	41.5	126.9	NA	NA	NA	NA	NA	NA	NA	NA	NA	NA	NA	NA	NA	NA	NA	NA	NA	NA	NA	NA	NA	NA	NA	NA	NA
Q4FZT9	26S proteasome non-ATPase regulatory subunit 2 OS	PSMD2	0	36.782	13	9	16	9	3204.5	149.5	131.5	215.6	199.9	175.9	151.9	101.6	4084.5	75.7	1685.2	165	255	253.9	164.8	101.3	73.8	3.3	5.6	5.1	3.7	6.6	10.2	2.7	17.7	3	7	6.7	4.1	4.5	3.9	6.8	409.9	8.3	NA	9.3	12.5	21.5	14	13.5	170
Q32PX6	Protein Rhog OS	RHOG	0	36.511	32	5	10	4	213.4	13.4	14.2	19.3	17.9	15.4	13.1	12.7	235.3	12.4	99.8	13.7	20.4	17.9	14.4	13	103.3	NA	6.8	0.2	7.4	5	4.1	5.5	76.7	NA	10.1	6.7	7.9	6.9	3.2	4	616.3	2.6	NA	17.7	7.7	20.5	11.5	13.8	216.6
Q64654	Lanosterol 14-alpha demethylase OS	CYP51A1	0	36.507	18	8	12	8	3439.7	103.6	279.5	443.7	350.8	338.5	257.4	245.7	4073.8	56.4	896	399.2	539.4	497.2	234.9	287.6	NA	NA	NA	NA	NA	NA	NA	NA	NA	NA	NA	NA	NA	NA	NA	NA	NA	NA	NA	NA	NA	NA	NA	NA	NA
P63245	Guanine nucleotide-binding protein subunit beta-2-like 1 OS	GNB2L1	0	36.382	23	8	14	8	7037.4	490.4	247.4	425.4	518.5	348.2	228.9	260.2	10431.6	99.4	9464.9	142.4	460.8	377.1	252.6	318.3	NA	NA	NA	NA	NA	NA	NA	NA	NA	NA	NA	NA	NA	NA	NA	NA	554	2.6	NA	5.7	9.3	10.8	4.9	10.1	281.8
P35435	ATP synthase subunit gamma, mitochondrial OS	ATP5C1	0	36.261	25	7	24	7	4439.3	81.3	143	247	206.3	173.5	150.2	137.2	5603.4	186.4	944.5	181.6	267.3	242.6	123.4	151.8	NA	NA	NA	NA	NA	NA	NA	NA	NA	NA	NA	NA	NA	NA	NA	NA	1505.8	38.8	5.5	42.3	51.8	58.5	49.4	46.5	402.9
Q8CFN2	Cell division control protein 42 homolog OS	CDC42	0	36.138	31	5	18	4	5675.3	212.1	228.1	417.6	325.1	304.5	236.5	169.2	7270	78.8	1501	345.6	449.3	451.2	272.9	327.1	NA	NA	NA	NA	NA	NA	NA	NA	NA	NA	NA	NA	NA	NA	NA	NA	93.3	10.9	10.6	12.7	13.8	15.9	9	14.9	38
P10860	Glutamate dehydrogenase 1, mitochondrial OS	GLUD1	0	35.63	17	8	16	8	3924.6	290.9	379.6	393.3	404	340.6	256	310.6	4482.1	185.3	2048.4	370.2	479.7	396.9	253.9	334	NA	NA	NA	NA	NA	NA	NA	NA	NA	NA	NA	NA	NA	NA	NA	NA	264.8	3.2	NA	10.4	7.6	10.9	7.8	5.8	51.4
B4F7C9	Protein Stt3a OS	STT3A	0	35.625	11	8	13	6	6683	436.6	682.6	780.3	703.1	795.1	628.5	528.4	8265.8	247	2053.9	786.4	1022	1059.8	496.3	919.4	363.3	6	23.8	2.8	25.5	43.3	25	13.7	169.9	2.2	44.3	51.3	37.7	30.2	12.3	27.7	796.8	3.1	NA	15.1	10.9	20.5	18.9	7.8	281
D4A133	Protein Atp6v1a OS	ATP6V1A	0	35.05	11	7	10	7	1914	321.9	319.1	157.4	587.6	137.2	119.8	291.5	2241.3	973.7	2711.4	146.6	336.4	335.6	131.1	186.3	315.1	NA	5.4	NA	6.4	10.3	7.4	NA	192.6	NA	9.9	2.7	10.2	6.7	5.9	7.3	NA	NA	NA	NA	NA	NA	NA	NA	NA
D4A1D8	Protein Surf4 OS	SURF4	0	35.036	22	4	15	4	210.3	4.7	4.1	22.5	7.4	10.8	11.5	7.9	327.9	4.3	72.7	14	21	13.8	8	14.3	NA	NA	NA	NA	NA	NA	NA	NA	NA	NA	NA	NA	NA	NA	NA	NA	952.4	18.3	NA	33	25.8	40.7	25.2	26.3	383.8
Q4KM74	Vesicle-trafficking protein SEC22b OS	SEC22B	0	34.975	25	5	8	5	2330.6	121.7	143.6	225.8	195.5	186.4	121.9	141.7	2563.3	58.5	1347.5	215.9	239.2	204.4	120.2	159.5	NA	NA	NA	NA	NA	NA	NA	NA	NA	NA	NA	NA	NA	NA	NA	NA	305.3	3.5	2.8	14	11.3	11.5	13.2	11.2	114.8
P04897	Guanine nucleotide-binding protein G(i) subunit alpha-2 OS	GNAI2	0	34.947	21	7	15	6	1807.3	56.7	93.1	162.2	118.4	111.2	84.2	88	2210	37.9	482.1	132.5	143.2	153.1	92.7	119.2	NA	NA	NA	NA	NA	NA	NA	NA	NA	NA	NA	NA	NA	NA	NA	NA	1800.7	3.9	18.3	44.8	38.5	42.3	36.5	18.3	596
Q5U2R7	LDLR chaperone MESD OS	MESDC2	0	34.926	41	9	26	9	4164.7	161.5	303.1	538.5	424.8	343.3	297.1	281.4	6525.9	82.7	1767.8	596.5	679.8	522.5	312.3	430.1	337.2	NA	12.2	NA	25.2	49.6	46.6	6.1	46.5	1.6	36.4	45.4	30.9	24	10.7	17.1	2367.8	16.4	6.6	86.6	60.6	108.2	71.9	93.1	831.4
Q66H80	Coatomer subunit delta OS	ARCN1	0	34.374	17	8	9	8	4617.3	427.6	360	743.7	446.3	440.1	395.5	425.8	5374.3	275.4	1891	437.5	620	563.5	328.4	318.1	NA	NA	NA	NA	NA	NA	NA	NA	NA	NA	NA	NA	NA	NA	NA	NA	NA	NA	NA	NA	NA	NA	NA	NA	NA
P16036	Phosphate carrier protein, mitochondrial OS	SLC25A3	0	34.366	17	6	18	6	11185.6	134.1	333.9	513.2	482.4	460.2	352.7	162.5	10600.3	31	1935.6	502.4	678.6	648.8	381	252	NA	NA	NA	NA	NA	NA	NA	NA	NA	NA	NA	NA	NA	NA	NA	NA	1352.3	17.9	NA	39.2	36	42.6	36.7	38.3	429.4
P62890	60S ribosomal protein L30 OS	RPL30	0	34.358	42	4	10	4	4121.9	261.2	229.2	310.8	263.1	256.6	193.9	126.2	4890.8	87.9	1643.6	250.4	362.5	292.7	173	168	NA	NA	NA	NA	NA	NA	NA	NA	NA	NA	NA	NA	NA	NA	NA	NA	NA	NA	NA	NA	NA	NA	NA	NA	NA
Q63716	Peroxiredoxin-1 OS	PRDX1	0	34	37	8	15	8	2806.5	730.1	281.5	476.8	510.3	366.6	245	344.3	3703.4	226.8	10441.6	205.7	443.2	364.5	221.7	346.8	530.9	18.2	35.7	79.7	33.6	106.5	58.2	19.7	115.3	12.7	42.9	55.7	41.2	41.4	21.4	36.5	NA	NA	NA	NA	NA	NA	NA	NA	NA
P21670	Proteasome subunit alpha type-4 OS	PSMA4	0	33.952	30	6	16	6	2907.3	218.9	110.4	209.7	200.2	172.2	104.7	83	3928	75.9	2848.2	103.7	185.1	165.7	107.3	85.8	NA	NA	NA	NA	NA	NA	NA	NA	NA	NA	NA	NA	NA	NA	NA	NA	NA	NA	NA	NA	NA	NA	NA	NA	NA
P52873	Pyruvate carboxylase, mitochondrial OS	PC	0	33.776	9	9	18	9	976.8	182.4	113.3	174.4	159	153.1	114.3	188.6	1066.9	149.9	457.6	131.8	166.2	140.8	73.7	161.9	247.1	26.5	37.4	36.2	26	110.5	65.9	22.7	119.4	20	64.2	68.8	48.5	39.2	26.1	41.5	1339.7	234.9	82.2	145.1	143	182.4	127.6	140.1	331.8
P23606	Protein-glutamine gamma-glutamyltransferase K OS	TGM1	0	33.776	9	7	8	7	3944.7	498.5	482.4	696.7	700	451.4	408	389.2	4095	270.8	9738.6	424	531.9	502.2	382.9	504.1	NA	NA	NA	NA	NA	NA	NA	NA	NA	NA	NA	NA	NA	NA	NA	NA	NA	NA	NA	NA	NA	NA	NA	NA	NA
Q5XIC6	Proteasome (Prosome, macropain) 26S subunit, non-ATPase, 12 OS	PSMD12	0	33.736	16	5	12	5	581.2	56.6	41.5	95.5	54.7	59.9	49	69	698.8	50.6	338.6	63.7	85.6	73.2	40.6	78.1	NA	NA	NA	NA	NA	NA	NA	NA	NA	NA	NA	NA	NA	NA	NA	NA	NA	NA	NA	NA	NA	NA	NA	NA	NA
P08461	Dihydrolipoyllysine-residue acetyltransferase component of pyruvate dehydrogenase complex, mitochondrial OS	DLAT	0	33.597	11	5	7	5	2003.5	89.4	109.1	182.2	137.1	141.5	106.3	137.5	2398.5	71.2	460.2	143.3	199.6	173.9	87.5	157.9	NA	NA	NA	NA	NA	NA	NA	NA	NA	NA	NA	NA	NA	NA	NA	NA	NA	NA	NA	NA	NA	NA	NA	NA	NA
Q3KR86	Mitochondrial inner membrane protein (Fragment) OS	IMMT	0	33.549	14	8	9	8	703.2	24.6	38.6	51.7	54.5	42	26	39.3	749.5	17.6	206.5	35.4	57.9	47.8	25.7	42.5	170.8	2.2	6	5.8	5.7	22.8	19.7	6.4	43.8	2.6	12.8	13.2	9.3	5.7	7.3	7.8	706.7	12.7	2.4	16	21	26.5	24	12.9	194.1
P97852	Peroxisomal multifunctional enzyme type 2 OS	HSD17B4	0	33.473	10	6	10	6	2464.6	327	327.3	482.2	376.4	367.6	295.1	321.3	2571.1	221.6	3108.9	307.8	416.8	395.7	230.7	320.7	NA	NA	NA	NA	NA	NA	NA	NA	NA	NA	NA	NA	NA	NA	NA	NA	NA	NA	NA	NA	NA	NA	NA	NA	NA
P61621	Protein transport protein Sec61 subunit alpha isoform 1 OS	SEC61A1	0	33.413	13	5	20	5	3817.7	147.5	281.7	310.1	262	282.4	216.3	134.3	4059.6	70.5	1593.6	321.8	363.2	366.1	204.3	205.9	NA	NA	NA	NA	NA	NA	NA	NA	NA	NA	NA	NA	NA	NA	NA	NA	889.4	29	1	19.7	32.9	49.2	15.3	17.5	259.7
G3V9Q3	Heterogeneous nuclear ribonucleoprotein H OS	HNRNPH1	0	33.391	12	4	17	2	2314.7	148.6	121.8	219.1	225.1	183.5	130.3	120.6	3452.3	22.4	2548.7	144.7	197.7	207.4	108.7	94.9	NA	NA	NA	NA	NA	NA	NA	NA	NA	NA	NA	NA	NA	NA	NA	NA	NA	NA	NA	NA	NA	NA	NA	NA	NA
P0C5H9	Mesencephalic astrocyte-derived neurotrophic factor OS	MANF	0	33.384	36	6	15	6	4571.2	127.8	261.5	548.9	425	326.7	293.8	311.2	7604.3	64.6	1346.1	442.6	686.2	534.5	312.8	344.6	NA	NA	NA	NA	NA	NA	NA	NA	NA	NA	NA	NA	NA	NA	NA	NA	NA	NA	NA	NA	NA	NA	NA	NA	NA
Q4FZV0	Beta-mannosidase OS	MANBA	0	33.144	10	6	12	6	1374.5	66.7	87.6	141.6	91.7	94.6	61.3	95.6	1628	46.4	432.9	108	140	132.6	77.8	101.4	NA	NA	NA	NA	NA	NA	NA	NA	NA	NA	NA	NA	NA	NA	NA	NA	NA	NA	NA	NA	NA	NA	NA	NA	NA
B0BNK1	Protein Rab5c OS	RAB5C	0	32.966	37	6	15	4	1688.4	29.7	48.5	88.2	62.2	68.8	47.7	92.7	1793.7	11	438.6	80.9	99.6	85.4	56.2	82.4	NA	NA	NA	NA	NA	NA	NA	NA	NA	NA	NA	NA	NA	NA	NA	NA	420.5	NA	NA	5	2.6	6.5	8.7	7.1	102
F1LR38	ATP-binding cassette sub-family D member 3 (Fragment) OS	ABCD3	0	32.881	14	7	8	7	1535.1	63.6	86.3	132.6	105	102.2	87.7	69.6	1564.2	46.8	615.2	111.1	151.1	136	80.3	89.2	NA	NA	NA	NA	NA	NA	NA	NA	NA	NA	NA	NA	NA	NA	NA	NA	1151.5	8.4	65.6	29.9	23.6	32.5	26.1	23.3	356.7
G3V6U3	Asparagine-linked glycosylation 2 homolog (Yeast, alpha-1,3-mannosyltransferase), isoform CRA_a OS	ALG2	0	32.764	20	5	7	5	1254.1	35.5	68	113.2	73.2	86.5	63.2	77.7	1458.4	38.5	316.5	95.8	116.7	128.6	67.7	87.2	NA	NA	NA	NA	NA	NA	NA	NA	NA	NA	NA	NA	NA	NA	NA	NA	NA	NA	NA	NA	NA	NA	NA	NA	NA
O35821	Myb-binding protein 1A OS	MYBBP1A	0	32.728	10	9	10	9	2891	153	168.8	294.6	278.1	203.7	153.6	109.9	3628.7	112.6	1503.4	208.5	220.7	236.7	121.6	130.3	NA	NA	NA	NA	NA	NA	NA	NA	NA	NA	NA	NA	NA	NA	NA	NA	NA	NA	NA	NA	NA	NA	NA	NA	NA
P61589	Transforming protein RhoA OS	RHOA	0	32.704	31	4	30	1	1186.3	80.1	86.6	147	101	105.1	83.8	143	1415.7	31.7	613.1	117	147	144.6	90.6	136.1	NA	NA	NA	NA	NA	NA	NA	NA	NA	NA	NA	NA	NA	NA	NA	NA	NA	NA	NA	NA	NA	NA	NA	NA	NA
O70351	3-hydroxyacyl-CoA dehydrogenase type-2 OS	HSD17B10	0	32.624	32	6	7	6	2333.5	137.7	126.2	194.5	148	134.8	102.4	96.9	2154.4	80.8	1009.1	226.6	182.4	161	99.6	99.6	NA	NA	NA	NA	NA	NA	NA	NA	NA	NA	NA	NA	NA	NA	NA	NA	NA	NA	NA	NA	NA	NA	NA	NA	NA
Q6P6U2	26S protease regulatory subunit 6A OS	PSMC3	0	32.618	20	7	11	7	4486	218.8	174.5	483.7	275.1	305.1	223.8	136.6	11002.1	162.7	1729.8	381.8	419.8	455.5	229.4	135.8	NA	NA	NA	NA	NA	NA	NA	NA	NA	NA	NA	NA	NA	NA	NA	NA	779.4	18.3	NA	16.7	28	33	22.9	26	306.9
Q9JHY2	Sideroflexin-3 OS	SFXN3	0	32.493	22	6	12	6	3119.8	108.2	196	261.3	179	209.9	157.1	168.4	3733.5	78.7	616.7	220.7	260.2	251.2	159.8	170.6	708.5	11.9	23.8	6.6	38	63.8	65.9	27.1	221.8	5.1	52.8	73.3	40.2	41.1	26.8	43	862.9	0.4	NA	4.8	7.3	16.4	5.8	7.3	185.6
D3ZWE3	Premature ovarian failure 1B (Predicted) OS	POF1B	0	32.358	13	7	14	7	830.2	202.2	159.7	300.2	495.3	178.6	157.7	174.4	958.2	146.4	13764.2	16.9	168.2	168.1	101.1	218	NA	NA	NA	NA	NA	NA	NA	NA	NA	NA	NA	NA	NA	NA	NA	NA	22.7	12.9	9.2	3.9	12.9	18.8	15	3.7	10.8
B2GUZ3	Mthfd1l protein OS	MTHFD1L	0	32.225	11	9	13	8	2363.1	222.1	230.8	327.2	256.7	250.5	213.9	286.9	2841.8	164.8	969.1	244.7	327.1	289.1	178.2	262.9	460.5	5.5	87.9	15.7	10.7	90.3	87.2	11.1	173.5	NA	54.9	97.9	47.1	56.9	37.6	19.8	NA	NA	NA	NA	NA	NA	NA	NA	NA
P04762	Catalase OS	CAT	0	32.198	19	7	12	7	2660.9	219.8	207	324.8	304.7	220.4	192.9	146.4	3211.9	180.6	1572.7	244	319.8	265.3	166.2	186.5	NA	NA	NA	NA	NA	NA	NA	NA	NA	NA	NA	NA	NA	NA	NA	NA	1170.3	68.5	128.6	67.3	92.9	140.2	92.2	35.5	478.6
G3V8B6	26S proteasome non-ATPase regulatory subunit 1 OS	PSMD1	0	32.082	11	7	13	7	1365.3	70.7	64.5	115.7	82.5	84.8	63.7	42.2	1588.7	43.4	638.8	72.4	105.6	111.5	74.4	52.5	NA	NA	NA	NA	NA	NA	NA	NA	NA	NA	NA	NA	NA	NA	NA	NA	880	5	NA	14.4	7.2	26.2	11.2	20	370.4
Q9JM53	Apoptosis-inducing factor 1, mitochondrial OS	AIFM1	0	32.024	19	9	12	9	1088.4	67.1	94.9	119.8	105	115.5	86.5	110.8	1506.6	87.9	290.5	131	150.1	129.2	83.7	103.3	NA	NA	NA	NA	NA	NA	NA	NA	NA	NA	NA	NA	NA	NA	NA	NA	1565.9	40.6	12.3	48.6	45.6	61	46.6	52.3	381.2
P62494	Ras-related protein Rab-11A OS	RAB11A	0	32.002	30	8	36	7	13412.2	519.4	359.2	545	480.2	421.1	349.8	537.3	15498.2	119.5	2957.3	450.9	587.5	591.4	302.2	610.7	1027.4	4.8	15.7	NA	17.2	27.9	27.8	11.3	201.9	3.7	29.8	24.9	22.7	17.5	10.8	17.1	3689.6	36.8	2.1	60	63.7	82.1	69.9	48.1	1118.5
P16638	ATP-citrate synthase OS	ACLY	0	31.998	6	6	9	6	1232.9	163.8	128.9	183.9	159	161.3	145	131.8	1438.8	141.5	571.6	127	178.7	173.3	99.5	147.6	NA	NA	NA	NA	NA	NA	NA	NA	NA	NA	NA	NA	NA	NA	NA	NA	1685	12	6.6	22.4	25.1	31.1	29.6	24.3	653.2
Q3ZAV2	Uncharacterized protein OS	YBX1	0	31.973	17	4	6	2	3841.1	43	42.9	69.4	73.4	50.9	33.8	5.2	8339.1	20.7	623.6	64.1	93.2	78.6	24.8	6.2	NA	NA	NA	NA	NA	NA	NA	NA	NA	NA	NA	NA	NA	NA	NA	NA	NA	NA	NA	NA	NA	NA	NA	NA	NA
Q7TPB1	T-complex protein 1 subunit delta OS	CCT4	0	31.778	17	8	13	8	3610.4	178.7	154.7	249.2	223.5	186.5	142.5	194.9	4871.5	82.9	1803.7	196.3	289	220	130.4	132.9	NA	NA	NA	NA	NA	NA	NA	NA	NA	NA	NA	NA	NA	NA	NA	NA	1823.3	19.1	24.3	31.5	39.7	56.3	33.3	32.3	855.4
M0R757	Elongation factor 1-alpha OS	LOC100360413	0	31.653	16	8	25	8	5762.2	478.7	175.5	314.1	293.6	237	198.9	87.3	7846.3	71.2	5574.4	155.1	315	280.1	169.8	93.6	6895	33.2	68.6	NA	83.8	193.5	300.3	35.8	1169.1	20	128.2	96.2	105.6	118.7	68.7	77.7	2897.7	100.4	51.6	116.5	140.7	168.9	111.5	120.6	1192.7
P68255	14-3-3 protein theta OS	YWHAQ	0	31.629	27	6	16	2	1412.6	70.6	37.4	76	128.3	51.4	38.5	70.6	2107	7.7	1425.3	32.6	73.4	66.2	41.1	80.7	NA	NA	NA	NA	NA	NA	NA	NA	NA	NA	NA	NA	NA	NA	NA	NA	NA	NA	NA	NA	NA	NA	NA	NA	NA
F1M566	Protein Hspg2 (Fragment) OS	HSPG2	0	31.603	4	7	20	5	1556.4	122.3	154.5	204.4	161.6	137.7	108.3	106	2069.6	83.4	824.5	154.6	178.9	164.2	105	100.5	313.9	NA	2.5	8.5	1.7	9	13.2	1.7	66.4	NA	8.8	12.3	6.2	6.9	NA	5.7	1453.1	40.6	5.9	51.1	38.8	47.5	37.8	36.7	619.9
P18421	Proteasome subunit beta type-1 OS	PSMB1	0	31.55	13	2	13	2	NA	NA	NA	NA	NA	NA	NA	NA	NA	NA	NA	NA	NA	NA	NA	NA	132.2	14.4	16.6	4.3	13.8	18.8	18.3	7.1	39.4	6.2	11.7	14.1	16.3	25.5	9.4	8.9	816.1	2.3	NA	13.1	9	25.1	9.4	9.6	341.5
D4A817	Histone H2B OS	HIST1H2BH	0	31.536	37	5	20	3	5808.7	479.6	128.2	288.8	150.9	171.1	124.1	76.7	8756.8	59.4	1953.2	181.3	226	214.9	118.8	58.3	NA	NA	NA	NA	NA	NA	NA	NA	NA	NA	NA	NA	NA	NA	NA	NA	NA	NA	NA	NA	NA	NA	NA	NA	NA
G3V6Y6	Phosphorylase OS	PYGB	0	31.517	11	8	11	8	3289.2	226.7	201.2	260.6	263.7	193.6	192.3	109.7	4279	159	2655.5	218.4	271.4	214.2	135.9	90.6	NA	NA	NA	NA	NA	NA	NA	NA	NA	NA	NA	NA	NA	NA	NA	NA	993	2.1	NA	6.9	8.7	16.7	18.7	6.3	481.4
M0RBY5	Protein LOC687068 OS	LOC687068	0	31.473	27	7	11	6	2370.9	753.4	173.3	296.7	368.3	255	193	208	2896.5	87.3	7997.5	60.2	265.1	233.9	142.9	186.4	NA	NA	NA	NA	NA	NA	NA	NA	NA	NA	NA	NA	NA	NA	NA	NA	1187	5.1	0.4	32.5	19.8	30.9	29.8	16.5	415.3
Q923V8	15 kDa selenoprotein OS	SELENOF	0	31.371	36	3	9	3	1042	24	64.9	83	70.6	64.7	66.9	73.1	1128.1	23	172.7	84.7	102.3	89.1	46	84.5	NA	NA	NA	NA	NA	NA	NA	NA	NA	NA	NA	NA	NA	NA	NA	NA	385.1	5.2	4.2	9.5	12.1	12.4	11.4	8.7	117.8
Q99ML5	Prenylcysteine oxidase OS	PCYOX1	0	31.34	16	4	10	4	346.6	12.7	20.1	34.5	20.7	30.6	20	15.6	443.3	11.1	76.5	30.1	39.6	33.3	15.9	23.4	585.2	1.5	23.9	NA	25.8	43.4	36.8	13.1	125.1	4.3	68.5	57.4	35.3	39.3	14.9	25.9	2273.9	NA	NA	38.9	24.2	36.6	25.5	28.9	522.6
G3V6W6	Protein Psmc6 OS	PSMC6	0	31.291	22	7	9	7	1113.3	82	65.8	112	138.9	80.9	70.3	92.9	1723.4	35	1040.5	75.1	100	91.5	59.8	121.4	94.9	5.4	11.5	10.3	8.8	66.7	32.3	2.1	25.1	3.4	16.8	9.5	12.1	9	8.2	9.6	247.7	13.5	0.2	6.7	16.4	14	8	8.5	93.9
P12785	Fatty acid synthase OS	FASN	0	31.274	4	8	11	8	908.5	65.2	57.5	86.1	77	73.7	51.7	32.1	1121.9	37.4	1303.5	57	81.8	61.1	47.6	37.4	NA	NA	NA	NA	NA	NA	NA	NA	NA	NA	NA	NA	NA	NA	NA	NA	191.9	0.9	NA	3.1	4.1	6.5	2.1	4.7	96.4
P62815	V-type proton ATPase subunit B, brain isoform OS	ATP6V1B2	0	31.262	16	5	8	5	964.6	128.9	86.1	145.9	120.8	109.3	92.5	86	1277.5	79.9	1031.7	114.4	126.6	120.6	84.5	67.2	NA	NA	NA	NA	NA	NA	NA	NA	NA	NA	NA	NA	NA	NA	NA	NA	NA	NA	NA	NA	NA	NA	NA	NA	NA
Q6AY07	Fructose-bisphosphate aldolase OS	ALDOART2	0	31.251	12	6	7	6	1711.5	240.3	74	131.9	143.2	119.9	60.4	32	2196.1	38.2	3117.5	60.1	152.1	123.6	71.4	35.4	253.6	6.7	12.9	8.8	10.9	86.1	23.6	1.9	63.5	2.9	22.7	28.3	17.3	15	7.4	14.4	NA	NA	NA	NA	NA	NA	NA	NA	NA
G3V7V3	Protein Slc27a4 OS	SLC27A4	0	31.062	14	7	13	7	1877.9	100	136.1	204.2	150.6	161.4	142.9	108.3	2422.4	59.6	685	186.8	237.2	209.8	131.1	96.3	43.5	1	5.1	35.2	29.3	86.3	60.2	NA	17.2	NA	6.4	9.4	4.1	4.7	3.5	3.4	275.3	3.5	0.6	11.6	10.9	14	10.7	9.1	109.5
P49242	40S ribosomal protein S3a OS	RPS3A	0	30.555	23	6	10	6	2664.9	194.3	104.4	199.8	188.4	148.5	99.9	42.1	3960.3	54.1	1549.8	164.6	241.7	200.9	120.6	50.3	NA	NA	NA	NA	NA	NA	NA	NA	NA	NA	NA	NA	NA	NA	NA	NA	NA	NA	NA	NA	NA	NA	NA	NA	NA
P62755	40S ribosomal protein S6 OS	RPS6	0	30.202	17	4	8	4	3718.3	229.1	218.9	337.8	361.6	300.9	198.4	121.5	5527.4	103.2	3533.6	295.5	417.2	369.3	223.9	92.7	NA	NA	NA	NA	NA	NA	NA	NA	NA	NA	NA	NA	NA	NA	NA	NA	NA	NA	NA	NA	NA	NA	NA	NA	NA
D3ZRF6	Protein Pnpla6 OS	PNPLA6	0	30.195	5	5	7	5	359.9	19	21.5	40	32.8	35.8	24.1	37.3	449.1	18.5	132	27.6	38.6	30.8	15.6	34.5	NA	NA	NA	NA	NA	NA	NA	NA	NA	NA	NA	NA	NA	NA	NA	NA	287.6	17.8	11.4	21.1	26.4	23.3	20.7	26.6	71.2
B2GV06	Succinyl-CoA:3-ketoacid coenzyme A transferase 1, mitochondrial OS	OXCT1	0	30.108	16	5	12	5	1566.8	43.4	96.1	117	103	97.1	84.7	39.4	2072.5	34.8	530.2	91.8	143.9	116.3	73.9	40.6	NA	NA	NA	NA	NA	NA	NA	NA	NA	NA	NA	NA	NA	NA	NA	NA	NA	NA	NA	NA	NA	NA	NA	NA	NA
D4A4H5	Protein Sdf2 OS	SDF2	0	30.029	21	4	17	4	2625.6	44.2	117.7	156.5	134.3	125.9	102.8	50.7	3660.1	33.2	382.9	168.5	185.2	169.7	85.3	82.6	493.5	7.4	17.9	13.7	21.3	41.6	41.4	24.1	194.8	10.8	31	47.9	29.6	29	21.5	30.6	1207	20.4	2.9	15.8	27.2	31	11.9	13.4	414.3
F1LPV8	Protein Suclg2 OS	SUCLG2	0	30.016	18	7	7	7	4354	57.9	181.2	251.5	245.6	217.3	186.3	80.8	4999.5	32.3	616.3	212	283.4	266.5	151	103	239.2	4.2	10.5	1.5	8.8	27.3	20.9	10.5	82	NA	21.2	19.8	14.4	16.9	8.8	13.5	NA	NA	NA	NA	NA	NA	NA	NA	NA
P18163	Long-chain-fatty-acid--CoA ligase 1 OS	ACSL1	0	29.97	9	5	6	3	501.7	67.2	57.9	81.7	68.2	68.8	62.6	66.3	502.8	49.3	267.8	78.4	77.5	71.5	42.1	71.1	NA	NA	NA	NA	NA	NA	NA	NA	NA	NA	NA	NA	NA	NA	NA	NA	NA	NA	NA	NA	NA	NA	NA	NA	NA
Q5EAJ6	Inhibitor of nuclear factor kappa-B kinase-interacting protein OS	IKBIP	0	29.969	24	7	8	6	3865.8	231.7	297.1	482.8	457.4	351.1	372.3	251.3	4836.1	161.9	1205.4	473.1	620.3	557.8	315.4	307.4	NA	NA	NA	NA	NA	NA	NA	NA	NA	NA	NA	NA	NA	NA	NA	NA	181.7	3.5	5.5	8.7	4	14	5.8	4.2	77.6
P10760	Adenosylhomocysteinase OS	AHCY	0	29.948	16	7	10	6	2693.4	249.4	199.7	329.6	266	258.9	177.9	140.8	3653.2	108.5	3657.3	181	298.5	249.3	165.4	145.7	NA	NA	NA	NA	NA	NA	NA	NA	NA	NA	NA	NA	NA	NA	NA	NA	NA	NA	NA	NA	NA	NA	NA	NA	NA
Q6P3V8	Eukaryotic translation initiation factor 4A1 OS	EIF4A1	0	29.861	22	7	21	6	2857.9	365.2	96.4	172	221.3	195.4	110.6	19.4	5056.2	38.4	4126.4	72.5	193.9	195.4	96.7	18.7	2723.8	76.1	49.7	56.2	57.7	311.1	350.9	80.8	804	8.9	137.5	88.4	88.5	73	38.5	78.2	1564.5	6.5	NA	24.2	19.5	33.6	16.9	32.1	554.3
Q63524	Transmembrane emp24 domain-containing protein 2 OS	TMED2	0	29.66	18	3	11	3	1370.1	69.8	79.2	103	72.7	64.1	66.3	64.7	1585	49.1	664.2	91.5	124.9	87	46.1	46	NA	NA	NA	NA	NA	NA	NA	NA	NA	NA	NA	NA	NA	NA	NA	NA	NA	NA	NA	NA	NA	NA	NA	NA	NA
P13437	3-ketoacyl-CoA thiolase, mitochondrial OS	ACAA2	0	29.39	18	4	4	4	1882.7	59.6	92.2	166.7	146.1	128.5	108.1	185.3	2117.7	53.1	439.5	136	164.6	148.1	97.3	189.8	NA	NA	NA	NA	NA	NA	NA	NA	NA	NA	NA	NA	NA	NA	NA	NA	NA	NA	NA	NA	NA	NA	NA	NA	NA
D4ABT8	Protein Hnrnpul2 OS	HNRNPUL2	0	29.31	9	5	8	5	1035.9	50.8	52.6	100.7	76.3	68.8	61.4	24.1	1326	22.4	465	89.5	96.4	87.7	46	51.8	NA	NA	NA	NA	NA	NA	NA	NA	NA	NA	NA	NA	NA	NA	NA	NA	629.5	44.1	35.3	59.1	66.1	51.9	48.8	73	220.7
G3V9D8	Protein LOC100910040 OS	CES2C	0	29.246	11	5	16	4	4434.4	1282.9	907.2	1681.2	1097.7	1177.7	1026.9	1267.5	5659.9	969.8	1823.6	1052	1604.8	1491.7	682.2	1187.1	NA	NA	NA	NA	NA	NA	NA	NA	NA	NA	NA	NA	NA	NA	NA	NA	657	2.6	39.4	16.2	11.9	22.6	16.9	12.1	196.9
A0JPQ9	Chitinase domain-containing protein 1 OS	CHID1	0	29.118	16	6	20	6	9485.6	59.9	375.6	749	556.7	535.5	466.7	206.8	10213.4	29.3	1131	669	979.3	750.5	432.8	340.1	88.3	2.4	5.3	4.1	5.8	12.8	8.6	2.3	23.7	NA	8.7	6.4	5.6	7.1	4.1	6.3	2083.1	9.2	12.1	59.3	43.5	69.1	51.6	42.8	731.8
G3V6H5	Mitochondrial 2-oxoglutarate/malate carrier protein OS	SLC25A11	0	28.837	22	7	9	7	4663.9	65.6	161.5	263.6	196.9	192.6	145.7	114.2	4553.9	18.2	1564.1	185.8	268.1	236.7	152.2	140	NA	NA	NA	NA	NA	NA	NA	NA	NA	NA	NA	NA	NA	NA	NA	NA	937	1.1	4.4	11.1	7.7	8.5	10.6	6.3	214.5
D3ZJH9	Malic enzyme OS	ME2	0	28.811	17	7	8	7	624	25.5	44	50.5	31.9	39.6	29.6	28	684.2	23.1	157.9	40.2	50.7	47.2	23.9	21	NA	NA	NA	NA	NA	NA	NA	NA	NA	NA	NA	NA	NA	NA	NA	NA	1401.9	37.6	247	47.1	57.3	87.1	60	51.3	390.8
Q7TP48	Adipocyte plasma membrane-associated protein OS	APMAP	0	28.794	22	6	7	6	1402.1	133.7	155.4	201.2	313.7	150.9	128.7	126.4	1652.2	99.4	804.9	193	194.4	199.3	115	118.9	NA	NA	NA	NA	NA	NA	NA	NA	NA	NA	NA	NA	NA	NA	NA	NA	NA	NA	NA	NA	NA	NA	NA	NA	NA
Q5BJZ3	Nicotinamide nucleotide transhydrogenase OS	NNT	0	28.763	8	8	13	8	2969.2	231.1	319.7	376.1	319.8	290	233.9	284.9	2979	208.3	1293.5	337.3	366.6	339.5	221.7	266.4	NA	NA	NA	NA	NA	NA	NA	NA	NA	NA	NA	NA	NA	NA	NA	NA	295.7	34.3	20.2	18.2	31	33	16.7	15.2	92.7
P13941	Collagen alpha-1(III) chain OS	COL3A1	0	28.614	5	6	8	6	2350.1	31.2	161.3	309	260	219.6	179.1	87.3	2972.9	14.6	412.8	274.8	335.1	240.1	115.5	63.5	NA	NA	NA	NA	NA	NA	NA	NA	NA	NA	NA	NA	NA	NA	NA	NA	523.2	4.6	NA	20.1	13.5	11.6	7.4	8.8	95.3
P61212	ADP-ribosylation factor-like protein 1 OS	ARL1	0	28.393	22	2	6	2	912.7	79.2	108.5	124.7	76.9	80.5	72.5	83.9	1035.3	67.2	393.8	76.8	107.1	116.9	50.7	91.8	NA	NA	NA	NA	NA	NA	NA	NA	NA	NA	NA	NA	NA	NA	NA	NA	NA	NA	NA	NA	NA	NA	NA	NA	NA
Q08163	Adenylyl cyclase-associated protein 1 OS	CAP1	0	28.338	15	4	6	4	873.7	212.4	72	90.4	118.7	77	57	82.7	1158.3	101.1	1185.4	68.6	98.4	98.1	49.7	47.3	NA	NA	NA	NA	NA	NA	NA	NA	NA	NA	NA	NA	NA	NA	NA	NA	NA	NA	NA	NA	NA	NA	NA	NA	NA
D3ZF97	Protein Erlec1 OS	ERLEC1	0	28.309	19	8	12	8	4890.4	89.7	195.5	399.1	277.2	284.2	252.9	74.4	5887.7	20.6	1488.3	339.7	390.1	430.3	234.8	136.2	NA	NA	NA	NA	NA	NA	NA	NA	NA	NA	NA	NA	NA	NA	NA	NA	513.4	9.5	NA	17.3	18.8	24	20.3	15	157.6
O35142	Coatomer subunit beta' OS	COPB2	0	28.26	10	7	10	7	2082.2	86.8	103.8	158.9	125.8	97.2	81.3	46.1	2512.6	44	1247.9	128.2	169.3	145.6	91.7	43.7	676.8	4.3	17.9	NA	23.5	41.6	41.2	14.9	272.9	4.2	50.5	35.4	26.9	26.4	11.5	21.7	1563.3	27	22.8	39.1	59.4	62.8	47.8	47.5	651.2
P15865	Histone H1.4 OS	HIST1H1E	0	28.186	26	6	8	6	6532.9	113.4	114	216.6	181.9	161.3	111.5	2	8247.1	45.6	958.7	180.7	206.7	184.2	84.4	NA	NA	NA	NA	NA	NA	NA	NA	NA	NA	NA	NA	NA	NA	NA	NA	NA	NA	NA	NA	NA	NA	NA	NA	NA	NA
Q5VLR5	BWK4 OS	ERP44	0	28.046	18	6	12	6	4761.9	137.7	252.8	500.6	395.3	376.9	309.7	87.8	5593.6	58.9	1621.3	594.7	662.9	556.8	321.1	194.1	NA	NA	NA	NA	NA	NA	NA	NA	NA	NA	NA	NA	NA	NA	NA	NA	358.2	6.8	3.5	15.2	14.2	23.7	13.8	12.2	136.9
F1LX07	Protein Slc25a12 (Fragment) OS	SLC25A12	0	27.986	9	4	8	3	257.2	28.6	27.4	41	42.7	32.2	22.9	30.5	290.6	15.4	379.8	29.3	31.3	30.4	18.1	29.8	NA	NA	NA	NA	NA	NA	NA	NA	NA	NA	NA	NA	NA	NA	NA	NA	NA	NA	NA	NA	NA	NA	NA	NA	NA
P81155	Voltage-dependent anion-selective channel protein 2 OS	VDAC2	0	27.74	27	7	13	6	1632.9	142.6	143.6	213	216	133.8	109.1	149.2	2419.8	89.9	1989	161.3	175.8	161.3	100.4	91	NA	NA	NA	NA	NA	NA	NA	NA	NA	NA	NA	NA	NA	NA	NA	NA	633.2	NA	NA	13.5	8.8	11.8	6.3	9.5	210.9
D3ZRN3	Protein Actbl2 OS	ACTBL2	0	27.646	13	4	38	1	NA	NA	NA	NA	NA	NA	NA	NA	NA	NA	NA	NA	NA	NA	NA	NA	NA	NA	NA	NA	NA	NA	NA	NA	NA	NA	NA	NA	NA	NA	NA	NA	NA	NA	NA	NA	NA	NA	NA	NA	NA
G3V826	Transketolase OS	TKT	0	27.533	13	7	13	7	1598.3	183.8	117.4	198.4	175.3	163.7	114.3	126.8	2001.7	92.4	1688.4	138.1	184.3	164.4	103.3	136	175.6	3	2.9	NA	6.2	9.1	12.1	2	58.6	NA	10.2	6.8	7	7.8	3	4.3	159.5	6.1	7.1	5.4	9	10.7	7.2	8.7	57.7
Q5XIP9	Transmembrane protein 43 OS	TMEM43	0	27.432	24	6	8	6	2132.7	130	153.1	231.4	204.3	188.5	145.4	107.2	2781.3	85.1	1076.6	210.5	271.4	257.8	150.8	158.7	NA	NA	NA	NA	NA	NA	NA	NA	NA	NA	NA	NA	NA	NA	NA	NA	2233.8	24.4	9.7	59.7	58	71.4	47.8	54	758.9
P63095	Guanine nucleotide-binding protein G(s) subunit alpha isoforms short OS	GNAS	0	27.366	15	5	10	4	2780.5	103.1	151.7	253.6	199.7	210.7	178.6	79.9	3293	72.8	704.5	220	288.1	284.2	156.3	142.9	214.3	2.6	9.3	6.8	12.7	18.7	23.8	12.7	89.9	NA	22.7	23.6	14.4	16.8	14.4	17	286.3	1.4	NA	2.8	7.2	10.8	7.9	8.7	90.6
Q64232	Very-long-chain enoyl-CoA reductase OS	TECR	0	27.358	17	6	22	6	6771.9	195	462.5	813.2	540	521.6	432.7	564.1	6963.2	113	2569.2	613.2	712.9	704.2	410.7	645.8	292.6	20.5	35.4	16.8	29.1	66	51.6	26.6	75.5	7.4	60.9	67.8	34.7	71.2	25.7	29.4	909.4	23.1	26.7	36.9	34.3	41.4	34.8	28.3	246.2
Q5BJU0	Protein Rras2 OS	RRAS2	0	27.225	36	5	6	4	2895	45.7	110.5	238.5	166.4	156	130.7	29.2	3557.1	20.4	473.2	168.8	214.3	229.7	124.2	60.6	NA	NA	NA	NA	NA	NA	NA	NA	NA	NA	NA	NA	NA	NA	NA	NA	99.3	NA	7.7	3.5	5.9	3	NA	2.6	39.2
Q4FZT0	Stomatin-like protein 2, mitochondrial OS	STOML2	0	27.133	20	5	6	5	1423.5	46.5	72.8	98.9	85.6	85.8	65.6	28.6	1554.8	23.9	617.3	86.3	94.4	96.4	48.7	31	NA	NA	NA	NA	NA	NA	NA	NA	NA	NA	NA	NA	NA	NA	NA	NA	NA	NA	NA	NA	NA	NA	NA	NA	NA
P29314	40S ribosomal protein S9 OS	RPS9	0	26.843	39	10	18	10	5477.4	221.6	173.4	355.3	314.2	218.8	146.8	264.1	7511.9	46.2	3495.8	229.3	376.5	330	183.9	257.5	756.3	4.1	6.3	NA	12.1	36.3	33.3	3	139	NA	22.8	22.1	13.7	13.2	7.1	15.7	1436	2	NA	22.1	25.5	25.2	27.3	23	578.2
P17220	Proteasome subunit alpha type-2 OS	PSMA2	0	26.838	22	4	17	4	1705.7	135.2	86.7	139	119.9	95.4	71.6	53.4	2339.6	54.8	1682.9	107.6	108.4	114.6	77.7	61.3	NA	NA	NA	NA	NA	NA	NA	NA	NA	NA	NA	NA	NA	NA	NA	NA	1161.6	13.4	NA	19.3	18	25.6	22.6	17.6	593.7
D3ZM39	Protein Dsg1 OS	DSG1	0	26.684	4	5	11	5	788.9	467.1	273.7	417.2	520.9	254.1	185.5	197.3	947.6	195.8	9278.1	215.9	246.9	174.6	143.3	193.3	NA	NA	NA	NA	NA	NA	NA	NA	NA	NA	NA	NA	NA	NA	NA	NA	NA	NA	NA	NA	NA	NA	NA	NA	NA
P63322	Ras-related protein Ral-A OS	RALA	0	26.684	32	4	4	1	808	91.6	85.4	133.5	89.3	77.7	57.4	53.8	1012.3	68.6	292.9	130.4	129.9	70.5	59.4	62.3	NA	NA	NA	NA	NA	NA	NA	NA	NA	NA	NA	NA	NA	NA	NA	NA	NA	NA	NA	NA	NA	NA	NA	NA	NA
D3ZN05	Protein Lama3 OS	LAMA3	0	26.665	5	6	6	6	586.7	52.8	58.1	91.3	66.3	65.5	51.3	66.7	773.6	37.9	377.1	79.1	83.2	72.6	40.4	52	NA	NA	NA	NA	NA	NA	NA	NA	NA	NA	NA	NA	NA	NA	NA	NA	593.7	4	NA	21.6	17.7	17.9	15.6	18.4	333.9
D3ZK45	Band 4.1-like protein 5 OS	EPB4.1L5	0	26.656	17	5	7	5	1385.1	98.6	86.1	153.6	104.1	97.9	72.2	92.4	1845.1	38.7	741	117.2	133.2	141.5	72.4	78.4	NA	NA	NA	NA	NA	NA	NA	NA	NA	NA	NA	NA	NA	NA	NA	NA	239.9	5.1	2.1	4.4	9	10.3	2.9	6.2	82.8
D3ZNZ9	Histone H2B OS	HIST3H2BA	0	26.646	25	3	15	1	808.5	239.4	21	66.4	22.6	22.5	11.3	21.7	1877.7	6.7	789.5	29.7	35	36.3	11.9	95.1	NA	NA	NA	NA	NA	NA	NA	NA	NA	NA	NA	NA	NA	NA	NA	NA	NA	NA	NA	NA	NA	NA	NA	NA	NA
P41123	60S ribosomal protein L13 OS	RPL13	0	26.424	29	7	13	7	4568.1	74.1	111	198.8	221.8	182.4	101.7	46.2	6743.5	16.2	1116.5	177.3	257.3	231	115.6	64.3	1014.5	5.6	29.8	9.3	41.1	84.8	103.9	20.2	258.4	4.3	116.2	128.6	85.8	58.5	21.6	64.7	2149.3	17.6	NA	54.6	61.6	69	39.7	29.4	788
F1LT35	Protein Rpl23a-ps1 (Fragment) OS	RGD1564606	0	26.387	25	4	8	4	2300.4	143.7	113.8	221	151.1	147.9	106.4	96.6	3549.5	53.8	513.8	167.3	229.1	202	112.5	86.5	NA	NA	NA	NA	NA	NA	NA	NA	NA	NA	NA	NA	NA	NA	NA	NA	984.5	9.1	6.9	21	19.7	21	16.1	11.8	361.2
P85834	Elongation factor Tu, mitochondrial OS	TUFM	0	26.202	11	4	10	4	583.8	41.5	51.4	79.9	44.5	61.7	39.2	71.8	682	34.5	236.2	60.6	73	60.2	43.5	66.7	NA	NA	NA	NA	NA	NA	NA	NA	NA	NA	NA	NA	NA	NA	NA	NA	NA	NA	NA	NA	NA	NA	NA	NA	NA
P50475	Alanine--tRNA ligase, cytoplasmic OS	AARS	0	26.048	8	6	9	6	731	29.8	33.5	59.7	51.8	44.6	35.2	19.4	987	17.1	339.9	45.3	56.2	45.3	38.7	20.4	238.6	3.4	3.4	NA	6	14.2	12.4	2.7	57.3	NA	7.2	6.8	2.1	7.1	5	2.6	856	4	NA	8.5	8.8	14.6	11.8	8.3	344.5
F1LM66	Protein Eftud2 OS	EFTUD2	0	25.951	8	6	6	6	1000.2	104.5	68.9	117.1	105.5	93.7	70	65.1	1490.2	65	656	71.3	115.7	122.7	52.6	66.6	NA	NA	NA	NA	NA	NA	NA	NA	NA	NA	NA	NA	NA	NA	NA	NA	NA	NA	NA	NA	NA	NA	NA	NA	NA
D3ZJ32	Protein Esyt2 OS	ESYT2	0	25.893	10	7	11	7	826.5	76.2	95.7	142.9	104.8	100.7	86.2	108.2	1289.5	53	620.7	97.1	132.5	180.7	57.4	157.7	NA	NA	NA	NA	NA	NA	NA	NA	NA	NA	NA	NA	NA	NA	NA	NA	NA	NA	NA	NA	NA	NA	NA	NA	NA
Q4G061	Eukaryotic translation initiation factor 3 subunit B OS	EIF3B	0	25.868	7	4	8	4	760.3	60.1	39.2	75.7	68.7	48.6	36	27.7	996.4	36.1	600.3	57	77.4	62.6	33.3	17.6	NA	NA	NA	NA	NA	NA	NA	NA	NA	NA	NA	NA	NA	NA	NA	NA	961.8	7.1	NA	9.8	12.8	17.5	11.2	6.4	396.7
D3ZIE9	Protein Aldh18a1 OS	ALDH18A1	0	25.861	9	6	7	6	1925.6	48.6	97.9	137.7	119.1	127.6	93.2	75	1929.7	41.6	350.4	125.7	155.5	132.7	84.7	98.3	NA	NA	NA	NA	NA	NA	NA	NA	NA	NA	NA	NA	NA	NA	NA	NA	NA	NA	NA	NA	NA	NA	NA	NA	NA
P49432	Pyruvate dehydrogenase E1 component subunit beta, mitochondrial OS	PDHB	0	25.838	19	5	6	5	1075.3	103.2	92.6	143	129.7	117.1	89.4	91.8	1114.1	86.7	529.6	107.1	150.5	134.6	67.9	116.2	NA	NA	NA	NA	NA	NA	NA	NA	NA	NA	NA	NA	NA	NA	NA	NA	NA	NA	NA	NA	NA	NA	NA	NA	NA
P61983	14-3-3 protein gamma OS	YWHAG	0	25.826	25	6	16	2	NA	NA	NA	NA	NA	NA	NA	NA	NA	NA	NA	NA	NA	NA	NA	NA	NA	NA	NA	NA	NA	NA	NA	NA	NA	NA	NA	NA	NA	NA	NA	NA	NA	NA	NA	NA	NA	NA	NA	NA	NA
Q5M964	Fumarate hydratase 1 OS	FH	0	25.807	10	5	7	5	3231	197.5	181.1	263.7	248.7	211.6	161.3	128	3956.2	94.8	2331.1	196.2	263.4	246.3	155.8	133.4	NA	NA	NA	NA	NA	NA	NA	NA	NA	NA	NA	NA	NA	NA	NA	NA	NA	NA	NA	NA	NA	NA	NA	NA	NA
D3ZAX3	Plasma membrane calcium-transporting ATPase 1 OS	ATP2B1	0	25.742	7	5	12	5	1134.1	66.4	78.8	111.4	103.7	78.7	74.5	27.4	1051.8	32.1	843.3	73.5	101.4	87.7	59.4	69.3	NA	NA	NA	NA	NA	NA	NA	NA	NA	NA	NA	NA	NA	NA	NA	NA	149.5	4.8	NA	5.8	6.5	7.8	7	5.9	62.5
Q5XI73	Rho GDP-dissociation inhibitor 1 OS	ARHGDIA	0	25.727	19	3	6	3	2817.6	81.9	77.9	136.2	92	102.9	70.9	25.1	3798.6	62.9	756.4	93	116.3	112.7	61.7	10.1	NA	NA	NA	NA	NA	NA	NA	NA	NA	NA	NA	NA	NA	NA	NA	NA	177.1	6.5	8.7	8.6	8.8	12.4	5.6	8.9	88.8
Q00438	Polypyrimidine tract-binding protein 1 OS	PTBP1	0	25.632	13	4	6	4	464.5	33.2	36	59.3	40.7	50.6	32.8	51	640.1	21.6	222.5	47.2	48.6	49.8	33.6	52.1	NA	NA	NA	NA	NA	NA	NA	NA	NA	NA	NA	NA	NA	NA	NA	NA	461.3	4.6	NA	8	8.6	11.4	10	4.6	143.4
P61107	Ras-related protein Rab-14 OS	RAB14	0	25.609	34	7	12	6	4929.6	279.2	243.3	396.1	348.3	375.4	246.3	144	6287.3	162.6	3212	294.6	406	367.2	246.4	226	137.6	5.8	11.9	NA	8.4	16.3	72.9	60.6	46.2	3.6	11.4	11.1	12.1	6.5	6.1	6.6	NA	NA	NA	NA	NA	NA	NA	NA	NA
E9PSK0	Protein Man2b2 OS	MAN2B2	0	25.581	6	4	5	4	1386.3	56.5	81.4	133.8	101.6	84	68.2	32.9	1950.7	36.7	383.4	120.9	172.6	136.7	72.1	28.7	NA	NA	NA	NA	NA	NA	NA	NA	NA	NA	NA	NA	NA	NA	NA	NA	NA	NA	NA	NA	NA	NA	NA	NA	NA
F7EWC1	Protein Vasp OS	VASP	0	25.479	22	6	10	6	375.6	64	72.5	90.3	62.4	71.7	55.8	73.1	495.5	50	473.9	60.6	81.7	62	57.1	77.6	NA	NA	NA	NA	NA	NA	NA	NA	NA	NA	NA	NA	NA	NA	NA	NA	1686.1	79.5	69.4	72.1	100	118.8	100.3	67.6	670.8
D4ACV3	Histone H2A OS	HIST2H2AC	0	25.417	29	2	6	1	NA	NA	NA	NA	NA	NA	NA	NA	NA	NA	NA	NA	NA	NA	NA	NA	NA	NA	NA	NA	NA	NA	NA	NA	NA	NA	NA	NA	NA	NA	NA	NA	NA	NA	NA	NA	NA	NA	NA	NA	NA
P62703	40S ribosomal protein S4, X isoform OS	RPS4X	0	25.351	24	6	14	6	4689.7	187.3	223.6	433.3	321.4	270.2	190.8	87.2	5992.3	70	1989.6	318.1	432	372.2	201.5	97	NA	NA	NA	NA	NA	NA	NA	NA	NA	NA	NA	NA	NA	NA	NA	NA	2737.6	5.7	NA	57.8	46.9	60.6	49	39.9	1260.7
Q7M0E3	Destrin OS	DSTN	0	25.273	37	5	10	4	1367	150	81.9	135.7	122.3	104.1	83.4	101.2	1900.7	47	1134	94.6	130.1	131.2	69.5	134.8	73.3	4.2	6.7	2.4	4.7	11.3	13.1	3.5	21.3	NA	6.1	3.1	6.9	5.2	4.1	6.8	305.2	0	4.7	6.1	2.7	8.7	6.3	5.9	130.7
A7VJC2	Heterogeneous nuclear ribonucleoproteins A2/B1 OS	HNRNPA2B1	0	25.257	20	6	12	5	3189.5	129.9	172.6	261.6	228.4	179.2	142.2	212	4058.6	37.8	1682.1	166.8	234.6	219.3	132.3	222.5	NA	NA	NA	NA	NA	NA	NA	NA	NA	NA	NA	NA	NA	NA	NA	NA	1446.9	10.1	NA	36.9	24.7	27.9	37.1	18.5	414.9
P17164	Tissue alpha-L-fucosidase OS	FUCA1	0	25.25	11	5	7	5	3810.5	54.7	160.5	227.7	147.9	173.9	136.3	22.9	4204.4	17.1	506.5	186.1	264.9	242	129.7	62	NA	NA	NA	NA	NA	NA	NA	NA	NA	NA	NA	NA	NA	NA	NA	NA	534.9	12.1	NA	19.8	18.1	20.9	18.6	15.5	175.3
D3ZTX0	Transmembrane emp24 domain-containing protein 7 OS	TMED7	0	25.211	27	5	14	5	1608.3	80.5	90	125.7	121.5	119.1	86.4	71.1	2265.2	70.4	877.9	114	149.7	128.5	78.1	53.3	NA	NA	NA	NA	NA	NA	NA	NA	NA	NA	NA	NA	NA	NA	NA	NA	2163.5	17	NA	37.3	33.4	49.8	34.2	28.4	600.4
F1M9K9	6-phosphogluconate dehydrogenase, decarboxylating OS	KIF1B	0	25.15	6	5	7	5	831	46.3	22.4	48.9	44.8	36.8	24.3	NA	1003.1	17.6	442.6	33.7	32.9	35.5	20.4	NA	NA	NA	NA	NA	NA	NA	NA	NA	NA	NA	NA	NA	NA	NA	NA	NA	116.5	2.9	NA	NA	4.6	5.6	NA	4.4	38.2
Q68FX0	Isocitrate dehydrogenase [NAD] subunit beta, mitochondrial OS	IDH3B	0	25.146	16	5	7	5	1241.7	36.8	67.3	112.9	90.1	77.8	68.1	55.9	1352.2	26.2	282.6	75.8	104	91.7	45.2	63.9	NA	NA	NA	NA	NA	NA	NA	NA	NA	NA	NA	NA	NA	NA	NA	NA	442.2	10.4	9	22.4	24.5	23	31.3	19.4	132.3
D3ZT90	Glutaryl-Coenzyme A dehydrogenase (Predicted) OS	GCDH	0	24.963	14	4	4	4	788.5	57.6	60.8	94.8	75.1	70	60.6	56.3	944.9	47.3	271.2	61.5	91.9	86.3	52.3	64.1	NA	NA	NA	NA	NA	NA	NA	NA	NA	NA	NA	NA	NA	NA	NA	NA	NA	NA	NA	NA	NA	NA	NA	NA	NA
Q4KLK7	Nucleolar protein 5A OS	NOP56	0	24.84	8	4	5	4	784.9	91.3	113.3	138.1	99.7	93.7	89.1	60.3	844.8	58.3	564.5	107.5	101.4	101.8	53.5	125.4	NA	NA	NA	NA	NA	NA	NA	NA	NA	NA	NA	NA	NA	NA	NA	NA	220.6	NA	NA	7.2	1.8	5.6	3.9	4	92
D4A5G8	Protein Pdha1l1 OS	PDHA1L1	0	24.815	23	8	9	8	1945.8	54	101.6	140	123	123.6	100.2	42.5	2233.2	29.2	602.2	143.5	147.6	140.5	81.2	58.1	NA	NA	NA	NA	NA	NA	NA	NA	NA	NA	NA	NA	NA	NA	NA	NA	3098.8	30.1	16.3	82.2	67.1	90.5	83.1	70.3	766.3
Q6IN22	Cathepsin B OS	CTSB	0	24.756	17	4	6	4	2577.1	44.1	71.8	131.1	96.7	91.9	74.6	44.1	2254.8	28.1	381	114	127.2	117.6	76.5	45.5	NA	NA	NA	NA	NA	NA	NA	NA	NA	NA	NA	NA	NA	NA	NA	NA	86.7	7.1	4.4	4.3	8.2	6.9	4.8	6.2	31.1
Q5U216	ATP-dependent RNA helicase DDX39A OS	DDX39A	0	24.629	16	7	15	7	3475.4	169.3	140.6	223.5	219	238.8	155.6	305.2	4788.6	74.1	1524.7	212.4	267	251.6	126.9	211.8	88.1	3.2	4.2	5	5.6	16.1	8.5	4	20	NA	9.6	7.9	4.5	7.1	4	3.3	2503	22.1	NA	53.6	50.1	53	43.5	39	678.6
Q6P7A9	Lysosomal alpha-glucosidase OS	GAA	0	24.629	9	6	11	6	3236.3	71	77.9	109.7	93.1	82.5	69.5	32.6	4195.1	31.6	641.2	101.9	102.8	95.9	72.1	27.1	103	3.1	6	5.6	6	28.8	16.4	4.5	25.1	3.3	11.3	8.2	8.9	8.2	5.9	5.8	1127.5	9.6	9.7	13	17.3	20.5	9.7	15.8	437.7
P40112	Proteasome subunit beta type-3 OS	PSMB3	0	24.607	20	4	6	4	766.6	69.5	33.8	63.5	50.9	41.8	33	24.6	1130.2	21.8	647.7	42.6	48.1	36	27	18.5	NA	NA	NA	NA	NA	NA	NA	NA	NA	NA	NA	NA	NA	NA	NA	NA	NA	NA	NA	NA	NA	NA	NA	NA	NA
Q5U300	Ubiquitin-like modifier-activating enzyme 1 OS	UBA1	0	24.584	4	2	10	2	546.3	56.4	41.5	63.6	45.6	44.4	27.1	32.8	742.3	48	505.6	61.3	55.6	51	28.8	20.6	379	9.1	12.6	11.7	12.7	12.8	15.5	6.1	140.6	NA	10.1	4.9	9.8	18.2	7.5	2.4	94.8	NA	NA	4.9	NA	4.7	NA	NA	46
Q9QX81	Protein Hnrnpab OS	HNRNPAB	0	24.531	18	5	12	5	4752.3	128.8	217.3	449	370.6	349.2	252.9	226.6	6221.8	81.8	1356.4	349.2	479	462.3	266.5	265	NA	NA	NA	NA	NA	NA	NA	NA	NA	NA	NA	NA	NA	NA	NA	NA	NA	NA	NA	NA	NA	NA	NA	NA	NA
Q9R1Z0	Voltage-dependent anion-selective channel protein 3 OS	VDAC3	0	24.447	21	5	8	4	2120.4	62	83.2	137.1	118.4	101.6	61.1	100.7	2622.8	10.4	943.8	103	173.5	143.5	75	117	NA	NA	NA	NA	NA	NA	NA	NA	NA	NA	NA	NA	NA	NA	NA	NA	121.1	1.8	NA	NA	4.1	5.5	NA	NA	37.1
P85515	Alpha-centractin OS	ACTR1A	0	24.436	15	4	6	4	929.4	56.2	38.2	98.7	54.6	58.9	26	88.8	2759	9.3	754.2	76.3	85.6	85.9	14	412.4	NA	NA	NA	NA	NA	NA	NA	NA	NA	NA	NA	NA	NA	NA	NA	NA	NA	NA	NA	NA	NA	NA	NA	NA	NA
Q5XI34	Protein Ppp2r1a OS	PPP2R1A	0	24.362	10	4	5	4	151.5	63	135.8	111.6	90.4	103.4	44.3	70	232.3	94.4	391.5	266.3	93.4	70.3	44	44.3	NA	NA	NA	NA	NA	NA	NA	NA	NA	NA	NA	NA	NA	NA	NA	NA	NA	NA	NA	NA	NA	NA	NA	NA	NA
Q5RKI0	WD repeat-containing protein 1 OS	WDR1	0	24.32	11	7	10	7	5330	203.3	198.4	327.5	268	235.2	171.1	62.8	6438.5	57.4	2277.1	203.5	300.9	280.3	158.4	103.5	NA	NA	NA	NA	NA	NA	NA	NA	NA	NA	NA	NA	NA	NA	NA	NA	834.1	NA	144.5	14.5	9.8	12	11.2	10.1	324.9
D4A9Y0	Protein Sdf2l1 OS	SDF2L1	0	24.293	20	3	15	3	1012.5	18.8	44.4	66.5	62.6	58.7	38.2	32.8	1615.8	22.4	168	49	82.7	76.4	36.9	29.3	229.1	NA	8.3	5.7	8.5	9.4	15.8	4.1	71	NA	15.6	12.5	10.1	11.1	5.2	8.5	934.2	8.6	9.1	15.2	17.6	18.5	19.1	4.2	300.5
Q5U302	Catenin (Cadherin associated protein), alpha 1 OS	CTNNA1	0	24.279	7	6	9	6	2138.6	176.2	215	319.2	282.2	250.3	179.5	248	2844.8	95.2	1712.8	241.2	347.3	317.8	196.2	314.9	185.2	NA	7.9	15.6	11.6	19.3	15.6	5.3	44.5	NA	18.5	18.8	14.9	11.5	3.6	13	NA	NA	NA	NA	NA	NA	NA	NA	NA
P42123	L-lactate dehydrogenase B chain OS	LDHB	0	24.26	19	5	7	4	1292.9	247.8	70.2	142.2	169.3	120.3	75	46.7	1950.5	30	2660.7	48.6	129.2	94.5	75.8	33.4	NA	NA	NA	NA	NA	NA	NA	NA	NA	NA	NA	NA	NA	NA	NA	NA	591.7	1	NA	10	32.7	26.5	11.3	14.8	123.7
F1LT79	Aldehyde dehydrogenase OS	ALDH3B2	0	24.23	13	5	5	5	3278.1	37.6	76.8	116.7	95.5	96.1	45	417.4	2056.9	14.2	451.4	100.7	134.6	138.9	63.8	197.6	NA	NA	NA	NA	NA	NA	NA	NA	NA	NA	NA	NA	NA	NA	NA	NA	198.8	NA	NA	3.3	4.5	4.1	4	4.8	55.2
G3V9A3	Protein LOC679816 OS	SFN	0	24.003	29	7	19	3	887.8	746.1	108	205.7	236.7	177.9	133.9	150.1	1010.8	102.7	7053	70.3	163.6	157	88.4	154.7	NA	NA	NA	NA	NA	NA	NA	NA	NA	NA	NA	NA	NA	NA	NA	NA	NA	NA	NA	NA	NA	NA	NA	NA	NA
B2RZ72	Actin related protein 2/3 complex, subunit 4 (Predicted), isoform CRA_a OS	ARPC4	0	23.859	27	6	10	6	2174.7	154	69.1	105.7	90.7	74.4	62.4	22.5	2399.7	18.5	1802	78.3	96.3	91.3	56	23.9	NA	NA	NA	NA	NA	NA	NA	NA	NA	NA	NA	NA	NA	NA	NA	NA	2724.3	6.5	NA	32.8	31.3	32	36.2	27.5	937.4
Q07803	Elongation factor G, mitochondrial OS	GFM1	0	23.846	10	5	7	5	1428.6	82.1	109.5	160.7	144.9	128.7	115.2	174.2	1440	62.1	402.7	126.9	158.1	139.9	78.6	191.9	NA	NA	NA	NA	NA	NA	NA	NA	NA	NA	NA	NA	NA	NA	NA	NA	381.4	2.3	NA	6.3	6.4	4.6	9.6	6.5	133.2
B0BNF8	HIV-1 tat interactive protein 2, homolog (Human) OS	HTATIP2	0	23.841	17	3	4	3	1702.2	56.9	90.5	138.5	114.1	97	83.6	51.6	1998.9	47.9	475.7	113.8	156.1	126.3	71.9	50.5	NA	NA	NA	NA	NA	NA	NA	NA	NA	NA	NA	NA	NA	NA	NA	NA	NA	NA	NA	NA	NA	NA	NA	NA	NA
F1LPV0	Protein Nars OS	NARS	0	23.68	9	5	6	5	547.6	13.2	8.9	19.4	8.2	5.7	5.8	NA	1050.8	3.1	143.9	11.8	14.1	16.6	5.8	NA	NA	NA	NA	NA	NA	NA	NA	NA	NA	NA	NA	NA	NA	NA	NA	NA	916.8	15.7	NA	14.8	19.7	25.8	14.8	16.3	487.5
P62243	40S ribosomal protein S8 OS	RPS8	0	23.662	26	5	25	5	1400.9	147.5	117	181.6	194.6	128.9	110.6	160.3	1896.2	109.8	1049.8	125.7	187.8	165.5	95.1	194.5	322.7	NA	5.9	NA	6.4	9.2	6.9	4.7	126.4	NA	9.8	4.5	8.7	5.1	4.2	3.6	709	46.4	11.8	33	51.6	61.7	25.1	55.7	345.6
P82471	Guanine nucleotide-binding protein G(q) subunit alpha OS	GNAQ	0	23.632	15	4	10	4	1040.9	42.3	56.7	94.3	94	66.1	59.2	48.3	1048.7	37.6	310.2	73.1	92.6	88.5	46.7	55.8	294.6	12.8	30.1	21.3	25.2	81.7	37	16.6	101.2	7.9	36.2	32.3	22.5	33.5	18	17.4	1462.7	22.8	NA	43.8	34.8	41.2	42.7	28.6	378.9
P20070	NADH-cytochrome b5 reductase 3 OS	CYB5R3	0	23.63	20	5	15	5	4387.5	153.2	235.2	388.2	291	263.7	267.3	206.8	4829.2	108.2	898.6	401.2	408.6	383.4	267.2	232.6	312	NA	3.8	3.9	4.8	22.5	25.8	3.5	60.4	NA	20.4	19.2	12.8	17.6	4.7	10	896.6	9	NA	25.3	29.2	26.8	24.1	20.2	273.5
P25113	Phosphoglycerate mutase 1 OS	PGAM1	0	23.613	22	4	5	4	558.4	60	37.3	43.3	53.5	40.9	40.8	32.9	770.5	24.6	420.2	37.6	48.2	42.1	24.3	22.9	NA	NA	NA	NA	NA	NA	NA	NA	NA	NA	NA	NA	NA	NA	NA	NA	NA	NA	NA	NA	NA	NA	NA	NA	NA
B2RYC9	Gba protein OS	GBA	0	23.583	10	5	7	5	2609.2	135	110.9	168.8	168.6	111	107.8	92.6	3378.2	74.6	955.8	112.2	180.7	146.2	89.6	80.3	NA	NA	NA	NA	NA	NA	NA	NA	NA	NA	NA	NA	NA	NA	NA	NA	447.5	2.4	NA	7	7.6	8.6	6.9	5.1	230.4
B0BMT9	Protein Sqrdl OS	SQRDL	0	23.529	15	5	8	5	1049	57.1	73.8	118.2	89.1	100.9	79.7	110.3	1377.3	37.2	459	101.7	115.2	104.9	68	121.4	NA	NA	NA	NA	NA	NA	NA	NA	NA	NA	NA	NA	NA	NA	NA	NA	72.1	4.5	5	2.8	5	7.5	3.8	3	27
P42930	Heat shock protein beta-1 OS	HSPB1	0	23.434	20	4	8	4	1974.6	235.9	115.9	186.8	219.7	146.3	109.2	77.2	2752.8	56.2	3227.6	165.5	200.2	163.5	103.1	78.1	NA	NA	NA	NA	NA	NA	NA	NA	NA	NA	NA	NA	NA	NA	NA	NA	NA	NA	NA	NA	NA	NA	NA	NA	NA
P18420	Proteasome subunit alpha type-1 OS	PSMA1	0	23.366	30	6	8	6	1818.1	90.4	73	110.6	91.2	88.8	59.9	28.7	2452	39	1103.1	103.4	108.2	105.1	68.7	40.4	NA	NA	NA	NA	NA	NA	NA	NA	NA	NA	NA	NA	NA	NA	NA	NA	1552.8	21.4	20	35.6	41.6	48.5	48.2	32.2	645.1
Q5M9H7	DnaJ (Hsp40) homolog, subfamily A, member 2 OS	DNAJA2	0	23.304	14	4	9	4	856	63	71.1	111.1	83.9	70.6	55.4	73.4	1064.7	30.4	459.8	86	111.5	97.8	60.9	71.7	140.1	2.6	9.4	5.5	9	6.7	8.4	1.1	76	NA	16.7	15.4	18	13.3	5.7	7.8	NA	NA	NA	NA	NA	NA	NA	NA	NA
Q1PBJ1	Lactadherin OS	MFGE8	0	23.299	14	5	7	5	2886.4	201	381.4	321	320.9	374.7	282.8	187.3	3927.1	200.6	760.5	437.9	415.6	374	324.7	174.5	NA	NA	NA	NA	NA	NA	NA	NA	NA	NA	NA	NA	NA	NA	NA	NA	NA	NA	NA	NA	NA	NA	NA	NA	NA
[truncated: 759 more rows]
[truncated: 30 more columns]

## Sheet: C1264R-ML240
Accession	Description	Gene Symbol	Exp. q-value: Combined	Sum PEP Score	Coverage [%]	# Peptides	# PSMs	# Unique Peptides	Abundance: F11: 126, Sample, A, (-)BiotinPD	Abundance: F11: 133C, Sample, A, (-)Hpg	Abundance: F11: 132C, Sample, A, 0_0Hr	Abundance: F11: 131C, Sample, A, 0_5Hr	Abundance: F11: 130C, Sample, A, 1_0Hr	Abundance: F11: 129C, Sample, A, 1_5Hr	Abundance: F11: 128C, Sample, A, 2_0Hr	Abundance: F11: 127C, Sample, A, 3_0Hr	Abundance: F11: 127N, Sample, B, (-)BiotinPD	Abundance: F11: 134N, Sample, B, (-)Hpg	Abundance: F11: 133N, Sample, B, 0_0Hr	Abundance: F11: 132N, Sample, B, 0_5Hr	Abundance: F11: 131N, Sample, B, 1_0Hr	Abundance: F11: 130N, Sample, B, 1_5Hr	Abundance: F11: 129N, Sample, B, 2_0Hr	Abundance: F11: 128N, Sample, B, 3_0Hr	Quantified	Fully Quantified	% Hpg Pulse Channels Quantified	Biological Replicate 1 - % Hpg Pulse channels Quantified	Biological Replicate 2 - % Hpg Pulse Channels Quantified	Biological Replicate 1 - % Channels Quantified	Biological Replicate 2 - % Channels Quantified
[truncated: 423 more rows]
