# Supplementary material for: Time-resolved interactome profiling deconvolutes secretory protein quality control dynamics
Source: Mol Syst Biol. 2024 Aug 5;20(9):1049–75. doi: 10.1038/s44320-024-00058-1 (PMC11369088; doi:10.1038/s44320-024-00058-1)
Supplement: Supplementary file 10 — Dataset EV8 [file 44320_2024_58_MOESM10_ESM.xlsx]

## Sheet: Table of Contents
	Contents:	Organization of TMTpro channels in the mass spectrometry samples processed for the manuscript. Shown are the individual mass spectrometry samples for WT (n = 3), A2234D (n = 3), C1264R (n = 3), and C1264R + ML-240 (n = 1). The columns indicate the 16 TMTpro channels and the corresponding samples labeled. Two biological replicate TRIP timecourses were included in each mass spectrometry sample for …
	Sheet 1	TMTpro Labeling Schemes

## Sheet: TMTpro Labeling Schemes
		TMT Channels
Tg Construct	Run	126	127N	127C	128N	128C	129N	129C	130N	130C	131N	131C	132N	132C	133N	133C	134N
WT	1 (Biological Replicates 1 & 2)	0 Hr	0.5 Hr	1 Hr	1.5 Hr	2 Hr	3 Hr	(-)Hpg)	(-) Biotin PD	0 Hr	0.5 Hr	1 Hr	1.5 Hr	2 Hr	3 Hr	(-) Hpg	(-) Biotin Pd
	2 (Biiological Replicates 3 & 4)	(-) Biotin PD	3 Hr	2 Hr	1.5 Hr	1 Hr	0.5 Hr	0 Hr	(-) Hpg	(-) Biotin PD	3 Hr	2 Hr	1.5 Hr	1 Hr	0.5 Hr	0 Hr	(-) Hpg
	3 (Biological Replicates 5 & 6)	(-) Biotin PD	(-) Biotin PD	0 Hr	0 Hr	0.5 Hr	0.5 Hr	1 Hr	1 Hr	1.5 Hr	1.5 Hr	2 Hr	2 Hr	3 Hr	3Hr	(-) Hpg	(-) Hpg
A2234D	1 (Biological Replicates 1 & 2)	0 Hr	0.5 Hr	1 Hr	1.5 Hr	2 Hr	3 Hr	(-) Hpg	(-) Biotin PD	0 Hr	0.5 Hr	1 Hr	1.5 Hr	2 Hr	3 Hr	(-) Hpg	(-) Biotin PD
	2 (Biiological Replicates 3 & 4)	(-) Hpg	(-) Hpg	0 Hr	0 Hr	0.5 Hr	0.5 Hr	1 Hr	1 Hr	1.5 Hr	1.5 Hr	2 Hr	2 Hr	3 Hr	3 Hr	(-) Biotin PD	(-) Biotin PD
	3 (Biological Replicates 5 & 6)	(-) Biotin PD	3 Hr	2 Hr	1.5 Hr	1 Hr	0.5 Hr	0 Hr	(-) Hpg	(-) Hpg	0 Hr	0.5 Hr	1 Hr	1.5 Hr	2 Hr	3 Hr	(-) Biotin PD
C1264R	1 (Biological Replicates 1 & 2)	(-) Hpg	(-) Hpg	(-) Biotin PD	(-) Biotin PD	3 Hr	3 Hr	2 Hr	2 Hr	1.5 Hr	1.5 Hr	1 Hr	1 Hr	0.5 Hr	0.5 Hr	0 Hr	0 Hr
	2 (Biiological Replicates 3 & 4)	(-) Biotin PD	0 Hr	0.5 Hr	1 Hr	1.5 Hr	2 Hr	3 Hr	(-) Hpg	(-) Biotin PD	0 Hr	0.5 Hr	1 Hr	1.5 Hr	2 Hr	3 Hr	(-) Hpg
	3 (Biological Replicates 5 & 6)	(-) Hpg	(-) Hpg	(-) Biotin PD	(-) Biotin PD	0 Hr	0 Hr	0.5 Hr	0.5 Hr	1 Hr	1 Hr	1.5 Hr	1.5 Hr	2 Hr	2 Hr	3 Hr	3 Hr
C1264R + ML-240	1 (Biological Replicates 1 & 2)	(-) Biotin PD	(-) Biotin PD	3 Hr	3 Hr	2 Hr	2 Hr	1.5 Hr	1.5 Hr	1 Hr	1 Hr	0.5 Hr	0.5 Hr	0 Hr	0 Hr	(-) Hpg	(-) Hpg
