# Supplementary material for: Time-resolved interactome profiling deconvolutes secretory protein quality control dynamics
Source: Mol Syst Biol. 2024 Aug 5;20(9):1049–75. doi: 10.1038/s44320-024-00058-1 (PMC11369088; doi:10.1038/s44320-024-00058-1)
Supplement: Supplementary file 11 — Source data Fig. 1 [file 44320_2024_58_MOESM11_ESM.zip]

Archive with 34 entries (30 files):
- Figure 1/
- Figure 1/.DS_Store
- __MACOSX/Figure 1/._.DS_Store
- Figure 1/1B/
- Figure 1/1D/
- Figure 1/1C/
- Figure 1/1B/Fig 1B - FLAG IP Inputs - PDIA4 (IRDye 800CW).pdf
- __MACOSX/Figure 1/1B/._Fig 1B - FLAG IP Inputs - PDIA4 (IRDye 800CW).pdf
- Figure 1/1B/Fig 1B - FLAG IP Inputs - GAPDH (StarBright B700).pdf
- __MACOSX/Figure 1/1B/._Fig 1B - FLAG IP Inputs - GAPDH (StarBright B700).pdf
- Figure 1/1B/Fig 1B - FLAG IP Input - M2 [FLAG] (StarBright B700).pdf
- __MACOSX/Figure 1/1B/._Fig 1B - FLAG IP Input - M2 [FLAG] (StarBright B700).pdf
- Figure 1/1B/Fig 1B - FLAG IP Inputs - KDEL [HSP90B1 & HSPA5] (StarBright B700).pdf
- __MACOSX/Figure 1/1B/._Fig 1B - FLAG IP Inputs - KDEL [HSP90B1 & HSPA5] (StarBright B700).pdf
- Figure 1/1B/Fig 1B - FLAG IP Inputs - TAMRA Probe (Rhodamine).pdf
- __MACOSX/Figure 1/1B/._Fig 1B - FLAG IP Inputs - TAMRA Probe (Rhodamine).pdf
- Figure 1/1D/Fig 1D - Biotin PD Elutions - PDIA4 (IRDye 800CW).pdf
- __MACOSX/Figure 1/1D/._Fig 1D - Biotin PD Elutions - PDIA4 (IRDye 800CW).pdf
- Figure 1/1D/Fig 1D - Biotin PD Elutions - KDEL [HSP90B1 & HSPA5] (StarBright B700).pdf
- __MACOSX/Figure 1/1D/._Fig 1D - Biotin PD Elutions - KDEL [HSP90B1 & HSPA5] (StarBright B700).pdf
- Figure 1/1D/Fig 1D - Biotin PD Elutions - M2 [FLAG] (StarBright B700).pdf
- __MACOSX/Figure 1/1D/._Fig 1D - Biotin PD Elutions - M2 [FLAG] (StarBright B700).pdf
- Figure 1/1D/Fig 1D - Biotin PD Elutions - TAMRA Probe (Rhodamine).pdf
- __MACOSX/Figure 1/1D/._Fig 1D - Biotin PD Elutions - TAMRA Probe (Rhodamine).pdf
- Figure 1/1C/Fig 1C - Biotin PD Inputs - TAMRA Probe (Rhodamine).pdf
- __MACOSX/Figure 1/1C/._Fig 1C - Biotin PD Inputs - TAMRA Probe (Rhodamine).pdf
- Figure 1/1C/.DS_Store
- __MACOSX/Figure 1/1C/._.DS_Store
- Figure 1/1C/Fig 1C - Biotin PD Inputs - PDIA4 (IRDye 800CW).pdf
- __MACOSX/Figure 1/1C/._Fig 1C - Biotin PD Inputs - PDIA4 (IRDye 800CW).pdf
- Figure 1/1C/Fig 1C - Biotin PD Inputs - M2 [FLAG] (StarBright B700).pdf
- __MACOSX/Figure 1/1C/._Fig 1C - Biotin PD Inputs - M2 [FLAG] (StarBright B700).pdf
- Figure 1/1C/Fig 1C - Biotin PD Inputs - KDEL [HSP90B1 & HSPA5] (StarBright B700).pdf
- __MACOSX/Figure 1/1C/._Fig 1C - Biotin PD Inputs - KDEL [HSP90B1 & HSPA5] (StarBright B700).pdf
