# Supplementary material for: Time-resolved interactome profiling deconvolutes secretory protein quality control dynamics
Source: Mol Syst Biol. 2024 Aug 5;20(9):1049–75. doi: 10.1038/s44320-024-00058-1 (PMC11369088; doi:10.1038/s44320-024-00058-1)
Supplement: Supplementary file 12 — Source data Fig. 2 [file 44320_2024_58_MOESM12_ESM.zip]

Archive with 31 entries (28 files):
- Figure 2/
- Figure 2/.DS_Store
- __MACOSX/Figure 2/._.DS_Store
- Figure 2/2C/
- Figure 2/2B/
- Figure 2/2C/Fig 2C - FLAG IP Inputs - PDIA4 (IRDye 800CW).pdf
- __MACOSX/Figure 2/2C/._Fig 2C - FLAG IP Inputs - PDIA4 (IRDye 800CW).pdf
- Figure 2/2C/Fig 2C - Biotin PD Elution - KDEL [HSP90B1 & HSPA5] (StarBright B700).pdf
- __MACOSX/Figure 2/2C/._Fig 2C - Biotin PD Elution - KDEL [HSP90B1 & HSPA5] (StarBright B700).pdf
- Figure 2/2C/Fig 2C - Biotin PD Elution - Gel - TAMRA Probe (Rhodamine).pdf
- __MACOSX/Figure 2/2C/._Fig 2C - Biotin PD Elution - Gel - TAMRA Probe (Rhodamine).pdf
- Figure 2/2C/Fig 2C - FLAG IP Inputs - M2 [FLAG] (StarBright B700).pdf
- __MACOSX/Figure 2/2C/._Fig 2C - FLAG IP Inputs - M2 [FLAG] (StarBright B700).pdf
- Figure 2/2C/Fig 2C - Biotin PD Elution - PDIA4 (IRDye 800CW).pdf
- __MACOSX/Figure 2/2C/._Fig 2C - Biotin PD Elution - PDIA4 (IRDye 800CW).pdf
- Figure 2/2C/Fig 2C - FLAG IP Inputs - GAPDH (StarBright B700).pdf
- __MACOSX/Figure 2/2C/._Fig 2C - FLAG IP Inputs - GAPDH (StarBright B700).pdf
- Figure 2/2C/Fig 2C - FLAG IP Inputs - KDEL [HSP90B1 & HSPA5] (StarBright B700).pdf
- __MACOSX/Figure 2/2C/._Fig 2C - FLAG IP Inputs - KDEL [HSP90B1 & HSPA5] (StarBright B700).pdf
- Figure 2/2B/Fig 2B - FLAG IP Input - GAPDH (StarBright B700).pdf
- __MACOSX/Figure 2/2B/._Fig 2B - FLAG IP Input - GAPDH (StarBright B700).pdf
- Figure 2/2B/Fig 2B - BPD Elution - KDEL [HSP90B1 & HSPA5] (StarBright B700).pdf
- __MACOSX/Figure 2/2B/._Fig 2B - BPD Elution - KDEL [HSP90B1 & HSPA5] (StarBright B700).pdf
- Figure 2/2B/Fig 2B - FLAG IP Input - PDIA4 (IRDye 800CW).pdf
- __MACOSX/Figure 2/2B/._Fig 2B - FLAG IP Input - PDIA4 (IRDye 800CW).pdf
- Figure 2/2B/Fig 2B - FLAG IP Input - M2 [FLAG] (StarBright B700).pdf
- __MACOSX/Figure 2/2B/._Fig 2B - FLAG IP Input - M2 [FLAG] (StarBright B700).pdf
- Figure 2/2B/Fig 2B - BPD Elution - Gel - TAMRA Probe (Rhodamine).pdf
- __MACOSX/Figure 2/2B/._Fig 2B - BPD Elution - Gel - TAMRA Probe (Rhodamine).pdf
- Figure 2/2B/Fig 2B - FLAG IP Input - KDEL [HSP90B1 & HSPA5] (StarBright B700).pdf
- __MACOSX/Figure 2/2B/._Fig 2B - FLAG IP Input - KDEL [HSP90B1 & HSPA5] (StarBright B700).pdf
