# Supplementary material for: Time-resolved interactome profiling deconvolutes secretory protein quality control dynamics
Source: Mol Syst Biol. 2024 Aug 5;20(9):1049–75. doi: 10.1038/s44320-024-00058-1 (PMC11369088; doi:10.1038/s44320-024-00058-1)
Supplement: Supplementary file 13 — Source data Fig. 4 [file 44320_2024_58_MOESM13_ESM.zip]

Archive with 6 entries (4 files):
- Figure 4/
- Figure 4/.DS_Store
- __MACOSX/Figure 4/._.DS_Store
- Figure 4/4B-C/
- Figure 4/4B-C/TableS6_siRNAScreeningData_Fig4B_C.xlsx
- __MACOSX/Figure 4/4B-C/._TableS6_siRNAScreeningData_Fig4B_C.xlsx
