# Supplementary material for: Time-resolved interactome profiling deconvolutes secretory protein quality control dynamics
Source: Mol Syst Biol. 2024 Aug 5;20(9):1049–75. doi: 10.1038/s44320-024-00058-1 (PMC11369088; doi:10.1038/s44320-024-00058-1)
Supplement: Supplementary file 14 — Source data Fig. 5 [file 44320_2024_58_MOESM14_ESM.zip]

Archive with 35 entries (30 files):
- Figure 5/
- Figure 5/5A/
- Figure 5/.DS_Store
- __MACOSX/Figure 5/._.DS_Store
- Figure 5/5C/
- Figure 5/5D/
- Figure 5/5B/
- Figure 5/5A/Fig5A - Lysate - M2 [FLAG] (StarBright B700) - Replicates 3&4.pdf
- __MACOSX/Figure 5/5A/._Fig5A - Lysate - M2 [FLAG] (StarBright B700) - Replicates 3&4.pdf
- Figure 5/5A/Fig 5A - Lysate - M2 [FLAG] (StarBright B700) - Replicates 5&6.pdf
- __MACOSX/Figure 5/5A/._Fig 5A - Lysate - M2 [FLAG] (StarBright B700) - Replicates 5&6.pdf
- Figure 5/5A/Fig 5A - Lysate - M2 [FLAG] (StarBright B700) - Replicates 1&2.pdf
- __MACOSX/Figure 5/5A/._Fig 5A - Lysate - M2 [FLAG] (StarBright B700) - Replicates 1&2.pdf
- Figure 5/5A/Fig 5A - Media - M2 [FLAG] (StarBright B700) - Replicates 5&6.pdf
- __MACOSX/Figure 5/5A/._Fig 5A - Media - M2 [FLAG] (StarBright B700) - Replicates 5&6.pdf
- Figure 5/5A/Fig 5A - Media - M2 [FLAg] (StarBright B700) - Replicates 1&2.pdf
- __MACOSX/Figure 5/5A/._Fig 5A - Media - M2 [FLAg] (StarBright B700) - Replicates 1&2.pdf
- Figure 5/5A/Fig5A - Media - M2 [FLAG] (StarBright B700) - Replicates 3&4.pdf
- __MACOSX/Figure 5/5A/._Fig5A - Media - M2 [FLAG] (StarBright B700) - Replicates 3&4.pdf
- Figure 5/5C/Fig 5C - Media - M2 [FLAG] (Starbright B700) - Replicate 5.pdf
- __MACOSX/Figure 5/5C/._Fig 5C - Media - M2 [FLAG] (Starbright B700) - Replicate 5.pdf
- Figure 5/5C/Fig 5C - Lysate - M2 [FLAG] (StarBright B700) - Replicate 5.pdf
- __MACOSX/Figure 5/5C/._Fig 5C - Lysate - M2 [FLAG] (StarBright B700) - Replicate 5.pdf
- Figure 5/5C/Fig 5C - Lysate - M2 [FLAG] (StarBright B700) - Replicates 1&2.pdf
- __MACOSX/Figure 5/5C/._Fig 5C - Lysate - M2 [FLAG] (StarBright B700) - Replicates 1&2.pdf
- Figure 5/5C/Fig 5C - Lysate - M2 [FLAG] (StarBright B700) - Replicates 3&4.pdf
- __MACOSX/Figure 5/5C/._Fig 5C - Lysate - M2 [FLAG] (StarBright B700) - Replicates 3&4.pdf
- Figure 5/5C/Fig 5C - Media - M2 [FLAG] (StarBright B700) - Replicates 1&2.pdf
- __MACOSX/Figure 5/5C/._Fig 5C - Media - M2 [FLAG] (StarBright B700) - Replicates 1&2.pdf
- Figure 5/5C/Fig 5C - Media - M2 [FLAG] (StarBright B700) - Replicates 3&4.pdf
- __MACOSX/Figure 5/5C/._Fig 5C - Media - M2 [FLAG] (StarBright B700) - Replicates 3&4.pdf
- Figure 5/5D/Fig 5D.xlsx
- __MACOSX/Figure 5/5D/._Fig 5D.xlsx
- Figure 5/5B/Fig 5B.xlsx
- __MACOSX/Figure 5/5B/._Fig 5B.xlsx
