# Supplementary material for: Time-resolved interactome profiling deconvolutes secretory protein quality control dynamics
Source: Mol Syst Biol. 2024 Aug 5;20(9):1049–75. doi: 10.1038/s44320-024-00058-1 (PMC11369088; doi:10.1038/s44320-024-00058-1)
Supplement: Supplementary file 14 — Source data Fig. 5 [file 44320_2024_58_MOESM14_ESM.zip › Figure 5/5D/Fig 5D.xlsx]

## Sheet: Lysate
siRNA	Replicate	Band No.	Adj. Volume (Int)	Band %	Non-Target Normalized
Non-Targerting	1	1	135641160	100	0.992857
VCP	1	1	163990644	100	1.20037
RTN3	1	1	131591375	100	0.963213
TEX264	1	1	102371160	100	0.749329
HERPUD1	1	1	124546752	100	0.911649
LEPRE1	1	1	143358720	100	1.04935
Non-Targerting	2	1	137592960	100	1.00714
VCP	2	1	117750240	100	0.8619
RTN3	2	1	123419400	100	0.903397
TEX264	2	1	140555040	100	1.02882
HERPUD1	2	1	104547240	100	0.765258
LEPRE1	2	1	159226080	100	1.16549
siRNA	Replicate	Band No.	Adj. Volume (Int)	Band %	NT Median Norm
Non-Targerting	3	1	150487014	100	1.06185
Non-Targerting	4	1	132955647	100	0.938148
VCP	3	1	115802626	100	0.817115
VCP	4	1	122863347	100	0.866936
RTN3	3	1	124513984	100	0.878583
RTN4	4	1	112073400	100	0.790801
TEX264	3	1	127583820	100	0.900244
TEX264	4	1	120705610	100	0.851711
HERPUD1	3	1	123982887	100	0.874836
HERPUD1	4	1	142424160	100	1.00496
LEPRE1	3	1	150402446	100	1.06125
LEPRE1	4	1	151019125	100	1.06561
siRNA	Replicate	Band No.	Adj. Volume (Int)	Band %	Non Target Normalized
Non-Targeting	5	1	133289660	100	1
VCP	5	1	160996052	100	1.20787
RTN3	5	1	78927046	100	0.592147
TEX264	5	1	99040368	100	0.743046
HERPUD1	5	1	114895580	100	0.861999
LEPRE1	5	1	130979457	100	0.982668
sample excluded due to sample handling error

## Sheet: Media
siRNA	Replicate	Band No.	Adj. Volume (Int)	Band %	Non Target Normalized
Non-Targerting	1	1	20582240	100	1.15563
VCP	1	1	42782096	100	2.40208
RTN3	1	1	4376848	100	0.245746
TEX264	1	1	35071456	100	1.96915
HERPUD1	1	1	26892320	100	1.50992
LEPRE1	1	1	22843296	100	1.28258
Non-Targerting	1	1	15038688	100	0.844374
VCP	1	1	25660544	100	1.44076
RTN3	1	1	4371472	100	0.245444
TEX264	1	1	21835632	100	1.226
HERPUD1	1	1	18050032	100	1.01345
LEPRE1	1	1	20169408	100	1.13245
siRNA	Band No.	Band No.	Adj. Volume (Int)	Band %	Non Target Normalized
Non-Targerting	3	1	7792700	100	1.19182
Non-Targerting	4	1	5284300	100	0.808182
VCP	3	1	28543700	100	4.36548
VCP	4	1	20187500	100	3.08748
RTN3	3	1	1716500	100	0.262522
RTN3	4	1	8430100	100	1.2893
TEX264	3	1	22352600	100	3.41861
TEX264	4	1	15505100	100	2.37135
HERPUD1	3	1	12505900	100	1.91266
HERPUD1	4	1	14459200	100	2.21139
LEPRE1	3	1	16595800	100	2.53817
LEPRE1	4	1	15719400	100	2.40413
siRNA	Replicate	Band No.	Adj. Volume (Int)	Band %	Non Target Normalized
Non-Targeting	5	1	13026554	100	1
VCP	5	1	54451440	100	4.18003
RTN3	5	1	2051519	100	0.157487
TEX264	5	1	23754087	100	1.82351
HERPUD1	5	1	12380896	100	0.950435
LEPRE1	5	1	17698633	100	1.35866
Excluded due to sample handling error
