# Supplementary material for: Time-resolved interactome profiling deconvolutes secretory protein quality control dynamics
Source: Mol Syst Biol. 2024 Aug 5;20(9):1049–75. doi: 10.1038/s44320-024-00058-1 (PMC11369088; doi:10.1038/s44320-024-00058-1)
Supplement: Supplementary file 14 — Source data Fig. 5 [file 44320_2024_58_MOESM14_ESM.zip › Figure 5/5B/Fig 5B.xlsx]

## Sheet: Lysate
siRNa	Replicate	Band No.	Adj. Volume (Int)	Band %	Non target Normalized
Non-Targeting	1	1	14701428	100	0.872777
Non-Targeting	2	1	18987410	100	1.12722
LMAN1	1	1	18196869	100	1.08029
LMAN1	2	1	15825152	100	0.939489
NAPA	1	1	30388052	100	1.80404
NAPA	2	1	43408291	100	2.57701
	Replicate	Band No.	Adj. Volume (Int)	Band %	Non target Normalized
Non-Targeting	3	1	43701900	100	1.12833
LMAN1	3	1	30965301	100	0.799484
NAPA	3	1	34021354	100	0.878388
Non-Targeting	4	1	33761281	100	0.871673
LMAN1	4	1	33441142	100	0.863407
NAPA	4	1	51194836	100	1.32179
siRNA	Replicate	Band No.	Adj. Volume (Int)	Band %	Non target Normalized
Non-Targeting	5	1	131192075	100	0.934082
LMAN1	5	1	139845475	100	0.995694
NAPA	5	1	132714575	100	0.944922
Non-Targeting	6	1	149708475	100	1.06592
LMAN1	6	1	137327575	100	0.977767
NAPA	6	1	143937675	100	1.02483

## Sheet: Media
siRNA	Replicate	Band No.	Adj. Volume (Int)	Band %	Non Target Normalized
Non-Targeting	1	1	18419895	100	0.934302
Non-Targeting	2	1	21010384	100	1.0657
LMAN1	1	1	14406375	100	0.730727
LMAN1	2	1	19043499	100	0.965933
NAPA	1	1	16938945	100	0.859185
NAPA	2	1	16705994	100	0.847369
	Replicate	Band No.	Adj. Volume (Int)	Band %	Non Target Normalized
Non-Targeting	3	1	34564104	100	1.04927
LMAN1	3	1	31227840	100	0.947992
NAPA	3	1	25523064	100	0.77481
Non-Targeting	4	1	31317984	100	0.950728
LMAN1	4	1	23727744	100	0.720309
NAPA	4	1	22411152	100	0.680341
siRNA	Replicate	Band No.	Adj. Volume (Int)	Band %	Non Target Normalized
Non-Targeting	5	1	118089825	100	1.08761
LMAN1	5	1	108988600	100	1.00378
NAPA	5	1	121732800	100	1.12116
Non-Targeting	6	1	99065575	100	0.912393
LMAN1	6	1	99763125	100	0.918818
NAPA	6	1	100993900	100	0.930153
