# Supplementary material for: Time-resolved interactome profiling deconvolutes secretory protein quality control dynamics
Source: Mol Syst Biol. 2024 Aug 5;20(9):1049–75. doi: 10.1038/s44320-024-00058-1 (PMC11369088; doi:10.1038/s44320-024-00058-1)
Supplement: Supplementary file 15 — Source data Fig. 6 [file 44320_2024_58_MOESM15_ESM.zip]

Archive with 21 entries (18 files):
- Figure 6/
- Figure 6/.DS_Store
- __MACOSX/Figure 6/._.DS_Store
- Figure 6/6B/
- Figure 6/6C/
- Figure 6/6B/Fig 6B_TG-NanoLuc-normalized-elution.xlsx
- __MACOSX/Figure 6/6B/._Fig 6B_TG-NanoLuc-normalized-elution.xlsx
- Figure 6/6C/Fig 6C western-input-flag.pdf
- __MACOSX/Figure 6/6C/._Fig 6C western-input-flag.pdf
- Figure 6/6C/Fig 6C western-input-tubulin.pdf
- __MACOSX/Figure 6/6C/._Fig 6C western-input-tubulin.pdf
- Figure 6/6C/Fig 6C western-input-tex.pdf
- __MACOSX/Figure 6/6C/._Fig 6C western-input-tex.pdf
- Figure 6/6C/Fig 6C western-input-tg.pdf
- __MACOSX/Figure 6/6C/._Fig 6C western-input-tg.pdf
- Figure 6/6C/Fig 6C western-elution-flag.pdf
- __MACOSX/Figure 6/6C/._Fig 6C western-elution-flag.pdf
- Figure 6/6C/Fig 6C western-elution-tex.pdf
- __MACOSX/Figure 6/6C/._Fig 6C western-elution-tex.pdf
- Figure 6/6C/Fig 6C western-elution-tg.pdf
- __MACOSX/Figure 6/6C/._Fig 6C western-elution-tg.pdf
