# Supplementary material for: Time-resolved interactome profiling deconvolutes secretory protein quality control dynamics
Source: Mol Syst Biol. 2024 Aug 5;20(9):1049–75. doi: 10.1038/s44320-024-00058-1 (PMC11369088; doi:10.1038/s44320-024-00058-1)
Supplement: Supplementary file 15 — Source data Fig. 6 [file 44320_2024_58_MOESM15_ESM.zip › Figure 6/6B/Fig 6B_TG-NanoLuc-normalized-elution.xlsx]

## Sheet: Sheet1
Normalization based on TEX264 C1264R for respective experiment
		GFP			SEC62			TEX264
		WT	C1264R	A2234D	WT	C1264R	A2234D	WT	C1264R	A2234D
		0.0859617	0.0259451	0.117794	0.110695	0.0822892	0.193072	0.130145	1.53304	0.580452
		0.0664296	0.00859303	0.0790459	0.0737416	0.0452344	0.106953	0.123817	0.0554609	0.704784
		0.0257274	0.0406349	0.140878	0.129729	0.0977886	0.246067	0.201954	1.51384	0.750198
		0.0334466	0.0305525	0.176773	0.103259	0.0734613	0.193344	0.444185	0.897658	0.209882
		0.0257543	0.0406028	0.0848326	0.0830408	0.0512846	0.164786	0.393792	1.10887	1.18265
		0.0233996	0.0308961	0.0467105	0.0649837	0.0650522	0.303367	0.418854	0.832004	0.149936
		0.0487386	0.0498724	0.0590472	0.0981724	0.129109	0.0827391	0.414685	1.4676	0.893636
		0.0329165	0.0263406	0.0513297	0.0711023	0.0575696	0.0734602	0.185493	0.591528	0.233322
	Mean	0.0427968	0.0316797	0.0945513	0.0918404	0.0752236	0.170474	0.289116	1	0.588108
	SEM	0.00801798	0.00440588	0.0164746	0.0079258	0.00977733	0.028531	0.0497374	0.183048	0.130089
