# Supplementary material for: Time-resolved interactome profiling deconvolutes secretory protein quality control dynamics
Source: Mol Syst Biol. 2024 Aug 5;20(9):1049–75. doi: 10.1038/s44320-024-00058-1 (PMC11369088; doi:10.1038/s44320-024-00058-1)
Supplement: Supplementary file 16 — Source data Fig. 7 [file 44320_2024_58_MOESM16_ESM.zip]

Archive with 72 entries (64 files):
- Figure 7/
- Figure 7/.DS_Store
- __MACOSX/Figure 7/._.DS_Store
- Figure 7/7D/
- Figure 7/7C/
- Figure 7/7B/
- Figure 7/7E/
- Figure 7/7G-H/
- Figure 7/7F/
- Figure 7/7A/
- Figure 7/7D/Fig 7D.xlsx
- __MACOSX/Figure 7/7D/._Fig 7D.xlsx
- Figure 7/7C/Fig 7C - Lysate - M2 [FLAG] (Starbright B700) - Replicates 1-3.pdf
- __MACOSX/Figure 7/7C/._Fig 7C - Lysate - M2 [FLAG] (Starbright B700) - Replicates 1-3.pdf
- Figure 7/7C/Fig 7C - Media - M2 [FLAG] (Starbright B700) - Replicates 1-3.pdf
- __MACOSX/Figure 7/7C/._Fig 7C - Media - M2 [FLAG] (Starbright B700) - Replicates 1-3.pdf
- Figure 7/7C/Fig 7C - Media - M2 [FLAG] (Starbright B700) - Replicates 4-6 .pdf
- __MACOSX/Figure 7/7C/._Fig 7C - Media - M2 [FLAG] (Starbright B700) - Replicates 4-6 .pdf
- Figure 7/7C/Fig 7C - Lysate - M2 [FLAG] (Starbright B700) - Replicates 4-6 .pdf
- __MACOSX/Figure 7/7C/._Fig 7C - Lysate - M2 [FLAG] (Starbright B700) - Replicates 4-6 .pdf
- Figure 7/7B/Fig 7B.xlsx
- __MACOSX/Figure 7/7B/._Fig 7B.xlsx
- Figure 7/7E/Fig 7E - Gel H.pdf
- __MACOSX/Figure 7/7E/._Fig 7E - Gel H.pdf
- Figure 7/7E/Fig 7E.xlsx
- __MACOSX/Figure 7/7E/._Fig 7E.xlsx
- Figure 7/7E/Fig 7E - Gel C.pdf
- __MACOSX/Figure 7/7E/._Fig 7E - Gel C.pdf
- Figure 7/7E/Fig 7E - Gel B.pdf
- __MACOSX/Figure 7/7E/._Fig 7E - Gel B.pdf
- Figure 7/7E/Fig 7E - Gel A.pdf
- __MACOSX/Figure 7/7E/._Fig 7E - Gel A.pdf
- Figure 7/7E/Fig 7E - Gel E.pdf
- __MACOSX/Figure 7/7E/._Fig 7E - Gel E.pdf
- Figure 7/7E/Fig 7E - Gel D.pdf
- __MACOSX/Figure 7/7E/._Fig 7E - Gel D.pdf
- Figure 7/7E/Fig 7E - Gel F.pdf
- __MACOSX/Figure 7/7E/._Fig 7E - Gel F.pdf
- Figure 7/7E/Fig 7E - Gel G.pdf
- __MACOSX/Figure 7/7E/._Fig 7E - Gel G.pdf
- Figure 7/7G-H/DatasetEV4_FullscaleTMTData_v3.xlsx
- __MACOSX/Figure 7/7G-H/._DatasetEV4_FullscaleTMTData_v3.xlsx
- Figure 7/7F/Fig 7F - Gel H.pdf
- __MACOSX/Figure 7/7F/._Fig 7F - Gel H.pdf
- Figure 7/7F/Fig 7F - Gel G.pdf
- __MACOSX/Figure 7/7F/._Fig 7F - Gel G.pdf
- Figure 7/7F/Fig 7F - Gel F.pdf
- __MACOSX/Figure 7/7F/._Fig 7F - Gel F.pdf
- Figure 7/7F/Fig 7F - Gel D.pdf
- __MACOSX/Figure 7/7F/._Fig 7F - Gel D.pdf
- Figure 7/7F/Fig 7F - Gel E.pdf
- __MACOSX/Figure 7/7F/._Fig 7F - Gel E.pdf
- Figure 7/7F/Fig 7F - Gel A.pdf
- __MACOSX/Figure 7/7F/._Fig 7F - Gel A.pdf
- Figure 7/7F/Fig 7F - Gel B.pdf
- __MACOSX/Figure 7/7F/._Fig 7F - Gel B.pdf
- Figure 7/7F/Fig 7F - Gel C.pdf
- __MACOSX/Figure 7/7F/._Fig 7F - Gel C.pdf
- Figure 7/7F/7F.xlsx
- __MACOSX/Figure 7/7F/._7F.xlsx
- Figure 7/7A/Fig 7A - Lysate - M2 [FLAG] (StarBright B700) - Replicates 5&6.pdf
- __MACOSX/Figure 7/7A/._Fig 7A - Lysate - M2 [FLAG] (StarBright B700) - Replicates 5&6.pdf
- Figure 7/7A/Fig 7A - Media - M2 [FLAG] (StarBright B700) - Replicates 3&4 .pdf
- __MACOSX/Figure 7/7A/._Fig 7A - Media - M2 [FLAG] (StarBright B700) - Replicates 3&4 .pdf
- Figure 7/7A/Fig 7A - Lysate - M2 [FLAG] (StarBright B700) - Replicates 3&4.pdf
- __MACOSX/Figure 7/7A/._Fig 7A - Lysate - M2 [FLAG] (StarBright B700) - Replicates 3&4.pdf
- Figure 7/7A/Fig 7A - Media - M2 [FLAG] (StarBright B700) - Replicates 1&2 .pdf
- __MACOSX/Figure 7/7A/._Fig 7A - Media - M2 [FLAG] (StarBright B700) - Replicates 1&2 .pdf
- Figure 7/7A/Fig 7A - Media - M2 [FLAG] (StarBright B700) - Replicates 5&6.pdf
- __MACOSX/Figure 7/7A/._Fig 7A - Media - M2 [FLAG] (StarBright B700) - Replicates 5&6.pdf
- Figure 7/7A/Fig 7A - Lysate - M2 [FLAG] (StarBright B700) - Replicates 1&2 .pdf
- __MACOSX/Figure 7/7A/._Fig 7A - Lysate - M2 [FLAG] (StarBright B700) - Replicates 1&2 .pdf
