# Supplementary material for: Time-resolved interactome profiling deconvolutes secretory protein quality control dynamics
Source: Mol Syst Biol. 2024 Aug 5;20(9):1049–75. doi: 10.1038/s44320-024-00058-1 (PMC11369088; doi:10.1038/s44320-024-00058-1)
Supplement: Supplementary file 16 — Source data Fig. 7 [file 44320_2024_58_MOESM16_ESM.zip › Figure 7/7D/Fig 7D.xlsx]

## Sheet: Lysate
Treament Time	ML240 Treatment	Replicate	Adj. Volume (Int)	Band %	DMSO Normalized
4 Hr	-	1	44400450	100	1.20251
4 Hr	+	1	32144340	100	0.870571
4 Hr	-	2	36923280	100	1
4 Hr	+	2	27219810	100	0.737199
4 Hr	-	3	33283599	100	0.901426
4 Hr	+	3	28992627	100	0.785213
8 Hr	-	1	32520000	100	0.981602
8 Hr	+	1	15920646	100	0.480558
8 Hr	-	2	39491529	100	1.19203
8 Hr	+	2	29015820	100	0.87583
8 Hr	-	3	33129519	100	1
8 Hr	+	3	18673470	100	0.563651
Treatment Time	ML-240 Treatment	Replicate	Adj. Volume (Int)	Band %	DMSO Normalized
4 Hr	-	4	44624482	100	1
4 Hr	+	4	39596406	100	0.887325
4 Hr	-	5	44906840	100	1.00633
4 Hr	+	5	38702934	100	0.867303
4 Hr	-	6	43349792	100	0.971435
4 Hr	+	6	39473640	100	0.884574
8 Hr	-	4	41154570	100	1
8 Hr	+	4	36042772	100	0.87579
8 Hr	-	5	51025730	100	1.23986
8 Hr	+	5	28439732	100	0.691047
8 Hr	-	6	32420422	100	0.787772
8 Hr	+	6	31401326	100	0.763009

## Sheet: Media
Treatment Time	ML-240 Treatment	Replicate	Adj. Volume (Int)	Band %	DMSO Normalized
4 Hr	-	1	32163670	100	0.89937
4 Hr	+	1	24402980	100	0.682363
4 Hr	+	2	25418960	100	0.710773
4 Hr	-	2	35762440	100	1
4 Hr	-	3	38557610	100	1.07816
4 Hr	+	3	30667070	100	0.857522
8 Hr	-	1	54829710	100	1.06864
8 Hr	+	1	31852240	100	0.620805
8 Hr	-	2	47786200	100	0.93136
8 Hr	+	2	23344230	100	0.454983
8 Hr	-	3	33360320	100	0.698116
8 Hr	+	3	14798140	100	0.309674
Treatment Time	ML-240 Treatment	Replicate	Adj. Volume (Int)	Band %	DMSo Normalized
4 Hr	-	4	35548558	100	1.07667
4 Hr	+	4	26552830	100	0.804212
4 Hr	-	5	33017218	100	1
4 Hr	+	5	25775388	100	0.780665
4 Hr	-	6	26441146	100	0.800829
4 Hr	+	6	21003480	100	0.636137
8 Hr	-	4	42763050	100	1.28795
8 Hr	+	4	20915330	100	0.629936
8 Hr	-	5	33202292	100	1
8 Hr	+	5	19981432	100	0.601809
8 Hr	-	6	30676118	100	0.923916
8 Hr	+	6	26747416	100	0.805589
Excluded due to sample handling error
