# Supplementary material for: Time-resolved interactome profiling deconvolutes secretory protein quality control dynamics
Source: Mol Syst Biol. 2024 Aug 5;20(9):1049–75. doi: 10.1038/s44320-024-00058-1 (PMC11369088; doi:10.1038/s44320-024-00058-1)
Supplement: Supplementary file 16 — Source data Fig. 7 [file 44320_2024_58_MOESM16_ESM.zip › Figure 7/7B/Fig 7B.xlsx]

## Sheet: Lysate
Treatment	Replicate	Band No.	Adj. Volume (Int)	Band %	DMSO Normalized
DMSO	1	1	198436714	100	1.07561
ML-240	1	1	144126576	100	0.781223
CB-5083	1	1	156792188	100	0.849875
NMS-873	1	1	160537240	100	0.870175
DMSO	2	1	170540128	100	0.924395
ML-240	2	1	167599600	100	0.908456
CB-5083	2	1	161108136	100	0.87327
NMS-873	2	1	183661632	100	0.995518
Treatment	Replicate	Band No.	Adj. Volume (Int)	Band %	DMSO Normalized
DMSO	3	1	228457152	100	1.19415
ML-240	3	1	184482375	100	0.964297
CB-5083	3	1	189198346	100	0.988947
NMS-873	3	1	171052482	100	0.894098
DMSO	4	1	154168560	100	0.805845
ML-240	4	1	138365865	100	0.723244
CB-5083	4	1	176007920	100	0.92
NMS-873	4	1	126932850	100	0.663483
Treatment	Replicate	Band No.	Adj. Volume (Int)	Band %	DMSO Normalized
DMSO	5	1	212386461	100	0.934566
ML-240	5	1	269142558	100	1.18431
CB-5083	5	1	246867398	100	1.08629
NMS-873	5	1	224077994	100	0.986012
DMSO	6	1	242127262	100	1.06543
ML-240	6	1	169152083	100	0.744321
CB-5083	6	1	121523750	100	0.534742
NMS-873	6	1	178203764	100	0.784151

## Sheet: Media
Treatment	Replicate	Band No.	Adj. Volume (Int)	Band %	DMSO Normalized
DMSO	1	1	84891715	100	1.06687
ML-240	1	1	144223494	100	1.81252
CB-5083	1	1	85516074	100	1.07472
NMS-873	1	1	81836588	100	1.02848
DMSO	2	1	74249730	100	0.933129
ML-240	2	1	114922852	100	1.44429
CB-5083	2	1	70743183	100	0.88906
NMS-873	2	1	52444140	100	0.659088
Treatment	Replicate	Band No.	Adj. Volume (Int)	Band %	DMSO Normalized
DMSO	3	1	83603520	100	1.01291
ML-240	3	1	120864200	100	1.46434
CB-5083	3	1	65688417	100	0.795856
NMS-873	3	1	70577793	100	0.855094
DMSO	4	1	81472625	100	0.987091
ML-240	4	1	111530210	100	1.35126
CB-5083	4	1	59017995	100	0.71504
NMS-873	4	1	59058870	100	0.715535
2021-11-02 Madison StarBright B700 exp05-18 - Media - M2 - Notebook Figure
Treatment	Replicate	Band No.	Adj. Volume (Int)	Band %	DMSO Normalized
DMSO	5	1	14242704	100	0.526091
ML-240	5	1	111494040	100	4.11832
CB-5083	5	1	22880928	100	0.845166
NMS-873	5	1	12122544	100	0.447777
DMSO	6	1	39902688	100	1.47391
ML-240	6	1	107120160	100	3.95676
CB-5083	6	1	41140008	100	1.51961
NMS-873	6	1	47866560	100	1.76808
