# Supplementary material for: Time-resolved interactome profiling deconvolutes secretory protein quality control dynamics
Source: Mol Syst Biol. 2024 Aug 5;20(9):1049–75. doi: 10.1038/s44320-024-00058-1 (PMC11369088; doi:10.1038/s44320-024-00058-1)
Supplement: Supplementary file 16 — Source data Fig. 7 [file 44320_2024_58_MOESM16_ESM.zip › Figure 7/7E/Fig 7E.xlsx]

## Sheet: 7E
ML-240 Treatment	Sample	Time Point (Hrs)	Gel	Adj. Volume (Int)	Normalized Tg Abundance	Degraded
-	Lysate	0	A	1.98413e+08	0.784116	0.212781
-	Lysate	2	A	2.45336e+08	0.969555	0.0266488
-	Lysate	4	A	2.52601e+08	0.998264	-0.0162156
-	Media	0	A	439272	0.00173598
-	Media	2	A	533052	0.00210659
-	Media	4	A	4.09608e+06	0.0161875
-	Lysate	0	A	2.12814e+08	0.841028	0.15577
-	Lysate	2	A	1.9124e+08	0.755768	0.240807
-	Lysate	4	A	1.95428e+08	0.77232	0.210121
-	Media	0	B	61537.5	0.000284526
-	Media	2	B	517947	0.00239479
-	Media	4	B	812956	0.00375881
-	Lysate	0	B	1.9471e+08	0.900265	0.098405
-	Lysate	2	B	2.16129e+08	0.999301	-0.00172775
-	Lysate	4	B	1.97738e+08	0.914266	0.0819858
-	Media	0	B	240988	0.00111424
-	Media	2	B	228889	0.0010583
-	Media	4	B	530618	0.00245338
+	Lysate	0	C	1.09354e+08	0.709261	0.290008
+	Lysate	2	C	1.54114e+08	0.999573	-0.020697
+	Lysate	4	C	1.3697e+08	0.888381	0.0344541
+	Media	0	C	65885	0.000427327
+	Media	2	C	3.18968e+06	0.0206881
+	Media	4	C	1.18337e+07	0.0767526
+	Lysate	0	C	1.07766e+08	0.698966	0.300307
+	Lysate	2	C	1.50013e+08	0.972973	0.00591374
+	Lysate	4	C	1.17284e+08	0.760697	0.162192
+	Media	0	D	77267.7	0.000701105
+	Media	2	D	4.02861e+06	0.0365544
+	Media	4	D	1.60832e+07	0.145935
+	Lysate	0	D	1.0978e+08	0.996112	-0.00390358
+	Lysate	2	D	1.0932e+08	0.991943	-0.0290823
+	Lysate	4	D	6.81176e+07	0.61808	0.269508
+	Media	0	D	779801	0.00707569
+	Media	2	D	3.27564e+06	0.0297222
+	Media	4	D	8.0682e+06	0.0732085
-	Lysate	0	E	2.10587e+08	0.866181	0.133137
+	Lysate	0	E	8.83944e+07
-	Lysate	4	E	1.94201e+08	0.798784	0.198254
-	Media	0	E	165775	0.000681864
-	Media	2	E	1.1106e+06	0.00456809
-	Media	4	E	720066	0.00296176
-	Lysate	0	E	1.85852e+08	0.764443	0.234875
-	Lysate	2	E	2.10258e+08	0.864829	0.130602
-	Lysate	4	E	2.42955e+08	0.999318	-0.0022799
-	Media	0	F	19691.6	8.0536e-05
-	Media	2	F	332245	0.00135884
-	Media	4	F	1.68036e+06	0.00687244
-	Lysate	0	F	1.87512e+08	0.766902	0.232343
-	Lysate	2	F	2.44322e+08	0.999244	-0.00190219
-	Lysate	4	F	2.42937e+08	0.993581	-0.0031587
-	Media	0	F	349829	0.00143076
-	Media	2	F	967470	0.00395683
-	Media	4	F	3.0034e+06	0.0122835
-	Lysate	2	G	2.64738e+08
+	Lysate	2	G	1.19119e+08	0.998451	-0.0435398
+	Lysate	4	G	1.09456e+08	0.91746	-0.0168904
+	Media	0	G	184805	0.00154903
+	Media	2	G	5.37925e+06	0.0450888
+	Media	4	G	1.18625e+07	0.0994309
+	Lysate	0	G	8.47857e+07	0.710672	0.287779
+	Lysate	2	G	1.00741e+08	0.844413	0.110498
+	Lysate	4	G	1.03136e+08	0.864484	0.0360854
+	Media	0	H	17800.2	0.000151674
+	Media	2	H	5.31345e+06	0.0452753
+	Media	4	H	1.51853e+07	0.129392
+	Lysate	0	H	9.9103e+07	0.844446	0.15499
+	Lysate	2	H	1.17292e+08	0.999436	-0.0487234
+	Lysate	4	H	1.044e+08	0.889581	-0.00382738
+	Media	0	H	114659	0.000976996
+	Media	2	H	6.25523e+06	0.0533001
+	Media	4	H	1.16303e+07	0.0991002
