# Supplementary material for: Time-resolved interactome profiling deconvolutes secretory protein quality control dynamics
Source: Mol Syst Biol. 2024 Aug 5;20(9):1049–75. doi: 10.1038/s44320-024-00058-1 (PMC11369088; doi:10.1038/s44320-024-00058-1)
Supplement: Supplementary file 16 — Source data Fig. 7 [file 44320_2024_58_MOESM16_ESM.zip › Figure 7/7F/7F.xlsx]

## Sheet: 7F
ML-240 Treatment	Sample	Time Point (Hrs)	Gel	Adj. Volume (Int)	Normalized Tg Abundance	Degraded
-	Lysate	0	A	4.78951e+07	1.00687	-0.00767706
-	Lysate	2	A	2.92107e+07	0.614076	0.114102
-	Lysate	4	A	1.09463e+07	0.230117	0.0494119
-	Media	0	A	38607.5	0.00081162
-	Media	2	A	1.29302e+07	0.271822
-	Media	4	A	3.42717e+07	0.720471
-	Lysate	0	A	4.71647e+07	0.991511	0.00767706
-	Lysate	2	A	3.64108e+07	0.765439	-0.0372604
-	Lysate	4	A	1.23918e+07	0.260504	0.0190253
-	Media	0	B	245348	0.00409031
-	Media	2	B	1.64218e+07	0.273775
-	Media	4	B	4.72079e+07	0.787026
-	Lysate	0	B	5.98402e+07	0.997626	0
-	Lysate	2	B	1.07289e+07	0.178867	0.528472
-	Lysate	4	B	1.61293e+07	0.2689	-0.113236
-	Media	0	B	39472.9	0.000658072
-	Media	2	B	1.86874e+07	0.311546
-	Media	4	B	5.40831e+07	0.901645
+	Lysate	0	C	1.12601e+07	0.608664	0.39022
+	Lysate	2	C	1.29527e+07	0.700155	0.277255
+	Lysate	4	C	9.76061e+06	0.527609	0.396995
+	Media	0	C	20646.4	0.00111604
+	Media	2	C	417911	0.0225902
+	Media	4	C	1.39479e+06	0.0753954
+	Lysate	0	C	2.5698e+07	1.3891	-0.39022
+	Lysate	2	C	2.26418e+07	1.2239	-0.24649
+	Lysate	4	C	1.96622e+07	1.06284	-0.138233
+	Media	0	D	43876	0.00126708
+	Media	2	D	535482	0.015464
+	Media	4	D	490681	0.0141702
+	Lysate	0	D	3.4564e+07	0.998164	0
+	Lysate	2	D	2.71563e+07	0.784238	0.200334
+	Lysate	4	D	2.64757e+07	0.764584	0.209779
+	Media	0	D	83249.5	0.00240414
+	Media	2	D	533024	0.015393
+	Media	4	D	1.28486e+06	0.0371051
-	Lysate	0	E	1.15824e+08	1.08745	-0.0875713
-	Lysate	2	E	6.80256e+07	0.638676	-0.017267
-	Lysate	4	E	1.83554e+07	0.172335	0.233606
-	Media	0	E	13117.3	0.000123155
-	Media	2	E	4.03238e+07	0.378591
-	Media	4	E	6.32734e+07	0.594059
-	Lysate	0	E	9.71699e+07	0.912306	0.0875713
-	Lysate	2	E	5.55199e+07	0.521263	0.100147
-	Lysate	4	E	1.92991e+07	0.181195	0.224746
-	Media	0	F	83640.9	0.00036209
-	Media	2	F	8.21666e+07	0.355708
-	Media	4	F	1.24199e+08	0.537671
-	Lysate	0	F	2.30895e+08	0.999567	0
-	Lysate	2	F	1.36159e+08	0.589446	0.0886726
-	Lysate	4	F	3.72255e+07	0.161153	0.322094
-	Media	0	F	116503	0.000504352
-	Media	2	F	6.65395e+07	0.288056
-	Media	4	F	1.14535e+08	0.495835
+	Lysate	0	G	1.3357e+08	0.870579	0.128604
+	Lysate	2	G	1.17858e+08	0.768168	0.215107
+	Lysate	4	G	1.1052e+08	0.720345	0.235841
+	Media	0	G	125401	0.000817332
+	Media	2	G	2.56608e+06	0.0167251
+	Media	4	G	6.7222e+06	0.0438137
+	Lysate	0	G	1.73033e+08	1.12779	-0.128604
+	Lysate	2	G	1.12239e+08	0.731546	0.251729
+	Lysate	4	G	9.28475e+07	0.605157	0.351029
+	Media	0	H	13791.6	9.2064e-05
+	Media	2	H	1.58866e+06	0.0106049
+	Media	4	H	6.77677e+06	0.0452375
+	Lysate	0	H	1.49746e+08	0.999608	0
+	Lysate	2	H	8.5239e+07	0.569003	0.420958
+	Lysate	4	H	8.15823e+07	0.544593	0.420376
+	Media	0	H	103728	0.000692427
+	Media	2	H	1.41931e+06	0.00947445
+	Media	4	H	3.7188e+06	0.0248244
